# Supplementary material for: Proteomic analysis may explain differences in Citrus × limon and Citrus × sinensis susceptibility to Trioza erytreae
Source: Plant Signal Behav. 2026 Feb 18;21(1):2632509. doi: 10.1080/15592324.2026.2632509 (PMC12928643; doi:10.1080/15592324.2026.2632509)
Supplement: Table_D_KEGG pathway enrichment analysis for the response of Eureka lemon and Valencia SwO to Trioza erytreae .xlsx [file KPSB_A_2632509_SM5835.xlsx]

## Sheet: Content summary
	Worksheet Title	Description	Column Title	Column info
	Content summary	Summary of this workbook content
	EurekaLemonDownReg	Enriched Kyoto Encyclopedia of Genes and Genomes (KEGG) pathways from the 26 downregulated DAP's from the EurekaLemonInf vs EurekaLemonCon comparison. A hypergeometric test/Fisher’s exact test with a Benjamin and Hochberg FDR correction method was applied (with the adjusted p-value at <0.05).	#Term	Name of the Kegg pathway
			Database	Name of the database of the pathway
			ID	identification code of the pathway
			Input number	number of differentially abundant proteins (DAP´s) that were downregulated in the EurekaLemonInf vs EurekaLemonCon, and that are inserted in this specific pathway
			Background number	total proteins that exist in this specific pathway
			P-Value	resulting p-value of the hypergeometric test/Fisher’s exact test
			Corrected P-value	resulting p-value of the hypergeometric test/Fisher’s exact test after a Benjamin and Hochberg FDR correction (red cells indicate significant values (adjusted p-value less than 0.05))
			Input	Names of the DAP's enriching in this pathway
			Hyperlink	hyperlink to visualise the pathway and enriching proteins in the https://www.genome.jp/kegg/ site
	EurekaLemonUpReg	Enriched Kyoto Encyclopedia of Genes and Genomes (KEGG) pathways from the 22 upregulated DAP's from the EurekaLemonInf vs EurekaLemonCon comparison. A hypergeometric test/Fisher’s exact test with a Benjamin and Hochberg FDR correction method was applied (with the adjusted p-value at <0.05).	#Term	Name of the Kegg pathway
			Database	Name of the database of the pathway
			ID	identification code of the pathway
			Input number	number of differentially abundant proteins (DAP´s) that were upregulated in the EurekaLemonInf vs EurekaLemonCon, and that are inserted in this specific pathway
			Background number	total proteins that exist in this specific pathway
			P-Value	resulting p-value of the hypergeometric test/Fisher’s exact test
			Corrected P-value	resulting p-value of the hypergeometric test/Fisher’s exact test after a Benjamin and Hochberg FDR correction (red cells indicate significant values (adjusted p-value less than 0.05))
			Input	Names of the DAP's enriching in this pathway
			Hyperlink	hyperlink to visualise the pathway and enriching proteins in the https://www.genome.jp/kegg/ site
	ValenciaSwODownReg	Enriched Kyoto Encyclopedia of Genes and Genomes (KEGG) pathways from the 301 downregulated DAP's from the ValenciaSwOInf vs ValenciaSwOCon comparison. A hypergeometric test/Fisher’s exact test with a Benjamin and Hochberg FDR correction method was applied (with the adjusted p-value at <0.05).	#Term	Name of the Kegg pathway
			Database	Name of the database of the pathway
			ID	identification code of the pathway
			Input number	number of differentially abundant proteins (DAP´s) that were downregulated in the ValenciaSwOInf vs ValenciaSwOCon, and that are inserted in this specific pathway
			Background number	total proteins that exist in this specific pathway
			P-Value	resulting p-value of the hypergeometric test/Fisher’s exact test
			Corrected P-value	resulting p-value of the hypergeometric test/Fisher’s exact test after a Benjamin and Hochberg FDR correction (red cells indicate significant values (adjusted p-value less than 0.05))
			Input	Names of the DAP's enriching in this pathway
			Hyperlink	hyperlink to visualise the pathway and enriching proteins in the https://www.genome.jp/kegg/ site
	ValenciaSwOUpReg	Enriched Kyoto Encyclopedia of Genes and Genomes (KEGG) pathways from the 964 upregulated DAP's from the ValenciaSwOInf vs ValenciaSwOCon comparison. A hypergeometric test/Fisher’s exact test with a Benjamin and Hochberg FDR correction method was applied (with the adjusted p-value at <0.05).	#Term	Name of the Kegg pathway
			Database	Name of the database of the pathway
			ID	identification code of the pathway
			Input number	number of differentially abundant proteins (DAP´s) that were upregulated in the ValenciaSwOInf vs ValenciaSwOCon, and that are inserted in this specific pathway
			Background number	total proteins that exist in this specific pathway
			P-Value	resulting p-value of the hypergeometric test/Fisher’s exact test
			Corrected P-value	resulting p-value of the hypergeometric test/Fisher’s exact test after a Benjamin and Hochberg FDR correction (red cells indicate significant values (adjusted p-value less than 0.05))
			Input	Names of the DAP's enriching in this pathway
			Hyperlink	hyperlink to visualise the pathway and enriching proteins in the https://www.genome.jp/kegg/ site
	CommonOppositeUnique	Summary of all enriched pathways in this study, were the regulation sense of both hosts are highlighted. Includes the 1) common responses to both group´s comparisons, 2) common pathways with opposite regulation, and 3) species-specific responses.	#Term	Name of the Kegg pathway
			Regulation	Sense of the enrichment, i.e if enriched pathway was enriched by upregulated proteins (Up), by downregulated proteins (Down), or Both (Up/Down)
			Regulation Subcolumn EurekaLemon	Sense of the enrichment, i.e if enriched pathway was enriched by upregulated proteins (Up), by downregulated proteins (Down), or Both (Up/Down) in the EurekaLemonInf vs EurekaLemonCon comparison
			Regulation Subcolumn ValenciaSwO	Sense of the enrichment, i.e if enriched pathway was enriched by upregulated proteins (Up), by downregulated proteins (Down), or Both (Up/Down) in the ValenciaSwOInf vs ValenciaSwOCon comparison
			Regulation Subcolumn Comparison	Comparison between both comparisons (EurekaLemonInf vs EurekaLemonCon & ValenciaSwOInf vs ValenciaSwOCon) sense of enrichment, i.e if regulation sense was common in both species it is classified as "Common", if regulation sense was opposite in both species it is classified "Opposite", if it was only enriched in the lemon comparison then it is classified as "UniqueEurekaLemon", if it was only enri…

## Sheet: EurekaLemonDownReg
Red cells represent the enrichment corrected p-value that was deemed as statistically significant
#Term	Database	ID	Input number	Background number	P-Value	Corrected P-Value	Input	Hyperlink
Spliceosome	KEGG PATHWAY	ath03040	3	192	0.000434321	0.00389352	Hsp70b|AT4G39680|GR-RBP3	http://www.genome.jp/kegg-bin/show_pathway?ath03040/ath:AT1G16030%09red/ath:AT5G61030%09red/ath:AT4G39680%09red
Sulfur metabolism	KEGG PATHWAY	ath00920	2	42	0.000519135	0.00389352	APK3|APR1	http://www.genome.jp/kegg-bin/show_pathway?ath00920/ath:AT3G03900%09red/ath:AT4G04610%09red
Metabolic pathways	KEGG PATHWAY	ath01100	7	2246	0.00115365	0.00576824	APK3|PANK1|CHIA|ISA3|TPS21|PMM|APR1	http://www.genome.jp/kegg-bin/show_pathway?ath01100/ath:AT5G23960%09red/ath:AT4G09020%09red/ath:AT3G03900%09red/ath:AT1G60440%09red/ath:AT2G45790%09red/ath:AT5G24090%09red/ath:AT4G04610%09red
mRNA surveillance pathway	KEGG PATHWAY	ath03015	2	115	0.0035991	0.0134966	AT4G39680|PP2A-4	http://www.genome.jp/kegg-bin/show_pathway?ath03015/ath:AT3G58500%09red/ath:AT4G39680%09red
Amino sugar and nucleotide sugar metabolism	KEGG PATHWAY	ath00520	2	131	0.00462099	0.013863	CHIA|PMM	http://www.genome.jp/kegg-bin/show_pathway?ath00520/ath:AT5G24090%09red/ath:AT2G45790%09red
Protein processing in endoplasmic reticulum	KEGG PATHWAY	ath04141	2	211	0.0114512	0.0286281	Hsp70b|DSK2	http://www.genome.jp/kegg-bin/show_pathway?ath04141/ath:AT1G16030%09red/ath:AT2G17200%09red
Sesquiterpenoid and triterpenoid biosynthesis	KEGG PATHWAY	ath00909	1	23	0.0181709	0.0389375	TPS21	http://www.genome.jp/kegg-bin/show_pathway?ath00909/ath:AT5G23960%09red
Pantothenate and CoA biosynthesis	KEGG PATHWAY	ath00770	1	28	0.0219163	0.0410931	PANK1	http://www.genome.jp/kegg-bin/show_pathway?ath00770/ath:AT1G60440%09red
Autophagy - other	KEGG PATHWAY	ath04136	1	40	0.0308496	0.0514161	PP2A-4	http://www.genome.jp/kegg-bin/show_pathway?ath04136/ath:AT3G58500%09red
Fructose and mannose metabolism	KEGG PATHWAY	ath00051	1	64	0.0484818	0.0700047	PMM	http://www.genome.jp/kegg-bin/show_pathway?ath00051/ath:AT2G45790%09red
Biosynthesis of secondary metabolites	KEGG PATHWAY	ath01110	3	1107	0.0513368	0.0700047	ISA3|TPS21|PMM	http://www.genome.jp/kegg-bin/show_pathway?ath01110/ath:AT5G23960%09red/ath:AT4G09020%09red/ath:AT2G45790%09red
Purine metabolism	KEGG PATHWAY	ath00230	1	100	0.0743539	0.0929423	APK3	http://www.genome.jp/kegg-bin/show_pathway?ath00230/ath:AT3G03900%09red
Endocytosis	KEGG PATHWAY	ath04144	1	144	0.105059	0.121222	Hsp70b	http://www.genome.jp/kegg-bin/show_pathway?ath04144/ath:AT1G16030%09red
Starch and sucrose metabolism	KEGG PATHWAY	ath00500	1	165	0.119366	0.123414	ISA3	http://www.genome.jp/kegg-bin/show_pathway?ath00500/ath:AT4G09020%09red
RNA transport	KEGG PATHWAY	ath03013	1	171	0.123414	0.123414	AT4G39680	http://www.genome.jp/kegg-bin/show_pathway?ath03013/ath:AT4G39680%09red

## Sheet: EurekaLemonUpReg
Red cells represent the enrichment corrected p-value that was deemed as statistically significant
#Term	Database	ID	Input number	Background number	P-Value	Corrected P-Value	Input	Hyperlink
Metabolic pathways	KEGG PATHWAY	ath01100	8	2246	4.49881e-05	0.000719809	OPCL1|DIN10|MTO1|ATBFRUCT1|CLH1|ELI3-2|AT4G29120|emb1187	http://www.genome.jp/kegg-bin/show_pathway?ath01100/ath:AT4G37990%09red/ath:AT3G01120%09red/ath:AT2G26830%09red/ath:AT4G29120%09red/ath:AT3G13790%09red/ath:AT5G20250%09red/ath:AT1G19670%09red/ath:AT1G20510%09red
Galactose metabolism	KEGG PATHWAY	ath00052	2	57	0.000655856	0.00524685	ATBFRUCT1|DIN10	http://www.genome.jp/kegg-bin/show_pathway?ath00052/ath:AT5G20250%09red/ath:AT3G13790%09red
Biosynthesis of secondary metabolites	KEGG PATHWAY	ath01110	4	1107	0.00497532	0.0230354	ELI3-2|MTO1|OPCL1|CLH1	http://www.genome.jp/kegg-bin/show_pathway?ath01110/ath:AT1G19670%09red/ath:AT3G01120%09red/ath:AT4G37990%09red/ath:AT1G20510%09red
Vitamin B6 metabolism	KEGG PATHWAY	ath00750	1	15	0.0102161	0.0323214	RSR4	http://www.genome.jp/kegg-bin/show_pathway?ath00750/ath:AT5G01410%09red
Selenocompound metabolism	KEGG PATHWAY	ath00450	1	18	0.0121205	0.0323214	MTO1	http://www.genome.jp/kegg-bin/show_pathway?ath00450/ath:AT3G01120%09red
Sulfur metabolism	KEGG PATHWAY	ath00920	1	42	0.0272307	0.0545319	MTO1	http://www.genome.jp/kegg-bin/show_pathway?ath00920/ath:AT3G01120%09red
alpha-Linolenic acid metabolism	KEGG PATHWAY	ath00592	1	44	0.0284799	0.0545319	OPCL1	http://www.genome.jp/kegg-bin/show_pathway?ath00592/ath:AT1G20510%09red
Valine, leucine and isoleucine degradation	KEGG PATHWAY	ath00280	1	51	0.0328401	0.0545319	AT4G29120	http://www.genome.jp/kegg-bin/show_pathway?ath00280/ath:AT4G29120%09red
Porphyrin and chlorophyll metabolism	KEGG PATHWAY	ath00860	1	53	0.0340824	0.0545319	CLH1	http://www.genome.jp/kegg-bin/show_pathway?ath00860/ath:AT1G19670%09red
Glycerophospholipid metabolism	KEGG PATHWAY	ath00564	1	97	0.0610324	0.0887745	emb1187	http://www.genome.jp/kegg-bin/show_pathway?ath00564/ath:AT2G26830%09red
Cysteine and methionine metabolism	KEGG PATHWAY	ath00270	1	121	0.075429	0.100572	MTO1	http://www.genome.jp/kegg-bin/show_pathway?ath00270/ath:AT3G01120%09red
Endocytosis	KEGG PATHWAY	ath04144	1	144	0.0890283	0.109573	CPB	http://www.genome.jp/kegg-bin/show_pathway?ath04144/ath:AT1G71790%09red
Starch and sucrose metabolism	KEGG PATHWAY	ath00500	1	165	0.101278	0.115747	ATBFRUCT1	http://www.genome.jp/kegg-bin/show_pathway?ath00500/ath:AT3G13790%09red
Spliceosome	KEGG PATHWAY	ath03040	1	192	0.116798	0.124585	AT2G43770	http://www.genome.jp/kegg-bin/show_pathway?ath03040/ath:AT2G43770%09red
Biosynthesis of amino acids	KEGG PATHWAY	ath01230	1	251	0.149828	0.149828	MTO1	http://www.genome.jp/kegg-bin/show_pathway?ath01230/ath:AT3G01120%09red

## Sheet: ValenciaSwODownReg
Red cells represent the enrichment corrected p-value that was deemed as statistically significant
#Term	Database	ID	Input number	Background number	P-Value	Corrected P-Value	Input	Hyperlink
Metabolic pathways	KEGG PATHWAY	ath01100	76	2246	7.6012e-27	5.39685e-25	AT4G19800|NRS/ER|PGI1|PME3|GSTU8|AT5G53850|AT2G39040|APY2|NPQ1|ACO3|PFK3|ASP5|EP3|RGP2|AT3G19620|PER64|ITPK1|ALDH12A1|AT4G02320|SHM1|DJ1D|FBA5|HEXO1|At1g32200|CYL1|AGT|APK3|AT1G63770|PRX52|TRE1|PYD2|AGAL1|IMPL1|MUR1|ALDH11A3|GLDP1|OASB|At3g24170|PDS1|ISPD|AT3G13560|GR|IVD|APL1|AT5G15120|RCI3|MAN6|SBPASE|FBA2|ALAAT2|LTA2|AT1G80380|AMI1|TPI|XYL4|AT1G31710|SHM3|AT3G59480|AT4G31140|AT5G06730|PA2|CHIA…	http://www.genome.jp/kegg-bin/show_pathway?ath01100/ath:AT2G24270%09red/ath:AT5G06720%09red/ath:AT4G02320%09red/ath:AT5G11520%09red/ath:AT3G55260%09red/ath:AT3G54660%09red/ath:AT1G31190%09red/ath:AT4G24620%09red/ath:AT4G26270%09red/ath:AT5G13690%09red/ath:AT4G19800%09red/ath:AT3G25860%09red/ath:AT4G13360%09red/ath:AT3G55800%09red/ath:AT3G03900%09red/ath:AT1G08550%09red/ath:AT3G02870%09red/ath:AT2…
Amino sugar and nucleotide sugar metabolism	KEGG PATHWAY	ath00520	15	131	1.04736e-12	3.71814e-11	AT4G19800|NRS/ER|AT3G59480|AT1G66430|HEXO1|APL1|PGI1|HEXO2|ASD1|CHIA|EP3|RGP2|AT3G19620|XYL4|MUR1	http://www.genome.jp/kegg-bin/show_pathway?ath00520/ath:AT1G63000%09red/ath:AT1G66430%09red/ath:AT3G55260%09red/ath:AT5G15650%09red/ath:AT5G64570%09red/ath:AT3G51160%09red/ath:AT4G24620%09red/ath:AT1G05590%09red/ath:AT4G19800%09red/ath:AT3G54420%09red/ath:AT3G59480%09red/ath:AT3G10740%09red/ath:AT5G19220%09red/ath:AT5G24090%09red/ath:AT3G19620%09red
Carbon metabolism	KEGG PATHWAY	ath01200	19	273	3.64784e-12	8.63321e-11	ALDH11A3|FBA5|ALAAT2|AGT|PGI1|SBPASE|ACO3|FBA2|PFK3|LTA2|ASP3|GLDP1|SHM1|TPI|AT1G80380|OASB|AT5G36790.1|AT4G13360|SHM3	http://www.genome.jp/kegg-bin/show_pathway?ath01200/ath:AT2G24270%09red/ath:AT2G05710%09red/ath:AT5G11520%09red/ath:AT4G33010%09red/ath:AT4G32520%09red/ath:AT5G36790%09red/ath:AT4G13360%09red/ath:AT2G43750%09red/ath:AT4G26530%09red/ath:AT3G55800%09red/ath:AT4G24620%09red/ath:AT4G26270%09red/ath:AT4G37930%09red/ath:AT3G25860%09red/ath:AT3G55440%09red/ath:AT1G72330%09red/ath:AT2G13360%09red/ath:AT1…
Other glycan degradation	KEGG PATHWAY	ath00511	7	19	1.15271e-09	2.04605e-08	HEXO2|FUC95A|AT5G66150|HEXO1|AT3G26720|FUC1|AT5G13980	http://www.genome.jp/kegg-bin/show_pathway?ath00511/ath:AT5G13980%09red/ath:AT3G55260%09red/ath:AT5G66150%09red/ath:AT3G26720%09red/ath:AT1G05590%09red/ath:AT2G28100%09red/ath:AT4G34260%09red
Fructose and mannose metabolism	KEGG PATHWAY	ath00051	9	64	7.55024e-09	1.07213e-07	FBA5|AT3G59480|MUR1|MAN7|MAN6|FBA2|PFK3|AT1G66430|TPI	http://www.genome.jp/kegg-bin/show_pathway?ath00051/ath:AT1G66430%09red/ath:AT5G01930%09red/ath:AT4G26270%09red/ath:AT3G59480%09red/ath:AT3G51160%09red/ath:AT4G26530%09red/ath:AT5G66460%09red/ath:AT3G55440%09red/ath:AT4G38970%09red
Biosynthesis of secondary metabolites	KEGG PATHWAY	ath01110	30	1107	1.33961e-08	1.58521e-07	AT2G39040|ACO3|PFK3|PER64|SHM1|FBA5|ASP5|ACD1|AGT|PGI1|PRX52|NPQ1|OASB|ISPD|APL1|FBA2|LTA2|AT1G80380|TPI|AT1G31710|SHM3|RCI3|VTC4|AT5G06730|PA2|OPR3|ASP3|BGLU11|AT5G36790.1|GLDP1	http://www.genome.jp/kegg-bin/show_pathway?ath01110/ath:AT5G06720%09red/ath:AT5G11520%09red/ath:AT4G24620%09red/ath:AT4G26270%09red/ath:AT3G25860%09red/ath:AT1G08550%09red/ath:AT5G42180%09red/ath:AT2G06050%09red/ath:AT2G05710%09red/ath:AT4G33010%09red/ath:AT1G05260%09red/ath:AT3G55440%09red/ath:AT1G02850%09red/ath:AT1G31710%09red/ath:AT5G06730%09red/ath:AT2G43750%09red/ath:AT4G26530%09red/ath:AT4…
Glyoxylate and dicarboxylate metabolism	KEGG PATHWAY	ath00630	8	78	4.82539e-07	4.89433e-06	AGT|GLU1|ACO3|AT1G80380|SHM3|AT5G36790.1|GLDP1|SHM1	http://www.genome.jp/kegg-bin/show_pathway?ath00630/ath:AT2G05710%09red/ath:AT4G33010%09red/ath:AT4G32520%09red/ath:AT5G36790%09red/ath:AT4G37930%09red/ath:AT2G13360%09red/ath:AT5G04140%09red/ath:AT1G80380%09red
Biosynthesis of amino acids	KEGG PATHWAY	ath01230	11	251	1.00392e-05	8.90982e-05	FBA5|ASP5|ALAAT2|SHM1|ACO3|FBA2|PFK3|ASP3|TPI|OASB|SHM3	http://www.genome.jp/kegg-bin/show_pathway?ath01230/ath:AT2G05710%09red/ath:AT5G11520%09red/ath:AT4G32520%09red/ath:AT4G31990%09red/ath:AT2G43750%09red/ath:AT4G26530%09red/ath:AT4G26270%09red/ath:AT4G37930%09red/ath:AT3G55440%09red/ath:AT1G72330%09red/ath:AT4G38970%09red
Phenylalanine metabolism	KEGG PATHWAY	ath00360	5	32	1.13878e-05	8.91372e-05	PDS1|ASP3|AT1G31710|ASP5|AMI1	http://www.genome.jp/kegg-bin/show_pathway?ath00360/ath:AT1G31710%09red/ath:AT4G31990%09red/ath:AT1G08980%09red/ath:AT5G11520%09red/ath:AT1G06570%09red
Starch and sucrose metabolism	KEGG PATHWAY	ath00500	9	165	1.25545e-05	8.91372e-05	AT3G59480|AT3G13560|AT4G31140|APL1|PGI1|TRE1|AT1G66430|GH9B18|BGLU11	http://www.genome.jp/kegg-bin/show_pathway?ath00500/ath:AT4G24040%09red/ath:AT4G39010%09red/ath:AT1G66430%09red/ath:AT3G59480%09red/ath:AT4G24620%09red/ath:AT4G31140%09red/ath:AT3G13560%09red/ath:AT5G19220%09red/ath:AT1G02850%09red
Carbon fixation in photosynthetic organisms	KEGG PATHWAY	ath00710	6	69	3.21779e-05	0.000205325	FBA5|SBPASE|FBA2|ALAAT2|ASP3|TPI	http://www.genome.jp/kegg-bin/show_pathway?ath00710/ath:AT5G11520%09red/ath:AT4G26530%09red/ath:AT3G55800%09red/ath:AT3G55440%09red/ath:AT1G72330%09red/ath:AT4G38970%09red
Glycine, serine and threonine metabolism	KEGG PATHWAY	ath00260	6	70	3.47028e-05	0.000205325	AGT|AT1G80380|SHM3|AT1G31710|GLDP1|SHM1	http://www.genome.jp/kegg-bin/show_pathway?ath00260/ath:AT1G31710%09red/ath:AT4G33010%09red/ath:AT4G32520%09red/ath:AT4G37930%09red/ath:AT2G13360%09red/ath:AT1G80380%09red
Glycosaminoglycan degradation	KEGG PATHWAY	ath00531	3	7	5.90213e-05	0.000322347	HEXO2|HEXO1|CYL1	http://www.genome.jp/kegg-bin/show_pathway?ath00531/ath:AT5G13690%09red/ath:AT1G05590%09red/ath:AT3G55260%09red
Glycolysis / Gluconeogenesis	KEGG PATHWAY	ath00010	7	116	6.4176e-05	0.000325464	ALDH11A3|FBA5|PGI1|FBA2|PFK3|LTA2|TPI	http://www.genome.jp/kegg-bin/show_pathway?ath00010/ath:AT2G24270%09red/ath:AT4G26530%09red/ath:AT4G24620%09red/ath:AT4G26270%09red/ath:AT3G25860%09red/ath:AT3G55440%09red/ath:AT4G38970%09red
Alanine, aspartate and glutamate metabolism	KEGG PATHWAY	ath00250	5	51	8.8122e-05	0.000417111	AGT|ALAAT2|ALDH12A1|ASP3|ASP5	http://www.genome.jp/kegg-bin/show_pathway?ath00250/ath:AT1G72330%09red/ath:AT2G13360%09red/ath:AT5G62530%09red/ath:AT4G31990%09red/ath:AT5G11520%09red
Glycosphingolipid biosynthesis - globo and isoglobo series	KEGG PATHWAY	ath00603	3	9	0.000106924	0.000474475	HEXO2|AGAL1|HEXO1	http://www.genome.jp/kegg-bin/show_pathway?ath00603/ath:AT5G08380%09red/ath:AT1G05590%09red/ath:AT3G55260%09red
Pentose phosphate pathway	KEGG PATHWAY	ath00030	5	58	0.000154907	0.000646965	ALDH11A3|FBA5|FBA2|PGI1|PFK3	http://www.genome.jp/kegg-bin/show_pathway?ath00030/ath:AT4G24620%09red/ath:AT4G26270%09red/ath:AT4G38970%09red/ath:AT4G26530%09red/ath:AT2G24270%09red
Tyrosine metabolism	KEGG PATHWAY	ath00350	4	40	0.000429499	0.00169413	PDS1|ASP3|AT1G31710|ASP5	http://www.genome.jp/kegg-bin/show_pathway?ath00350/ath:AT1G31710%09red/ath:AT4G31990%09red/ath:AT1G06570%09red/ath:AT5G11520%09red
Phenylpropanoid biosynthesis	KEGG PATHWAY	ath00940	7	166	0.000523905	0.00195775	RCI3|AT5G06730|AT2G39040|PA2|PRX52|BGLU11|PER64	http://www.genome.jp/kegg-bin/show_pathway?ath00940/ath:AT1G05260%09red/ath:AT5G06720%09red/ath:AT5G06730%09red/ath:AT5G42180%09red/ath:AT2G39040%09red/ath:AT1G02850%09red/ath:AT5G05340%09red
Isoquinoline alkaloid biosynthesis	KEGG PATHWAY	ath00950	3	22	0.00103474	0.00367334	ASP3|AT1G31710|ASP5	http://www.genome.jp/kegg-bin/show_pathway?ath00950/ath:AT1G31710%09red/ath:AT4G31990%09red/ath:AT5G11520%09red
Arginine and proline metabolism	KEGG PATHWAY	ath00330	4	54	0.0012294	0.00415654	ALDH12A1|ASP3|ASP5|AMI1	http://www.genome.jp/kegg-bin/show_pathway?ath00330/ath:AT5G62530%09red/ath:AT4G31990%09red/ath:AT1G08980%09red/ath:AT5G11520%09red
Glycosphingolipid biosynthesis - ganglio series	KEGG PATHWAY	ath00604	2	5	0.00131505	0.00424402	HEXO2|HEXO1	http://www.genome.jp/kegg-bin/show_pathway?ath00604/ath:AT1G05590%09red/ath:AT3G55260%09red
Tropane, piperidine and pyridine alkaloid biosynthesis	KEGG PATHWAY	ath00960	3	35	0.00351452	0.0107494	ASP3|AT1G31710|ASP5	http://www.genome.jp/kegg-bin/show_pathway?ath00960/ath:AT1G31710%09red/ath:AT4G31990%09red/ath:AT5G11520%09red
2-Oxocarboxylic acid metabolism	KEGG PATHWAY	ath01210	4	74	0.00364772	0.0107494	ALAAT2|ASP3|ASP5|ACO3	http://www.genome.jp/kegg-bin/show_pathway?ath01210/ath:AT1G72330%09red/ath:AT2G05710%09red/ath:AT4G31990%09red/ath:AT5G11520%09red
Arginine biosynthesis	KEGG PATHWAY	ath00220	3	36	0.00378501	0.0107494	ALAAT2|ASP3|ASP5	http://www.genome.jp/kegg-bin/show_pathway?ath00220/ath:AT1G72330%09red/ath:AT4G31990%09red/ath:AT5G11520%09red
Inositol phosphate metabolism	KEGG PATHWAY	ath00562	4	78	0.00436271	0.0119136	TPI|ITPK1|IMPL1|VTC4	http://www.genome.jp/kegg-bin/show_pathway?ath00562/ath:AT5G16760%09red/ath:AT1G31190%09red/ath:AT3G02870%09red/ath:AT3G55440%09red
beta-Alanine metabolism	KEGG PATHWAY	ath00410	3	50	0.00893578	0.0234978	AT4G13360|AT1G31710|PYD2	http://www.genome.jp/kegg-bin/show_pathway?ath00410/ath:AT5G12200%09red/ath:AT1G31710%09red/ath:AT4G13360%09red
Glutathione metabolism	KEGG PATHWAY	ath00480	4	102	0.0106768	0.0270733	At3g24170|AT1G63770|GR|GSTU8	http://www.genome.jp/kegg-bin/show_pathway?ath00480/ath:AT3G54660%09red/ath:AT3G09270%09red/ath:AT1G63770%09red/ath:AT3G24170%09red
One carbon pool by folate	KEGG PATHWAY	ath00670	2	20	0.0133623	0.0327147	SHM1|SHM3	http://www.genome.jp/kegg-bin/show_pathway?ath00670/ath:AT4G32520%09red/ath:AT4G37930%09red
Glycerolipid metabolism	KEGG PATHWAY	ath00561	3	60	0.0142872	0.033813	AT1G80380|AGAL1|At1g32200	http://www.genome.jp/kegg-bin/show_pathway?ath00561/ath:AT5G08380%09red/ath:AT1G80380%09red/ath:AT1G32200%09red
Cysteine and methionine metabolism	KEGG PATHWAY	ath00270	4	121	0.0185266	0.0424318	AT5G53850|OASB|ASP3|ASP5	http://www.genome.jp/kegg-bin/show_pathway?ath00270/ath:AT5G53850%09red/ath:AT4G31990%09red/ath:AT2G43750%09red/ath:AT5G11520%09red
Cyanoamino acid metabolism	KEGG PATHWAY	ath00460	3	69	0.0203613	0.0451766	SHM1|BGLU11|SHM3	http://www.genome.jp/kegg-bin/show_pathway?ath00460/ath:AT4G32520%09red/ath:AT4G37930%09red/ath:AT1G02850%09red
Phosphatidylinositol signaling system	KEGG PATHWAY	ath04070	3	76	0.0259228	0.0557732	ITPK1|IMPL1|VTC4	http://www.genome.jp/kegg-bin/show_pathway?ath04070/ath:AT5G16760%09red/ath:AT3G02870%09red/ath:AT1G31190%09red
Pentose and glucuronate interconversions	KEGG PATHWAY	ath00040	3	96	0.0458116	0.0956654	AT4G02320|PME3|AT5G04310	http://www.genome.jp/kegg-bin/show_pathway?ath00040/ath:AT3G14310%09red/ath:AT5G04310%09red/ath:AT4G02320%09red
Sulfur metabolism	KEGG PATHWAY	ath00920	2	42	0.0487816	0.098957	APK3|OASB	http://www.genome.jp/kegg-bin/show_pathway?ath00920/ath:AT3G03900%09red/ath:AT2G43750%09red
Valine, leucine and isoleucine degradation	KEGG PATHWAY	ath00280	2	51	0.0678291	0.133774	IVD|AT4G13360	http://www.genome.jp/kegg-bin/show_pathway?ath00280/ath:AT3G45300%09red/ath:AT4G13360%09red
Phenylalanine, tyrosine and tryptophan biosynthesis	KEGG PATHWAY	ath00400	2	56	0.0793002	0.148668	ASP3|ASP5	http://www.genome.jp/kegg-bin/show_pathway?ath00400/ath:AT4G31990%09red/ath:AT5G11520%09red
Pyrimidine metabolism	KEGG PATHWAY	ath00240	2	57	0.0816625	0.148668	APY2|PYD2	http://www.genome.jp/kegg-bin/show_pathway?ath00240/ath:AT5G18280%09red/ath:AT5G12200%09red
Galactose metabolism	KEGG PATHWAY	ath00052	2	57	0.0816625	0.148668	PFK3|AGAL1	http://www.genome.jp/kegg-bin/show_pathway?ath00052/ath:AT5G08380%09red/ath:AT4G26270%09red
Proteasome	KEGG PATHWAY	ath03050	2	60	0.0888769	0.157756	PBF1|RPN12a	http://www.genome.jp/kegg-bin/show_pathway?ath03050/ath:AT3G60820%09red/ath:AT1G64520%09red
Citrate cycle (TCA cycle)	KEGG PATHWAY	ath00020	2	63	0.0962719	0.166715	LTA2|ACO3	http://www.genome.jp/kegg-bin/show_pathway?ath00020/ath:AT2G05710%09red/ath:AT3G25860%09red
Taurine and hypotaurine metabolism	KEGG PATHWAY	ath00430	1	14	0.113992	0.192701	AT5G15120	http://www.genome.jp/kegg-bin/show_pathway?ath00430/ath:AT5G15120%09red
Vitamin B6 metabolism	KEGG PATHWAY	ath00750	1	15	0.121114	0.199978	SOS4	http://www.genome.jp/kegg-bin/show_pathway?ath00750/ath:AT5G37850%09red
Photosynthesis	KEGG PATHWAY	ath00195	2	77	0.132811	0.214309	FD2|FNR1	http://www.genome.jp/kegg-bin/show_pathway?ath00195/ath:AT1G60950%09red/ath:AT5G66190%09red
Pyruvate metabolism	KEGG PATHWAY	ath00620	2	86	0.157696	0.24775	DJ1D|LTA2	http://www.genome.jp/kegg-bin/show_pathway?ath00620/ath:AT3G02720%09red/ath:AT3G25860%09red
Peroxisome	KEGG PATHWAY	ath04146	2	87	0.160514	0.24775	AGT|FSD2	http://www.genome.jp/kegg-bin/show_pathway?ath04146/ath:AT2G13360%09red/ath:AT5G51100%09red
Folate biosynthesis	KEGG PATHWAY	ath00790	1	26	0.195788	0.292678	ADCL	http://www.genome.jp/kegg-bin/show_pathway?ath00790/ath:AT5G57850%09red
Purine metabolism	KEGG PATHWAY	ath00230	2	100	0.197867	0.292678	APK3|APY2	http://www.genome.jp/kegg-bin/show_pathway?ath00230/ath:AT5G18280%09red/ath:AT3G03900%09red
Sphingolipid metabolism	KEGG PATHWAY	ath00600	1	27	0.202255	0.293063	AGAL1	http://www.genome.jp/kegg-bin/show_pathway?ath00600/ath:AT5G08380%09red
Pantothenate and CoA biosynthesis	KEGG PATHWAY	ath00770	1	28	0.20867	0.296311	PYD2	http://www.genome.jp/kegg-bin/show_pathway?ath00770/ath:AT5G12200%09red
Carotenoid biosynthesis	KEGG PATHWAY	ath00906	1	29	0.215033	0.29936	NPQ1	http://www.genome.jp/kegg-bin/show_pathway?ath00906/ath:AT1G08550%09red
Cutin, suberine and wax biosynthesis	KEGG PATHWAY	ath00073	1	31	0.227607	0.310772	RWP1	http://www.genome.jp/kegg-bin/show_pathway?ath00073/ath:AT5G41040%09red
RNA degradation	KEGG PATHWAY	ath03018	2	113	0.236127	0.31632	PFK3|MTHSC70-2	http://www.genome.jp/kegg-bin/show_pathway?ath03018/ath:AT4G26270%09red/ath:AT5G09590%09red
Aminoacyl-tRNA biosynthesis	KEGG PATHWAY	ath00970	2	115	0.242057	0.31826	ALATS|EDD1	http://www.genome.jp/kegg-bin/show_pathway?ath00970/ath:AT1G50200%09red/ath:AT3G48110%09red
Protein processing in endoplasmic reticulum	KEGG PATHWAY	ath04141	3	211	0.247346	0.319301	PUX4|CRT1a|PDIL1-1	http://www.genome.jp/kegg-bin/show_pathway?ath04141/ath:AT1G56340%09red/ath:AT4G04210%09red/ath:AT1G21750%09red
Ubiquinone and other terpenoid-quinone biosynthesis	KEGG PATHWAY	ath00130	1	38	0.270059	0.342396	PDS1	http://www.genome.jp/kegg-bin/show_pathway?ath00130/ath:AT1G06570%09red
Autophagy - other	KEGG PATHWAY	ath04136	1	40	0.281755	0.350958	LST8-1	http://www.genome.jp/kegg-bin/show_pathway?ath04136/ath:AT3G18140%09red
Propanoate metabolism	KEGG PATHWAY	ath00640	1	43	0.29895	0.359753	AT4G13360	http://www.genome.jp/kegg-bin/show_pathway?ath00640/ath:AT4G13360%09red
Nitrogen metabolism	KEGG PATHWAY	ath00910	1	43	0.29895	0.359753	GLU1	http://www.genome.jp/kegg-bin/show_pathway?ath00910/ath:AT5G04140%09red
alpha-Linolenic acid metabolism	KEGG PATHWAY	ath00592	1	44	0.30459	0.360431	OPR3	http://www.genome.jp/kegg-bin/show_pathway?ath00592/ath:AT2G06050%09red
Ribosome	KEGG PATHWAY	ath03010	4	364	0.342955	0.39823	AT3G56340|AT5G27850|AT3G16080|AT4G17390	http://www.genome.jp/kegg-bin/show_pathway?ath03010/ath:AT4G17390%09red/ath:AT3G56340%09red/ath:AT3G16080%09red/ath:AT5G27850%09red
Porphyrin and chlorophyll metabolism	KEGG PATHWAY	ath00860	1	53	0.353359	0.39823	ACD1	http://www.genome.jp/kegg-bin/show_pathway?ath00860/ath:AT3G44880%09red
Ascorbate and aldarate metabolism	KEGG PATHWAY	ath00053	1	53	0.353359	0.39823	VTC4	http://www.genome.jp/kegg-bin/show_pathway?ath00053/ath:AT3G02870%09red
Terpenoid backbone biosynthesis	KEGG PATHWAY	ath00900	1	60	0.388922	0.424822	ISPD	http://www.genome.jp/kegg-bin/show_pathway?ath00900/ath:AT2G02500%09red
Tryptophan metabolism	KEGG PATHWAY	ath00380	1	60	0.388922	0.424822	AMI1	http://www.genome.jp/kegg-bin/show_pathway?ath00380/ath:AT1G08980%09red
RNA transport	KEGG PATHWAY	ath03013	2	171	0.405589	0.436315	AT2G46290|THO5B	http://www.genome.jp/kegg-bin/show_pathway?ath03013/ath:AT5G42920%09red/ath:AT2G46290%09red
Phagosome	KEGG PATHWAY	ath04145	1	82	0.48849	0.517654	CRT1a	http://www.genome.jp/kegg-bin/show_pathway?ath04145/ath:AT1G56340%09red
Glycerophospholipid metabolism	KEGG PATHWAY	ath00564	1	97	0.546937	0.571067	At1g32200	http://www.genome.jp/kegg-bin/show_pathway?ath00564/ath:AT1G32200%09red
MAPK signaling pathway - plant	KEGG PATHWAY	ath04016	1	134	0.664206	0.683458	AT4G33720	http://www.genome.jp/kegg-bin/show_pathway?ath04016/ath:AT4G33720%09red
Plant-pathogen interaction	KEGG PATHWAY	ath04626	1	170	0.74918	0.759883	AT4G33720	http://www.genome.jp/kegg-bin/show_pathway?ath04626/ath:AT4G33720%09red
Plant hormone signal transduction	KEGG PATHWAY	ath04075	1	273	0.891344	0.891344	AT4G33720	http://www.genome.jp/kegg-bin/show_pathway?ath04075/ath:AT4G33720%09red

## Sheet: ValenciaSwOUpReg
Red cells represent the enrichment corrected p-value that was deemed as statistically significant
#Term	Database	ID	Input number	Background number	P-Value	Corrected P-Value	Input	Hyperlink
Metabolic pathways	KEGG PATHWAY	ath01100	230	2246	1.43813e-68	1.62508e-66	PGL1|KASI|AT1G22410|SPS1F|EDA9|ISPF|AT4G17260|NAGK|AIM1|MAB1|AT2G35040|AT1G12000|CLH1|UPP|AT2G26230|AT2G36580|AT-HF|PYR4|AT4G26910|SAM1|AT2G37690|AT5G66005|AT1G16350|AT4G13780|T3P18.20|RGP3|FKGP|AT2G43760|AT1G74910|GalAK|DHAR2|LHCA3|GOX1|AT1G63660|AT5G03370|IBR1|LOX2|HSK|HOT5|AXS2|AT5G32470|AT5G21105|ADT6|LACS2|GPX2|NPC2|PFK5|HGO|RCI3|AT4G33150|AT3G58730|PAO5|AT3G28715|FBA6|GCH|CSR1|MTHFR2|DHS1|C…	http://www.genome.jp/kegg-bin/show_pathway?ath01100/ath:AT1G01220%09red/ath:AT5G23960%09red/ath:AT2G43760%09red/ath:AT1G25350%09red/ath:AT1G29900%09red/ath:AT5G50850%09red/ath:AT5G35360%09red/ath:AT4G38800%09red/ath:AT4G35260%09red/ath:AT3G01120%09red/ath:AT5G47720%09red/ath:AT4G14880%09red/ath:AT3G10850%09red/ath:AT3G54250%09red/ath:AT4G24830%09red/ath:AT1G01710%09red/ath:AT4G11600%09red/ath:AT2…
Biosynthesis of secondary metabolites	KEGG PATHWAY	ath01110	126	1107	1.8244e-40	1.03078e-38	PGL1|UGT85A2|UGT85A3|UGT85A5|AT1G22410|ISPF|AT4G17260|NAGK|AIM1|MAB1|AT2G35040|AT1G12000|CLH1|AT2G36580|AT-HF|AT4G26910|AT2G37690|HDH|AT1G16350|AT5G35170|AT1G74910|GOX1|HOT5|ADT6|NPC2|PFK5|RCI3|AT4G33150|AT1G56190|FBA6|FMN/FHY|CSR1|DHS1|CCoAOMT1|AT3G55410|AT4G24830|BCE2|HCT|AT2G37500|HEMC|AT3G52990|AT2G38380|AT1G76550|AT2G45300|GGR|AT1G01710|AT4G05160|LTA3|MFP2|OPCL1|AT3G13930|SAM-2|HMGS|AOC3|IDH…	http://www.genome.jp/kegg-bin/show_pathway?ath01110/ath:AT5G23960%09red/ath:AT5G50850%09red/ath:AT1G22360%09red/ath:AT4G35260%09red/ath:AT3G01120%09red/ath:AT5G47720%09red/ath:AT4G14880%09red/ath:AT4G24830%09red/ath:AT1G01710%09red/ath:AT1G13700%09red/ath:AT3G52200%09red/ath:AT5G08570%09red/ath:AT1G05260%09red/ath:AT5G35170%09red/ath:AT4G33150%09red/ath:AT5G15530%09red/ath:AT3G53580%09red/ath:AT2…
Biosynthesis of amino acids	KEGG PATHWAY	ath01230	50	251	8.63506e-26	3.25254e-24	HSK|ASN1|ASN3|AT1G22410|AT4G24830|EDA9|AT5G10920|AT1G14810|NAGK|TSA2|AT2G37500|CSY2|AT1G12230|PFK4|AT5G14590|AT2G17630|AT2G36580|AT3G52990|ENOC|AT2G45300|MAML-4|HDH|SAM1|AT3G58610|MTO2|TSBtype2|TSB1|MTO1|SAM-2|PKp3|MAT3|TRA2|AK3|ADT6|PGK|AT3G53580|AKHSDH2|OASA1|PFK5|AT5G08570|P5CS1|AT1G56190|FBA6|AT-HF|CSR1|PGDH|DHS1|PSP|AT2G44040|IDH1	http://www.genome.jp/kegg-bin/show_pathway?ath01230/ath:AT5G10240%09red/ath:AT1G12230%09red/ath:AT5G13420%09red/ath:AT3G54640%09red/ath:AT1G02500%09red/ath:AT3G01120%09red/ath:AT2G37500%09red/ath:AT4G14880%09red/ath:AT2G22480%09red/ath:AT4G24830%09red/ath:AT4G01850%09red/ath:AT2G17630%09red/ath:AT1G18500%09red/ath:AT5G38530%09red/ath:AT4G19710%09red/ath:AT5G08570%09red/ath:AT1G18640%09red/ath:AT3…
Carbon metabolism	KEGG PATHWAY	ath01200	50	273	2.34721e-24	6.63088e-23	AT3G55410|PGL1|AT3G60510|EDA9|GLYR1|AT5G65750|PGK|PCK1|CSY2|AT1G12230|PFK4|CAT|AT3G52990|CAC2|AT2G17630|PPC4|AT2G36580|CAC3|MAB1|AT2G34590|ENOC|AT4G26910|CHY1|AT5G14590|HAOX1|LTA3|ACX3|AT3G15290|AT3G13930|AT5G47720|HOT5|PKp3|TRA2|IDH1|EMB2024|AT4G16155|AT5G42250|CAC1|OASA1|PFK5|BCCP2|AT5G08570|ACX1|AT1G56190|GOX1|FBA6|PGDH|MTHFR2|PSP|PGLP2	http://www.genome.jp/kegg-bin/show_pathway?ath01200/ath:AT3G15290%09red/ath:AT1G06290%09red/ath:AT5G50850%09red/ath:AT5G65750%09red/ath:AT1G12230%09red/ath:AT5G13420%09red/ath:AT5G35360%09red/ath:AT4G16760%09red/ath:AT4G35260%09red/ath:AT1G79550%09red/ath:AT5G47720%09red/ath:AT4G14880%09red/ath:AT2G22480%09red/ath:AT2G17630%09red/ath:AT4G26910%09red/ath:AT1G68750%09red/ath:AT5G47760%09red/ath:AT1…
RNA transport	KEGG PATHWAY	ath03013	33	171	4.17479e-17	9.43502e-16	AT5G62290|EIF3B-2|RANGAP2|EIF3A|AT5G53480|AT4G20980|LNO1|THO2|MAGO|AT3G01340|SUMO1|EIF4A-2|AT5G19485|EIF3C|F20D22.6|AT2G40290|NUA|TIF3H1|EIF2|AT5G59950|NMD3|EIF3G1|EIF2B|AT2G30050|AT1G10390|Y14|SKB1|At1g07940|AT1G76810|TEX1|eIFiso4G1|AT1G77840|PAB2	http://www.genome.jp/kegg-bin/show_pathway?ath03013/ath:AT1G24706%09red/ath:AT1G07940%09red/ath:AT5G59950%09red/ath:AT4G20980%09red/ath:AT1G76810%09red/ath:AT2G03820%09red/ath:AT1G10390%09red/ath:AT5G20920%09red/ath:AT3G56150%09red/ath:AT4G34110%09red/ath:AT2G40290%09red/ath:AT2G30050%09red/ath:AT1G54270%09red/ath:AT4G26840%09red/ath:AT5G19485%09red/ath:AT5G62290%09red/ath:AT1G04170%09red/ath:AT2…
Pyruvate metabolism	KEGG PATHWAY	ath00620	22	86	5.42923e-14	1.0225e-12	AT4G17260|PCK1|MAB1|AT3G52990|CAC2|PPC4|AT2G36580|CAC3|AT2G34590|MAML-4|GLY2|LTA3|AT5G03370|AT3G13930|AT5G47720|AT5G06580|BCCP2|AT4G16155|CAC1|ACC1|AT5G08570|PKp3	http://www.genome.jp/kegg-bin/show_pathway?ath00620/ath:AT5G16390%09red/ath:AT5G50850%09red/ath:AT5G35360%09red/ath:AT5G47720%09red/ath:AT5G03370%09red/ath:AT3G10850%09red/ath:AT1G18500%09red/ath:AT5G15530%09red/ath:AT5G08570%09red/ath:AT2G34590%09red/ath:AT1G36160%09red/ath:AT2G38040%09red/ath:AT4G37870%09red/ath:AT5G06580%09red/ath:AT3G52200%09red/ath:AT3G52990%09red/ath:AT4G17260%09red/ath:AT4…
Fatty acid metabolism	KEGG PATHWAY	ath01212	19	69	9.39513e-13	1.51664e-11	AT3G45770|ACX3|KASI|AAE13|AT3G02630|CAC3|ACX1|ACC1|PKT3|FAB1|AT5G47720|AT1G24360|AIM1|BCCP2|LACS2|MFP2|CAC1|CAC2|T3P18.20	http://www.genome.jp/kegg-bin/show_pathway?ath01212/ath:AT4G29010%09red/ath:AT1G49430%09red/ath:AT1G24360%09red/ath:AT1G62640%09red/ath:AT1G36160%09red/ath:AT1G06290%09red/ath:AT3G06860%09red/ath:AT4G16760%09red/ath:AT2G38040%09red/ath:AT5G35360%09red/ath:AT3G45770%09red/ath:AT3G02630%09red/ath:AT5G16390%09red/ath:AT3G16170%09red/ath:AT5G47720%09red/ath:AT2G33150%09red/ath:AT5G46290%09red/ath:AT5…
Glycolysis / Gluconeogenesis	KEGG PATHWAY	ath00010	22	116	9.75214e-12	1.37749e-10	AT4G17260|PCK1|MAB1|PFK4|AT1G12000|AT3G52990|AT2G36580|PDC2|AT2G34590|ENOC|LTA3|AT3G13930|HOT5|PKp3|PGK|AT4G16155|AT5G42250|PFK5|AT5G08570|AT1G56190|FBA6|AT1G76550	http://www.genome.jp/kegg-bin/show_pathway?ath00010/ath:AT5G50850%09red/ath:AT1G79550%09red/ath:AT5G54960%09red/ath:AT2G22480%09red/ath:AT5G08570%09red/ath:AT2G34590%09red/ath:AT1G32440%09red/ath:AT1G76550%09red/ath:AT4G37870%09red/ath:AT5G61580%09red/ath:AT2G36460%09red/ath:AT3G52200%09red/ath:AT5G43940%09red/ath:AT3G52990%09red/ath:AT2G29560%09red/ath:AT4G17260%09red/ath:AT4G16155%09red/ath:AT3…
Fatty acid biosynthesis	KEGG PATHWAY	ath00061	14	43	1.46807e-10	1.84324e-09	AT3G45770|KASI|AAE13|AT3G02630|CAC3|FaTA|ACC1|FAB1|AT1G24360|BCCP2|LACS2|CAC1|CAC2|T3P18.20	http://www.genome.jp/kegg-bin/show_pathway?ath00061/ath:AT1G49430%09red/ath:AT3G25110%09red/ath:AT1G24360%09red/ath:AT1G62640%09red/ath:AT1G36160%09red/ath:AT5G16390%09red/ath:AT5G15530%09red/ath:AT5G35360%09red/ath:AT3G02630%09red/ath:AT3G45770%09red/ath:AT3G16170%09red/ath:AT2G38040%09red/ath:AT5G46290%09red/ath:AT1G74960%09red
Ribosome	KEGG PATHWAY	ath03010	35	364	4.21027e-10	4.7576e-09	emb2171|RPL3B|AT3G44590|RPL5A|AT3G04920|AT5G61170|AT4G15000|RPS17|AT5G07090|AT5G48760|AT2G19730|AT5G35530|RPS13A|AT5G27850|AT1G07070|AT1G70600|PGY2|AT4G25890|RPS30A|AT3G05560|AT3G09200|emb2386|AT3G09630|AT5G09510|AT5G39850|AT4G17390|RPS18C|P40|RPL23AB|AT1G74050|AT4G34670|AT3G57490|AT3G58700|AT5G27700|RPS5A	http://www.genome.jp/kegg-bin/show_pathway?ath03010/ath:AT3G09200%09red/ath:AT5G07090%09red/ath:AT1G72370%09red/ath:AT3G11940%09red/ath:AT1G02780%09red/ath:AT3G58700%09red/ath:AT3G57490%09red/ath:AT2G19730%09red/ath:AT3G55280%09red/ath:AT4G17390%09red/ath:AT4G25890%09red/ath:AT1G74050%09red/ath:AT5G48760%09red/ath:AT4G34670%09red/ath:AT3G25520%09red/ath:AT1G79850%09red/ath:AT1G70600%09red/ath:AT4…
Protein processing in endoplasmic reticulum	KEGG PATHWAY	ath04141	26	211	6.95579e-10	6.83195e-09	AT3G18860|BIP2|AT3G63460|AT4G32640|UBC7|SHD|AT3G23660|J2|AtCDC48B|NPL41|AT3G01340|RAD23B|AT5G15400|SKP1|Hsp70-2|AT2G40290|HSP90.1|AT2G30050|HSP81-3|Hsp89.1|ERMO2|EBS1|CRT3|PDIL2-2|DGL1|BIP1	http://www.genome.jp/kegg-bin/show_pathway?ath04141/ath:AT5G28540%09red/ath:AT1G08450%09red/ath:AT5G52640%09red/ath:AT1G71220%09red/ath:AT3G23660%09red/ath:AT3G63000%09red/ath:AT2G40290%09red/ath:AT5G59300%09red/ath:AT2G30050%09red/ath:AT3G01340%09red/ath:AT1G79650%09red/ath:AT4G32640%09red/ath:AT1G04980%09red/ath:AT1G75950%09red/ath:AT5G15400%09red/ath:AT3G07770%09red/ath:AT4G24190%09red/ath:AT5…
Cysteine and methionine metabolism	KEGG PATHWAY	ath00270	20	121	7.25517e-10	6.83195e-09	ATARD2|SAM-2|MTN1|AT2G05830|MTO1|GSH1|EFE|AT4G17260|AK3|PGDH|MTK|SAM1|MAT3|D-CDES|GSH2|AT1G14810|AKHSDH2|OASA1|AT2G17630|EDA9	http://www.genome.jp/kegg-bin/show_pathway?ath00270/ath:AT4G34200%09red/ath:AT2G36880%09red/ath:AT4G38800%09red/ath:AT4G17260%09red/ath:AT1G48420%09red/ath:AT4G23100%09red/ath:AT1G49820%09red/ath:AT2G05830%09red/ath:AT1G14810%09red/ath:AT4G14710%09red/ath:AT3G02020%09red/ath:AT1G02500%09red/ath:AT3G01120%09red/ath:AT5G27380%09red/ath:AT4G14880%09red/ath:AT1G17745%09red/ath:AT1G05010%09red/ath:AT4…
Propanoate metabolism	KEGG PATHWAY	ath00640	13	43	1.42226e-09	1.23627e-08	ACX3|AT3G60510|CAC3|ACX1|ACC1|BCE2|AT4G17260|CHY1|AT5G47720|BCCP2|AT4G16155|CAC1|CAC2	http://www.genome.jp/kegg-bin/show_pathway?ath00640/ath:AT3G06850%09red/ath:AT1G36160%09red/ath:AT4G16155%09red/ath:AT4G17260%09red/ath:AT1G06290%09red/ath:AT5G15530%09red/ath:AT2G38040%09red/ath:AT5G35360%09red/ath:AT4G16760%09red/ath:AT5G16390%09red/ath:AT5G47720%09red/ath:AT3G60510%09red/ath:AT5G65940%09red
Glycine, serine and threonine metabolism	KEGG PATHWAY	ath00260	14	70	3.17545e-08	2.56304e-07	HSK|TSB1|EDA9|AK3|AT1G14810|TSA2|PGDH|MTO2|PSP|AT4G16155|AT2G42490|AKHSDH2|TSBtype2|AT2G17630	http://www.genome.jp/kegg-bin/show_pathway?ath00260/ath:AT5G38530%09red/ath:AT4G16155%09red/ath:AT1G14810%09red/ath:AT2G42490%09red/ath:AT4G34200%09red/ath:AT3G02020%09red/ath:AT3G54640%09red/ath:AT1G18640%09red/ath:AT2G17265%09red/ath:AT1G17745%09red/ath:AT5G54810%09red/ath:AT4G29840%09red/ath:AT4G19710%09red/ath:AT2G17630%09red
Purine metabolism	KEGG PATHWAY	ath00230	16	100	5.39909e-08	4.06732e-07	AT2G36580|ADK2|AT5G08570|AT1G63660|AT2G37690|AT5G66005|UGLYAH|PKp3|AT1G16350|FHIT|AT2G35040|ADSS|AT3G52990|APS1|AT2G26230|AT5G35170	http://www.genome.jp/kegg-bin/show_pathway?ath00230/ath:AT3G52990%09red/ath:AT3G22890%09red/ath:AT4G17050%09red/ath:AT5G58240%09red/ath:AT2G26230%09red/ath:AT5G03300%09red/ath:AT5G08570%09red/ath:AT1G63660%09red/ath:AT3G57610%09red/ath:AT5G35170%09red/ath:AT2G36580%09red/ath:AT1G32440%09red/ath:AT1G16350%09red/ath:AT5G66005%09red/ath:AT2G37690%09red/ath:AT2G35040%09red
Phagosome	KEGG PATHWAY	ath04145	14	82	1.79819e-07	1.24997e-06	DET3|TUA6|VAB2|TUB8|TUB1|AT3G28715|CRT3|TUA5|AT3G58730|VHA-A|TUF|TUB3|TUA2|TUB6	http://www.genome.jp/kegg-bin/show_pathway?ath04145/ath:AT5G23860%09red/ath:AT3G58730%09red/ath:AT1G08450%09red/ath:AT1G78900%09red/ath:AT1G75780%09red/ath:AT5G12250%09red/ath:AT3G28715%09red/ath:AT4G14960%09red/ath:AT1G50010%09red/ath:AT4G11150%09red/ath:AT5G62700%09red/ath:AT5G19780%09red/ath:AT1G12840%09red/ath:AT4G38510%09red
Spliceosome	KEGG PATHWAY	ath03040	21	192	1.88049e-07	1.24997e-06	AT1G27900|AT5G63120|AT2G38730|AT5G59950|Hsp70-2|AT1G20580|PRP40A|AT3G15010|AT3G13224|emb1507|UBA2A|TEX1|SNRNP-G|AT4G22350|THO2|MEE5|Y14|RH20|U2A|AT2G43770|MAGO	http://www.genome.jp/kegg-bin/show_pathway?ath03040/ath:AT1G20580%09red/ath:AT1G24706%09red/ath:AT5G02490%09red/ath:AT1G20960%09red/ath:AT5G59950%09red/ath:AT1G55150%09red/ath:AT5G56130%09red/ath:AT1G02140%09red/ath:AT2G43770%09red/ath:AT1G09760%09red/ath:AT1G51510%09red/ath:AT3G13224%09red/ath:AT5G63120%09red/ath:AT3G15010%09red/ath:AT1G44910%09red/ath:AT1G06220%09red/ath:AT1G27900%09red/ath:AT2…
Citrate cycle (TCA cycle)	KEGG PATHWAY	ath00020	12	63	4.83061e-07	3.03255e-06	AT3G55410|AT4G26910|CSY2|AT3G13930|AT2G34590|AT5G14590|AT5G65750|PCK1|MAB1|AT4G16155|LTA3|IDH1	http://www.genome.jp/kegg-bin/show_pathway?ath00020/ath:AT4G26910%09red/ath:AT4G16155%09red/ath:AT2G34590%09red/ath:AT5G50850%09red/ath:AT5G65750%09red/ath:AT3G58750%09red/ath:AT4G37870%09red/ath:AT4G35260%09red/ath:AT3G55410%09red/ath:AT3G13930%09red/ath:AT3G52200%09red/ath:AT5G14590%09red
Aminoacyl-tRNA biosynthesis	KEGG PATHWAY	ath00970	14	115	6.6844e-06	3.97546e-05	AT1G09620|AT3G04600|OVA2|TWN2|SYNC1|AT4G10320|OVA9|ATKRS-1|emb1027|AT5G38830|AT3G02760|AT4G13780|AT5G26830|AT5G26710	http://www.genome.jp/kegg-bin/show_pathway?ath00970/ath:AT5G38830%09red/ath:AT4G10320%09red/ath:AT5G26710%09red/ath:AT1G25350%09red/ath:AT3G02760%09red/ath:AT4G13780%09red/ath:AT5G56680%09red/ath:AT1G09620%09red/ath:AT5G49030%09red/ath:AT1G14610%09red/ath:AT3G11710%09red/ath:AT3G04600%09red/ath:AT4G26300%09red/ath:AT5G26830%09red
alpha-Linolenic acid metabolism	KEGG PATHWAY	ath00592	9	44	7.89319e-06	4.45965e-05	ACX3|OPCL1|ACX1|PKT3|AIM1|LOX2|CHAT|MFP2|AOC3	http://www.genome.jp/kegg-bin/show_pathway?ath00592/ath:AT4G29010%09red/ath:AT2G33150%09red/ath:AT1G06290%09red/ath:AT3G06860%09red/ath:AT3G25780%09red/ath:AT4G16760%09red/ath:AT1G20510%09red/ath:AT3G03480%09red/ath:AT3G45140%09red
Peroxisome	KEGG PATHWAY	ath04146	12	87	9.70689e-06	5.22323e-05	ACX3|GOX1|PEX7|ACX1|PKT3|IBR1|AT5G14590|HAOX1|CSD1|LACS2|CAT|CSD2	http://www.genome.jp/kegg-bin/show_pathway?ath04146/ath:AT4G05530%09red/ath:AT3G14420%09red/ath:AT2G33150%09red/ath:AT1G49430%09red/ath:AT1G06290%09red/ath:AT5G14590%09red/ath:AT4G16760%09red/ath:AT1G29260%09red/ath:AT1G08830%09red/ath:AT2G28190%09red/ath:AT4G35090%09red/ath:AT3G14130%09red
Proteasome	KEGG PATHWAY	ath03050	10	60	1.23299e-05	6.18656e-05	AT1G04810|RPN10|RPT1A|RPN1A|PA200|RPT5A|AT1G45000|RPT2a|RPT3|RPT6A	http://www.genome.jp/kegg-bin/show_pathway?ath03050/ath:AT5G58290%09red/ath:AT3G13330%09red/ath:AT1G53750%09red/ath:AT2G20580%09red/ath:AT5G19990%09red/ath:AT4G38630%09red/ath:AT4G29040%09red/ath:AT1G04810%09red/ath:AT1G45000%09red/ath:AT3G05530%09red
Fatty acid degradation	KEGG PATHWAY	ath00071	9	47	1.25921e-05	6.18656e-05	ACX3|ACX1|MFP2|PKT3|AT5G47720|HOT5|AIM1|LACS2|AT5G42250	http://www.genome.jp/kegg-bin/show_pathway?ath00071/ath:AT4G29010%09red/ath:AT1G49430%09red/ath:AT2G33150%09red/ath:AT1G06290%09red/ath:AT3G06860%09red/ath:AT4G16760%09red/ath:AT5G42250%09red/ath:AT5G47720%09red/ath:AT5G43940%09red
beta-Alanine metabolism	KEGG PATHWAY	ath00410	9	50	1.94913e-05	9.17714e-05	ACX3|PAO1|AT3G60510|PYD1|ACX1|PAO5|CHY1|BETA-UP|AT2G42490	http://www.genome.jp/kegg-bin/show_pathway?ath00410/ath:AT5G13700%09red/ath:AT5G64370%09red/ath:AT3G17810%09red/ath:AT1G06290%09red/ath:AT2G42490%09red/ath:AT4G16760%09red/ath:AT4G29720%09red/ath:AT3G60510%09red/ath:AT5G65940%09red
Valine, leucine and isoleucine degradation	KEGG PATHWAY	ath00280	9	51	2.24091e-05	0.000101289	AT4G16800|AAE13|AT3G60510|PKT3|BCE2|CHY1|AT5G47720|HMGS|AT4G16155	http://www.genome.jp/kegg-bin/show_pathway?ath00280/ath:AT3G06850%09red/ath:AT2G33150%09red/ath:AT4G16155%09red/ath:AT3G16170%09red/ath:AT4G16800%09red/ath:AT4G11820%09red/ath:AT5G47720%09red/ath:AT3G60510%09red/ath:AT5G65940%09red
Butanoate metabolism	KEGG PATHWAY	ath00650	6	19	3.40591e-05	0.000148026	AT3G15290|GLYR1|AT5G47720|HMGS|CSR1|ALDH5F1	http://www.genome.jp/kegg-bin/show_pathway?ath00650/ath:AT3G15290%09red/ath:AT3G48560%09red/ath:AT1G79440%09red/ath:AT4G11820%09red/ath:AT5G47720%09red/ath:AT3G25530%09red
Pyrimidine metabolism	KEGG PATHWAY	ath00240	9	57	4.88765e-05	0.000204557	BETA-UP|PYD1|UKL3|PYR4|THY-1|CARA|PYR6|CARB|UPP	http://www.genome.jp/kegg-bin/show_pathway?ath00240/ath:AT3G27740%09red/ath:AT5G64370%09red/ath:AT3G53900%09red/ath:AT3G17810%09red/ath:AT1G29900%09red/ath:AT2G16370%09red/ath:AT4G22930%09red/ath:AT5G26667%09red/ath:AT1G55810%09red
Pentose phosphate pathway	KEGG PATHWAY	ath00030	9	58	5.51784e-05	0.000222684	PGL1|AT1G76550|FBA6|AT1G12230|TRA2|EMB2024|PFK4|AT1G12000|PFK5	http://www.genome.jp/kegg-bin/show_pathway?ath00030/ath:AT5G24400%09red/ath:AT1G13700%09red/ath:AT1G76550%09red/ath:AT1G12000%09red/ath:AT1G12230%09red/ath:AT5G13420%09red/ath:AT5G61580%09red/ath:AT2G36460%09red/ath:AT2G22480%09red
2-Oxocarboxylic acid metabolism	KEGG PATHWAY	ath01210	10	74	6.20197e-05	0.000241663	AT3G58610|MAML-4|AK3|AT5G14590|NAGK|CSR1|AT2G37500|IDH1|CSY2|AT1G14810	http://www.genome.jp/kegg-bin/show_pathway?ath01210/ath:AT1G18500%09red/ath:AT3G48560%09red/ath:AT1G14810%09red/ath:AT4G35260%09red/ath:AT3G58750%09red/ath:AT3G02020%09red/ath:AT3G57560%09red/ath:AT2G37500%09red/ath:AT3G58610%09red/ath:AT5G14590%09red
Monobactam biosynthesis	KEGG PATHWAY	ath00261	5	14	9.8024e-05	0.000358885	AT2G44040|APS1|AKHSDH2|AK3|AT1G14810	http://www.genome.jp/kegg-bin/show_pathway?ath00261/ath:AT3G02020%09red/ath:AT2G44040%09red/ath:AT3G22890%09red/ath:AT4G19710%09red/ath:AT1G14810%09red
Amino sugar and nucleotide sugar metabolism	KEGG PATHWAY	ath00520	13	131	9.84553e-05	0.000358885	CYT1|AXS1|HEXO1|AT1G74910|RHM1|UGD3|AXS2|FKGP|HCHIB|RGP3|UGE5|GlcNA.1UT1|GalAK	http://www.genome.jp/kegg-bin/show_pathway?ath00520/ath:AT1G01220%09red/ath:AT5G15490%09red/ath:AT3G55260%09red/ath:AT2G27860%09red/ath:AT1G31070%09red/ath:AT1G08200%09red/ath:AT1G74910%09red/ath:AT3G10700%09red/ath:AT1G78570%09red/ath:AT2G39770%09red/ath:AT4G10960%09red/ath:AT3G12500%09red/ath:AT3G08900%09red
mRNA surveillance pathway	KEGG PATHWAY	ath03015	12	115	0.000117018	0.000413221	837892|Y14|AT5G59950|AT5G28900|AT1G18070|PP2A-2|ERF1-3|PP2AA2|CPSF160|PABN1|PAB2|MAGO	http://www.genome.jp/kegg-bin/show_pathway?ath03015/ath:AT3G25800%09red/ath:AT5G28900%09red/ath:AT5G51120%09red/ath:AT5G59950%09red/ath:AT5G51660%09red/ath:AT1G13320%09red/ath:AT1G51510%09red/ath:AT1G10430%09red/ath:AT1G18070%09red/ath:AT3G26618%09red/ath:AT4G34110%09red/ath:AT1G02140%09red
Lysine biosynthesis	KEGG PATHWAY	ath00300	5	15	0.000127924	0.000438042	AT2G44040|AT3G53580|AKHSDH2|AK3|AT1G14810	http://www.genome.jp/kegg-bin/show_pathway?ath00300/ath:AT3G53580%09red/ath:AT3G02020%09red/ath:AT2G44040%09red/ath:AT4G19710%09red/ath:AT1G14810%09red
Alanine, aspartate and glutamate metabolism	KEGG PATHWAY	ath00250	8	51	0.000133242	0.000442835	ASN1|ASN3|AT4G24830|AT5G10920|CARA|ADSS|CARB|ALDH5F1	http://www.genome.jp/kegg-bin/show_pathway?ath00250/ath:AT3G27740%09red/ath:AT5G10240%09red/ath:AT1G29900%09red/ath:AT3G57610%09red/ath:AT1G79440%09red/ath:AT5G10920%09red/ath:AT3G47340%09red/ath:AT4G24830%09red
Selenocompound metabolism	KEGG PATHWAY	ath00450	5	18	0.00026035	0.000830957	MTO1|AT4G13780|MMT|APS1|CPNIFS	http://www.genome.jp/kegg-bin/show_pathway?ath00450/ath:AT4G13780%09red/ath:AT1G08490%09red/ath:AT3G01120%09red/ath:AT3G22890%09red/ath:AT5G49810%09red
Galactose metabolism	KEGG PATHWAY	ath00052	8	57	0.00026473	0.000830957	DIN10|RFS1|AT3G54440|PFK4|UGE5|RFS5|AGAL1|PFK5	http://www.genome.jp/kegg-bin/show_pathway?ath00052/ath:AT3G54440%09red/ath:AT5G40390%09red/ath:AT1G55740%09red/ath:AT5G08380%09red/ath:AT5G61580%09red/ath:AT4G10960%09red/ath:AT5G20250%09red/ath:AT2G22480%09red
RNA degradation	KEGG PATHWAY	ath03018	11	113	0.000385507	0.00117736	AT3G58560|ENOC|EMB2763|RRP41L|HEN2|VIP3|PFK4|Cpn60beta3|AT5G18230|PAB2|PFK5	http://www.genome.jp/kegg-bin/show_pathway?ath03018/ath:AT2G06990%09red/ath:AT2G29560%09red/ath:AT3G58560%09red/ath:AT5G18230%09red/ath:AT4G29830%09red/ath:AT4G27490%09red/ath:AT5G61580%09red/ath:AT5G56500%09red/ath:AT2G17510%09red/ath:AT4G34110%09red/ath:AT2G22480%09red
Fructose and mannose metabolism	KEGG PATHWAY	ath00051	8	64	0.000535871	0.00159351	CYT1|AT1G76550|FBA6|FKGP|PFK4|AT1G12000|AT1G74910|PFK5	http://www.genome.jp/kegg-bin/show_pathway?ath00051/ath:AT1G76550%09red/ath:AT1G12000%09red/ath:AT1G74910%09red/ath:AT1G01220%09red/ath:AT2G39770%09red/ath:AT5G61580%09red/ath:AT2G36460%09red/ath:AT2G22480%09red
Biosynthesis of unsaturated fatty acids	KEGG PATHWAY	ath01040	5	24	0.000808278	0.00234193	ACX3|AT1G01710|AT3G02630|PKT3|ACX1	http://www.genome.jp/kegg-bin/show_pathway?ath01040/ath:AT1G06290%09red/ath:AT1G01710%09red/ath:AT3G02630%09red/ath:AT2G33150%09red/ath:AT4G16760%09red
Plant-pathogen interaction	KEGG PATHWAY	ath04626	13	170	0.00100439	0.0028374	MPK3|CPK9|MPK4|CPK6|HSP90.1|Hsp89.1|NHO1|SHD|AT1G12310|PBS2|HSP81-3|MPK6|CDPK9	http://www.genome.jp/kegg-bin/show_pathway?ath04626/ath:AT3G20410%09red/ath:AT1G80460%09red/ath:AT3G45640%09red/ath:AT2G43790%09red/ath:AT3G07770%09red/ath:AT4G01370%09red/ath:AT5G23580%09red/ath:AT4G24190%09red/ath:AT5G56010%09red/ath:AT1G12310%09red/ath:AT5G52640%09red/ath:AT5G51700%09red/ath:AT2G17290%09red
Folate biosynthesis	KEGG PATHWAY	ath00790	5	26	0.00110821	0.00305433	GCH|THY-1|AT2G43760|B73|GGH2	http://www.genome.jp/kegg-bin/show_pathway?ath00790/ath:AT5G64300%09red/ath:AT2G43760%09red/ath:AT2G16370%09red/ath:AT1G78680%09red/ath:AT5G20990%09red
Phenylalanine, tyrosine and tryptophan biosynthesis	KEGG PATHWAY	ath00400	7	56	0.00118293	0.00318264	TSB1|DHS1|AT1G22410|AT2G45300|TSA2|ADT6|TSBtype2	http://www.genome.jp/kegg-bin/show_pathway?ath00400/ath:AT1G08250%09red/ath:AT5G38530%09red/ath:AT1G22410%09red/ath:AT3G54640%09red/ath:AT2G45300%09red/ath:AT5G54810%09red/ath:AT4G39980%09red
Vitamin B6 metabolism	KEGG PATHWAY	ath00750	4	15	0.00125965	0.00331026	PDXH|MTO2|AT2G17630|AT2G46580	http://www.genome.jp/kegg-bin/show_pathway?ath00750/ath:AT2G17630%09red/ath:AT4G29840%09red/ath:AT5G49970%09red/ath:AT2G46580%09red
Pantothenate and CoA biosynthesis	KEGG PATHWAY	ath00770	5	28	0.00148348	0.00380984	BETA-UP|CSR1|PANK2|PYD1|AT3G58610	http://www.genome.jp/kegg-bin/show_pathway?ath00770/ath:AT3G58610%09red/ath:AT5G64370%09red/ath:AT4G32180%09red/ath:AT3G48560%09red/ath:AT3G17810%09red
Glyoxylate and dicarboxylate metabolism	KEGG PATHWAY	ath00630	8	78	0.00173308	0.00435197	GOX1|GLYR1|AT5G47720|HAOX1|PGLP2|CSY2|AT4G16155|CAT	http://www.genome.jp/kegg-bin/show_pathway?ath00630/ath:AT3G14420%09red/ath:AT5G47760%09red/ath:AT4G16155%09red/ath:AT3G14130%09red/ath:AT3G58750%09red/ath:AT5G47720%09red/ath:AT3G25530%09red/ath:AT4G35090%09red
Riboflavin metabolism	KEGG PATHWAY	ath00740	4	18	0.00223549	0.00549152	GCH|AT2G20690|FMN/FHY|COS1	http://www.genome.jp/kegg-bin/show_pathway?ath00740/ath:AT4G21470%09red/ath:AT2G44050%09red/ath:AT2G20690%09red/ath:AT5G64300%09red
Ubiquitin mediated proteolysis	KEGG PATHWAY	ath04120	11	143	0.00228779	0.00550043	SAE2|KAK|UBA1|UBC7|DDB1A|AT5G15400|UBC5|RCE1|UPL1|SKP1|UBC35	http://www.genome.jp/kegg-bin/show_pathway?ath04120/ath:AT4G36800%09red/ath:AT5G59300%09red/ath:AT1G63800%09red/ath:AT5G15400%09red/ath:AT4G38600%09red/ath:AT2G21470%09red/ath:AT2G30110%09red/ath:AT1G75950%09red/ath:AT1G78870%09red/ath:AT1G55860%09red/ath:AT4G05420%09red
Endocytosis	KEGG PATHWAY	ath04144	11	144	0.00240647	0.00566523	Hsp70-2|DL3|ARFA1B|CPB|AGD7|AGD5|AT3G11130|AGD8|ERD7|AT5G46630|AT1G34220	http://www.genome.jp/kegg-bin/show_pathway?ath04144/ath:AT2G17840%09red/ath:AT1G59610%09red/ath:AT5G02490%09red/ath:AT3G11130%09red/ath:AT5G46630%09red/ath:AT1G71790%09red/ath:AT1G34220%09red/ath:AT4G17890%09red/ath:AT5G14670%09red/ath:AT5G54310%09red/ath:AT2G37550%09red
Porphyrin and chlorophyll metabolism	KEGG PATHWAY	ath00860	6	53	0.00412044	0.00950223	GSA2|CLH1|HEMC|HEMB1|CHLI2|AT5G26710	http://www.genome.jp/kegg-bin/show_pathway?ath00860/ath:AT1G69740%09red/ath:AT5G26710%09red/ath:AT5G45930%09red/ath:AT5G08280%09red/ath:AT1G19670%09red/ath:AT3G48730%09red
Flavonoid biosynthesis	KEGG PATHWAY	ath00941	4	22	0.0042102	0.00951505	CCoAOMT1|TT4|HCT|DFR	http://www.genome.jp/kegg-bin/show_pathway?ath00941/ath:AT5G42800%09red/ath:AT4G34050%09red/ath:AT5G13930%09red/ath:AT5G48930%09red
Tryptophan metabolism	KEGG PATHWAY	ath00380	6	60	0.00714215	0.0158248	AT4G26910|AT5G47720|AT4G34880|AT4G35160|AT4G16155|CAT	http://www.genome.jp/kegg-bin/show_pathway?ath00380/ath:AT4G26910%09red/ath:AT4G16155%09red/ath:AT4G34880%09red/ath:AT4G35090%09red/ath:AT5G47720%09red/ath:AT4G35160%09red
Glutathione metabolism	KEGG PATHWAY	ath00480	8	102	0.00782448	0.0170032	DHAR2|GSH1|GGT2|AT5G14590|GPX6|GSH2|GPX2|GSTU19	http://www.genome.jp/kegg-bin/show_pathway?ath00480/ath:AT4G11600%09red/ath:AT2G31570%09red/ath:AT4G23100%09red/ath:AT1G78380%09red/ath:AT1G75270%09red/ath:AT4G39650%09red/ath:AT5G27380%09red/ath:AT5G14590%09red
Biotin metabolism	KEGG PATHWAY	ath00780	3	16	0.0122391	0.0260946	AT1G24360|KASI|FAB1	http://www.genome.jp/kegg-bin/show_pathway?ath00780/ath:AT5G46290%09red/ath:AT1G24360%09red/ath:AT1G74960%09red
Phenylalanine metabolism	KEGG PATHWAY	ath00360	4	32	0.0135419	0.0283376	AT4G34880|AT2G42490|PAL1|AT3G15290	http://www.genome.jp/kegg-bin/show_pathway?ath00360/ath:AT2G42490%09red/ath:AT3G15290%09red/ath:AT4G34880%09red/ath:AT2G37040%09red
Arachidonic acid metabolism	KEGG PATHWAY	ath00590	3	17	0.0141267	0.0290239	GGT2|GPX2|GPX6	http://www.genome.jp/kegg-bin/show_pathway?ath00590/ath:AT4G11600%09red/ath:AT2G31570%09red/ath:AT4G39650%09red
Lysine degradation	KEGG PATHWAY	ath00310	4	34	0.0162986	0.0328882	AT5G47720|AT4G16155|AT4G26910|AT4G33150	http://www.genome.jp/kegg-bin/show_pathway?ath00310/ath:AT4G26910%09red/ath:AT4G33150%09red/ath:AT4G16155%09red/ath:AT5G47720%09red
Arginine biosynthesis	KEGG PATHWAY	ath00220	4	36	0.0193829	0.0384258	NAGK|AT2G37500|AT5G10920|AT4G24830	http://www.genome.jp/kegg-bin/show_pathway?ath00220/ath:AT3G57560%09red/ath:AT2G37500%09red/ath:AT5G10920%09red/ath:AT4G24830%09red
One carbon pool by folate	KEGG PATHWAY	ath00670	3	20	0.020728	0.0403839	AT2G35040|THY-1|MTHFR2	http://www.genome.jp/kegg-bin/show_pathway?ath00670/ath:AT2G44160%09red/ath:AT2G35040%09red/ath:AT2G16370%09red
Stilbenoid, diarylheptanoid and gingerol biosynthesis	KEGG PATHWAY	ath00945	2	7	0.0212897	0.0407752	CCoAOMT1|HCT	http://www.genome.jp/kegg-bin/show_pathway?ath00945/ath:AT4G34050%09red/ath:AT5G48930%09red
Thiamine metabolism	KEGG PATHWAY	ath00730	3	21	0.0232438	0.0437759	AT5G35170|AT5G32470|AT5G66005	http://www.genome.jp/kegg-bin/show_pathway?ath00730/ath:AT5G66005%09red/ath:AT5G35170%09red/ath:AT5G32470%09red
Valine, leucine and isoleucine biosynthesis	KEGG PATHWAY	ath00290	3	22	0.0259177	0.0476586	CSR1|MAML-4|AT3G58610	http://www.genome.jp/kegg-bin/show_pathway?ath00290/ath:AT3G58610%09red/ath:AT1G18500%09red/ath:AT3G48560%09red
Terpenoid backbone biosynthesis	KEGG PATHWAY	ath00900	5	60	0.0263533	0.0476586	AT5G47720|HMGS|ISPF|AT3G54250|GGR	http://www.genome.jp/kegg-bin/show_pathway?ath00900/ath:AT4G38460%09red/ath:AT1G63970%09red/ath:AT3G54250%09red/ath:AT4G11820%09red/ath:AT5G47720%09red
Tyrosine metabolism	KEGG PATHWAY	ath00350	4	40	0.0265707	0.0476586	HGO|AT5G42250|AT2G42490|HOT5	http://www.genome.jp/kegg-bin/show_pathway?ath00350/ath:AT5G42250%09red/ath:AT2G42490%09red/ath:AT5G54080%09red/ath:AT5G43940%09red
Glycosphingolipid biosynthesis - globo and isoglobo series	KEGG PATHWAY	ath00603	2	9	0.0314353	0.0549155	AGAL1|HEXO1	http://www.genome.jp/kegg-bin/show_pathway?ath00603/ath:AT5G08380%09red/ath:AT3G55260%09red
MAPK signaling pathway - plant	KEGG PATHWAY	ath04016	8	134	0.0315886	0.0549155	MPK3|SNRK2.4|MKK2|MPK4|HCHIB|CAT|OST1|MPK6	http://www.genome.jp/kegg-bin/show_pathway?ath04016/ath:AT1G10940%09red/ath:AT4G29810%09red/ath:AT2G43790%09red/ath:AT4G01370%09red/ath:AT4G33950%09red/ath:AT3G45640%09red/ath:AT3G12500%09red/ath:AT4G35090%09red
Sphingolipid metabolism	KEGG PATHWAY	ath00600	3	27	0.0416321	0.0712791	AT2G38010|AGAL1|AT3G54440	http://www.genome.jp/kegg-bin/show_pathway?ath00600/ath:AT5G08380%09red/ath:AT3G54440%09red/ath:AT2G38010%09red
Carbon fixation in photosynthetic organisms	KEGG PATHWAY	ath00710	5	69	0.0426687	0.0719636	PGK|PPC4|AT1G56190|PCK1|FBA6	http://www.genome.jp/kegg-bin/show_pathway?ath00710/ath:AT4G37870%09red/ath:AT1G68750%09red/ath:AT1G79550%09red/ath:AT1G56190%09red/ath:AT2G36460%09red
Biosynthesis of secondary metabolites - unclassified	KEGG PATHWAY	ath00999	2	12	0.0494317	0.0821438	CCoAOMT1|AT4G05160	http://www.genome.jp/kegg-bin/show_pathway?ath00999/ath:AT4G05160%09red/ath:AT4G34050%09red
Ascorbate and aldarate metabolism	KEGG PATHWAY	ath00053	4	53	0.0597046	0.0973261	UGD3|DHAR2|MDAR4|AT5G21105	http://www.genome.jp/kegg-bin/show_pathway?ath00053/ath:AT3G27820%09red/ath:AT5G15490%09red/ath:AT1G75270%09red/ath:AT5G21105%09red
Zeatin biosynthesis	KEGG PATHWAY	ath00908	3	32	0.0611158	0.0973261	UGT85A2|UGT85A3|UGT85A5	http://www.genome.jp/kegg-bin/show_pathway?ath00908/ath:AT1G22380%09red/ath:AT1G22370%09red/ath:AT1G22360%09red
Photosynthesis	KEGG PATHWAY	ath00195	5	77	0.0613289	0.0973261	PSAE-2|PSAN|DRT112|PSAF|PSBQ-2	http://www.genome.jp/kegg-bin/show_pathway?ath00195/ath:AT1G31330%09red/ath:AT1G20340%09red/ath:AT4G05180%09red/ath:AT5G64040%09red/ath:AT2G20260%09red
Protein export	KEGG PATHWAY	ath03060	4	54	0.0628744	0.0973261	BIP1|AT1G48900|BIP2|CPSRP54	http://www.genome.jp/kegg-bin/show_pathway?ath03060/ath:AT5G28540%09red/ath:AT1G48900%09red/ath:AT5G03940%09red/ath:AT5G42020%09red
Arginine and proline metabolism	KEGG PATHWAY	ath00330	4	54	0.0628744	0.0973261	AT4G34880|PAO1|P5CS1|PAO5	http://www.genome.jp/kegg-bin/show_pathway?ath00330/ath:AT5G13700%09red/ath:AT4G29720%09red/ath:AT2G39800%09red/ath:AT4G34880%09red
Nicotinate and nicotinamide metabolism	KEGG PATHWAY	ath00760	2	16	0.0777032	0.118655	QPT|AT1G55090	http://www.genome.jp/kegg-bin/show_pathway?ath00760/ath:AT1G55090%09red/ath:AT2G01350%09red
Circadian rhythm - plant	KEGG PATHWAY	ath04712	3	36	0.0792213	0.11936	TT4|PHYB|CRY1	http://www.genome.jp/kegg-bin/show_pathway?ath04712/ath:AT5G13930%09red/ath:AT4G08920%09red/ath:AT2G18790%09red
Starch and sucrose metabolism	KEGG PATHWAY	ath00500	8	165	0.0810064	0.120444	TPS7|SPS1F|ISA1|GH9A1|At1g11720|SUS4|TPS5|SUS3	http://www.genome.jp/kegg-bin/show_pathway?ath00500/ath:AT1G06410%09red/ath:AT3G43190%09red/ath:AT1G11720%09red/ath:AT5G49720%09red/ath:AT4G17770%09red/ath:AT4G02280%09red/ath:AT5G20280%09red/ath:AT2G39930%09red
Histidine metabolism	KEGG PATHWAY	ath00340	2	18	0.0933247	0.136957	AT-HF|HDH	http://www.genome.jp/kegg-bin/show_pathway?ath00340/ath:AT5G63890%09red/ath:AT4G26900%09red
Other glycan degradation	KEGG PATHWAY	ath00511	2	19	0.101446	0.146967	AT3G54440|HEXO1	http://www.genome.jp/kegg-bin/show_pathway?ath00511/ath:AT3G54440%09red/ath:AT3G55260%09red
Sulfur metabolism	KEGG PATHWAY	ath00920	3	42	0.110118	0.157511	MTO1|APS1|OASA1	http://www.genome.jp/kegg-bin/show_pathway?ath00920/ath:AT3G01120%09red/ath:AT3G22890%09red/ath:AT4G14880%09red
Oxidative phosphorylation	KEGG PATHWAY	ath00190	7	160	0.142946	0.201912	VAB2|DET3|AT3G28715|PPa4|AT3G58730|VHA-A|TUF	http://www.genome.jp/kegg-bin/show_pathway?ath00190/ath:AT3G58730%09red/ath:AT1G78900%09red/ath:AT3G28715%09red/ath:AT4G11150%09red/ath:AT3G53620%09red/ath:AT1G12840%09red/ath:AT4G38510%09red
Glycosphingolipid biosynthesis - ganglio series	KEGG PATHWAY	ath00604	1	5	0.145395	0.202834	HEXO1	http://www.genome.jp/kegg-bin/show_pathway?ath00604/ath:AT3G55260%09red
Phenylpropanoid biosynthesis	KEGG PATHWAY	ath00940	7	166	0.162186	0.2235	RCI3|OMT1|PAL1|HCT|AT4G05160|CCoAOMT1|AT2G38380	http://www.genome.jp/kegg-bin/show_pathway?ath00940/ath:AT5G54160%09red/ath:AT5G48930%09red/ath:AT1G05260%09red/ath:AT4G34050%09red/ath:AT2G37040%09red/ath:AT4G05160%09red/ath:AT2G38380%09red
Glycosaminoglycan degradation	KEGG PATHWAY	ath00531	1	7	0.189005	0.254257	HEXO1	http://www.genome.jp/kegg-bin/show_pathway?ath00531/ath:AT3G55260%09red
C5-Branched dibasic acid metabolism	KEGG PATHWAY	ath00660	1	7	0.189005	0.254257	CSR1	http://www.genome.jp/kegg-bin/show_pathway?ath00660/ath:AT3G48560%09red
Monoterpenoid biosynthesis	KEGG PATHWAY	ath00902	1	8	0.20997	0.279136	ELI3-2	http://www.genome.jp/kegg-bin/show_pathway?ath00902/ath:AT4G37990%09red
Linoleic acid metabolism	KEGG PATHWAY	ath00591	1	9	0.230393	0.302725	LOX2	http://www.genome.jp/kegg-bin/show_pathway?ath00591/ath:AT3G45140%09red
Fatty acid elongation	KEGG PATHWAY	ath00062	2	35	0.247897	0.318322	AT3G45770|AT1G01710	http://www.genome.jp/kegg-bin/show_pathway?ath00062/ath:AT1G01710%09red/ath:AT3G45770%09red
Tropane, piperidine and pyridine alkaloid biosynthesis	KEGG PATHWAY	ath00960	2	35	0.247897	0.318322	AT5G06060|AT2G42490	http://www.genome.jp/kegg-bin/show_pathway?ath00960/ath:AT2G42490%09red/ath:AT5G06060%09red
Sulfur relay system	KEGG PATHWAY	ath04122	1	13	0.306946	0.389718	AT2G43760	http://www.genome.jp/kegg-bin/show_pathway?ath04122/ath:AT2G43760%09red
Taurine and hypotaurine metabolism	KEGG PATHWAY	ath00430	1	14	0.324865	0.407885	GGT2	http://www.genome.jp/kegg-bin/show_pathway?ath00430/ath:AT4G39650%09red
Photosynthesis - antenna proteins	KEGG PATHWAY	ath00196	1	22	0.452521	0.555813	LHCA3	http://www.genome.jp/kegg-bin/show_pathway?ath00196/ath:AT1G61520%09red
Isoquinoline alkaloid biosynthesis	KEGG PATHWAY	ath00950	1	22	0.452521	0.555813	AT2G42490	http://www.genome.jp/kegg-bin/show_pathway?ath00950/ath:AT2G42490%09red
Sesquiterpenoid and triterpenoid biosynthesis	KEGG PATHWAY	ath00909	1	23	0.466679	0.56704	TPS21	http://www.genome.jp/kegg-bin/show_pathway?ath00909/ath:AT5G23960%09red
Glycerolipid metabolism	KEGG PATHWAY	ath00561	2	60	0.478542	0.575268	NHO1|AGAL1	http://www.genome.jp/kegg-bin/show_pathway?ath00561/ath:AT5G08380%09red/ath:AT1G80460%09red
Ether lipid metabolism	KEGG PATHWAY	ath00565	1	27	0.51975	0.618229	NPC2	http://www.genome.jp/kegg-bin/show_pathway?ath00565/ath:AT2G26870%09red
Homologous recombination	KEGG PATHWAY	ath03440	2	67	0.53547	0.630293	AT3G18580|BRCC36A	http://www.genome.jp/kegg-bin/show_pathway?ath03440/ath:AT3G18580%09red/ath:AT1G80210%09red
Nucleotide excision repair	KEGG PATHWAY	ath03420	2	69	0.550932	0.635259	DDB1A|RAD23B	http://www.genome.jp/kegg-bin/show_pathway?ath03420/ath:AT1G79650%09red/ath:AT4G05420%09red
Cyanoamino acid metabolism	KEGG PATHWAY	ath00460	2	69	0.550932	0.635259	GGT2|NIT4	http://www.genome.jp/kegg-bin/show_pathway?ath00460/ath:AT5G22300%09red/ath:AT4G39650%09red
Inositol phosphate metabolism	KEGG PATHWAY	ath00562	2	78	0.615947	0.703051	PTEN2A|NPC2	http://www.genome.jp/kegg-bin/show_pathway?ath00562/ath:AT2G26870%09red/ath:AT3G19420%09red
Ubiquinone and other terpenoid-quinone biosynthesis	KEGG PATHWAY	ath00130	1	38	0.640039	0.723244	AT4G05160	http://www.genome.jp/kegg-bin/show_pathway?ath00130/ath:AT4G05160%09red
Mismatch repair	KEGG PATHWAY	ath03430	1	39	0.649352	0.726503	AT3G18580	http://www.genome.jp/kegg-bin/show_pathway?ath03430/ath:AT3G18580%09red
Autophagy - other	KEGG PATHWAY	ath04136	1	40	0.658425	0.729432	PP2A-2	http://www.genome.jp/kegg-bin/show_pathway?ath04136/ath:AT1G10430%09red
Base excision repair	KEGG PATHWAY	ath03410	1	43	0.684261	0.739666	AT1G75230	http://www.genome.jp/kegg-bin/show_pathway?ath03410/ath:AT1G75230%09red
Nitrogen metabolism	KEGG PATHWAY	ath00910	1	43	0.684261	0.739666	CA2	http://www.genome.jp/kegg-bin/show_pathway?ath00910/ath:AT5G14740%09red
SNARE interactions in vesicular transport	KEGG PATHWAY	ath04130	1	44	0.692432	0.739666	VAMP713	http://www.genome.jp/kegg-bin/show_pathway?ath04130/ath:AT5G11150%09red
RNA polymerase	KEGG PATHWAY	ath03020	1	45	0.700392	0.739666	NRPB2	http://www.genome.jp/kegg-bin/show_pathway?ath03020/ath:AT4G21710%09red
N-Glycan biosynthesis	KEGG PATHWAY	ath00510	1	45	0.700392	0.739666	DGL1	http://www.genome.jp/kegg-bin/show_pathway?ath00510/ath:AT5G66680%09red
DNA replication	KEGG PATHWAY	ath03030	1	50	0.737207	0.771337	AT3G18580	http://www.genome.jp/kegg-bin/show_pathway?ath03030/ath:AT3G18580%09red
Ribosome biogenesis in eukaryotes	KEGG PATHWAY	ath03008	2	101	0.748854	0.776335	CA2|http://www.genome.jp/kegg-bin/show_pathway?ath00910/ath:AT5G14740%09red	http://www.genome.jp/kegg-bin/show_pathway?ath03008/ath:AT5G52470%09red/ath:AT2G03820%09red
Phosphatidylinositol signaling system	KEGG PATHWAY	ath04070	1	76	0.867142	0.890792	PTEN2A	http://www.genome.jp/kegg-bin/show_pathway?ath04070/ath:AT3G19420%09red
Pentose and glucuronate interconversions	KEGG PATHWAY	ath00040	1	96	0.921411	0.929511	UGD3	http://www.genome.jp/kegg-bin/show_pathway?ath00040/ath:AT5G15490%09red
Glycerophospholipid metabolism	KEGG PATHWAY	ath00564	1	97	0.923448	0.929511	NPC2	http://www.genome.jp/kegg-bin/show_pathway?ath00564/ath:AT2G26870%09red
Plant hormone signal transduction	KEGG PATHWAY	ath04075	4	273	0.929511	0.929511	MPK6|OST1|SNRK2.4|GH3.17	http://www.genome.jp/kegg-bin/show_pathway?ath04075/ath:AT2G43790%09red/ath:AT1G10940%09red/ath:AT1G28130%09red/ath:AT4G33950%09red

## Sheet: CommonOppositeUnique
Light gray cells with orange text represent the pathways that were enriched both by up and by down regulated proteins
Red cells represent the pathways that were enriched only by the upregulated proteins
Blue cells represent the pathways that were enriched only by the downregulated proteins
Green cells represent the patways where there was a common regulation in both hosts
Yellow cells represent the pathways that were only enriched in the lemon plants
Dark grey cells with white text represent the pathways were regulation was of a opposite sense comparing both hosts
Orange cells with a blue text represent the pathways that were only enriched in the orange plants
#Term	Regulation
	ValenciaSwO	EurekaLemon	Comparison
Metabolic pathways	Up/Down	Up/Down	Common
Biosynthesis of secondary metabolites	Up/Down	Up	Common
Amino sugar and nucleotide sugar metabolism	Up/Down	Down	Common
Galactose metabolism	Up	Up	Common
Vitamin B6 metabolism	Up	Up	Common
Selenocompound metabolism	Up	Up	Common
Sesquiterpenoid and triterpenoid biosynthesis	Not	Down	Unique EurekaLemon
Sulfur metabolism	Not	Down	Unique EurekaLemon
Spliceosome	Up	Down	Opposite
mRNA surveillance pathway	Up	Down	Opposite
Protein processing in endoplasmic reticulum	Up	Down	Opposite
Pantothenate and CoA biosynthesis	Up	Down	Opposite
Biosynthesis of amino acids	Up/Down	Not	Unique ValenciaSwO
Carbon metabolism	Up/Down	Not	Unique ValenciaSwO
Glycolysis / Gluconeogenesis	Up/Down	Not	Unique ValenciaSwO
Glycine, serine and threonine metabolism	Up/Down	Not	Unique ValenciaSwO
Cysteine and methionine metabolism	Up/Down	Not	Unique ValenciaSwO
beta-Alanine metabolism	Up/Down	Not	Unique ValenciaSwO
Pentose phosphate pathway	Up/Down	Not	Unique ValenciaSwO
2-Oxocarboxylic acid metabolism	Up/Down	Not	Unique ValenciaSwO
Alanine, aspartate and glutamate metabolism	Up/Down	Not	Unique ValenciaSwO
Fructose and mannose metabolism	Up/Down	Not	Unique ValenciaSwO
Glyoxylate and dicarboxylate metabolism	Up/Down	Not	Unique ValenciaSwO
Glutathione metabolism	Up/Down	Not	Unique ValenciaSwO
Phenylalanine metabolism	Up/Down	Not	Unique ValenciaSwO
Arginine biosynthesis	Up/Down	Not	Unique ValenciaSwO
One carbon pool by folate	Up/Down	Not	Unique ValenciaSwO
Tyrosine metabolism	Up/Down	Not	Unique ValenciaSwO
Nucleocytoplasmic transport	Up	Not	Unique ValenciaSwO
Pyruvate metabolism	Up	Not	Unique ValenciaSwO
Fatty acid metabolism	Up	Not	Unique ValenciaSwO
Fatty acid biosynthesis	Up	Not	Unique ValenciaSwO
Ribosome	Up	Not	Unique ValenciaSwO
Propanoate metabolism	Up	Not	Unique ValenciaSwO
Purine metabolism	Up	Not	Unique ValenciaSwO
Phagosome	Up	Not	Unique ValenciaSwO
Citrate cycle (TCA cycle)	Up	Not	Unique ValenciaSwO
Aminoacyl-tRNA biosynthesis	Up	Not	Unique ValenciaSwO
alpha-Linolenic acid metabolism	Up	Not	Unique ValenciaSwO
Peroxisome	Up	Not	Unique ValenciaSwO
Proteasome	Up	Not	Unique ValenciaSwO
Fatty acid degradation	Up	Not	Unique ValenciaSwO
Valine, leucine and isoleucine degradation	Up	Not	Unique ValenciaSwO
Butanoate metabolism	Up	Not	Unique ValenciaSwO
Pyrimidine metabolism	Up	Not	Unique ValenciaSwO
Monobactam biosynthesis	Up	Not	Unique ValenciaSwO
Lysine biosynthesis	Up	Not	Unique ValenciaSwO
RNA degradation	Up	Not	Unique ValenciaSwO
Biosynthesis of unsaturated fatty acids	Up	Not	Unique ValenciaSwO
Plant-pathogen interaction	Up	Not	Unique ValenciaSwO
Folate biosynthesis	Up	Not	Unique ValenciaSwO
Phenylalanine, tyrosine and tryptophan biosynthesis	Up	Not	Unique ValenciaSwO
Riboflavin metabolism	Up	Not	Unique ValenciaSwO
Ubiquitin mediated proteolysis	Up	Not	Unique ValenciaSwO
Endocytosis	Up	Not	Unique ValenciaSwO
Porphyrin and chlorophyll metabolism	Up	Not	Unique ValenciaSwO
Flavonoid biosynthesis	Up	Not	Unique ValenciaSwO
Tryptophan metabolism	Up	Not	Unique ValenciaSwO
Biotin metabolism	Up	Not	Unique ValenciaSwO
Arachidonic acid metabolism	Up	Not	Unique ValenciaSwO
Lysine degradation	Up	Not	Unique ValenciaSwO
Stilbenoid, diarylheptanoid and gingerol biosynthesis	Up	Not	Unique ValenciaSwO
Thiamine metabolism	Up	Not	Unique ValenciaSwO
Valine, leucine and isoleucine biosynthesis	Up	Not	Unique ValenciaSwO
Terpenoid backbone biosynthesis	Up	Not	Unique ValenciaSwO
Other glycan degradation	Down	Not	Unique ValenciaSwO
Starch and sucrose metabolism	Down	Not	Unique ValenciaSwO
Carbon fixation in photosynthetic organisms	Down	Not	Unique ValenciaSwO
Glycosaminoglycan degradation	Down	Not	Unique ValenciaSwO
Glycosphingolipid biosynthesis - globo and isoglobo series	Down	Not	Unique ValenciaSwO
Phenylpropanoid biosynthesis	Down	Not	Unique ValenciaSwO
Isoquinoline alkaloid biosynthesis	Down	Not	Unique ValenciaSwO
Arginine and proline metabolism	Down	Not	Unique ValenciaSwO
Glycosphingolipid biosynthesis - ganglio series	Down	Not	Unique ValenciaSwO
Tropane, piperidine and pyridine alkaloid biosynthesis	Down	Not	Unique ValenciaSwO
Inositol phosphate metabolism	Down	Not	Unique ValenciaSwO
Glycerolipid metabolism	Down	Not	Unique ValenciaSwO
Cyanoamino acid metabolism	Down	Not	Unique ValenciaSwO
