# Supplementary material for: Proteomic analysis may explain differences in Citrus × limon and Citrus × sinensis susceptibility to Trioza erytreae
Source: Plant Signal Behav. 2026 Feb 18;21(1):2632509. doi: 10.1080/15592324.2026.2632509 (PMC12928643; doi:10.1080/15592324.2026.2632509)
Supplement: Table_A_Protein library resulting from the nano LC MSMS analysis of the EurekaLemonInf EurekaLemonCon .xlsx [file KPSB_A_2632509_SM5834.xlsx]

## Sheet: Content summary
	Worksheet Title	Description	Column title	Column descritpion
	Content summary	Summary of this workbook content
	Proteins	Protein library resulting from nano LC-MS/MS analysis of the EurekaLemonInf, EurekaLemonCon, ValenciaSwOInf and ValenciaSwoCon samples	Protein FDR	The level of confidence for the identified protein, Associated with the Exp. Q-value Column"High" represents q-value inferior to 0.01; "Medium" represents q-value between 0.01 and 0.05 and "Low" represents lower than 0.05
			Accession	Protein UniProt accession number
			Description	Protein UniProt description
			Exp. q-value	Displays the q-values derived from the validation. A q-value is the minimal false discovery rate at which the identification is considered correct. qvalues smaller than 0.01 are considered high confidence; < than 0.05 medium confidence; higher that 0.05 low confidence
			Contaminant	If identified protein is deemed to be a contaminant
			Sum PEP Score	Displays the protein score calculated as the sum of the negative logarithms of the PEP values of the connected PSMs. The application uses these scores to rank the list of proteins by default. The posterior error probability (PEP) is the probability that the observed PSM is incorrect. For example, if the PEP associated with (EAMRPK, s) is 5 percent, there is a 95 percent chance that the EAMRPK pep…
			Coverage [%]	Displays the percentage of the protein’s constituent amino acids that the search found
			# Peptides	Displays the total number of peptides identified from the search for the master protein of the protein group
			# PSMs	he term PSM stands for a peptide spectrum match. A PSM links a particular spectrum toa specific peptide sequence. A PSM is different from a peptide in that many PSMs might be linkedto the same peptide. One peptide links to one or more PSMs. Here are some examples to illustrate the difference between PSMs and peptides: - One PSM points to a peptide of charge state 2+ and another to charge state 3+…
			# Unique Peptides	“Unique” means that the peptides comprising this amino acid sequence cannot be found in any other protein sequence within the queried protein database.
			# Protein Groups	The number of protein groups in which this peptide is found
			# AAs /MW [kDa] /calc. pI	Information obtained from the protein sequence database for the specified entry
			Score Sequest HT	The Sequest HT node calculates XCorr scores for peptide matches and provides the peptide matches having the best XCorr score for each spectrum. It calculates the XCorr value for every peptide candidate. XCorr is a search-dependent score. It scores the number of fragment ions that are common to two different peptides with the same precursor mass and calculates the cross-correlation score for all c…
			# Razor Peptides	A razor peptide is one that can be assigned to more than one protein and thus is assigned to the protein with the most independent evidence
			Abundance Ratio	Ratio of the protein abundance in respective comparison
			Abundance Ratio Adj. P-Value	Adjusted p-value of the proteins abundance ratio, relating to a Student's t test with a Benjamini-Hochberg correction
			Abundance (Protein)	Protein abundance is calculated as the simple summation of its associated and used peptide group abundances
			Found in	Describes if protein was found in the respective sample, "High" represents that it was found in representable values, "Peak found" means that only a peak was found and "Not found" means it was not found in the sample not even a peak.
			Modifications	Protein modifications, post-translational modifications (PTMs) or chemical artifacts.

## Sheet: Proteins
Protein FDR Confidence: Combined	Accession	Description	Exp. q-value: Combined	Contaminant	Sum PEP Score	Coverage [%]	# Peptides	# Isoforms	# PSMs	# Unique Peptides	# AAs	MW [kDa]	calc. pI	Score Sequest HT: Sequest HT	# Peptides (by Search Engine): Sequest HT	Biological Process	Cellular Component	Molecular Function	Pfam IDs	Entrez Gene ID	Gene ID	Ensembl Gene ID	Gene Symbol	Reactome Pathways	WikiPathways	# Protein Pathway Groups	# Razor Peptides	Abundance Ratio: (EurekaLemonInf) / (EurekaLemonCon)	Abundance Ratio: (EurekaLemonCon) / (ValenciaSwOCon)	Abundance Ratio: (ValenciaSwOInf) / (ValenciaSwOCon)	Abundance Ratio: (EurekaLemonInf) / (ValenciaSwOInf)	Abundance Ratio Adj. P-Value: (EurekaLemonInf) / (EurekaLemonCon)	Abundance Ratio Adj. P-Value: (EurekaLemonCon) / (ValenciaSwOCon)	Abundance Ratio Adj. P-Value: (ValenciaSwOInf) / (ValenciaSwOCon)	Abundance Ratio Adj. P-Value: (EurekaLemonInf) / (ValenciaSwOInf)	Abundance Ratio Variability [%]: (EurekaLemonInf) / (EurekaLemonCon)	Abundance Ratio Variability [%]: (EurekaLemonCon) / (ValenciaSwOCon)	Abundance Ratio Variability [%]: (ValenciaSwOInf) / (ValenciaSwOCon)	Abundance Ratio Variability [%]: (EurekaLemonInf) / (ValenciaSwOInf)	Abundances (Grouped): EurekaLemonCon	Abundances (Grouped): ValenciaSwOCon	Abundances (Grouped): EurekaLemonInf	Abundances (Grouped): ValenciaSwOInf	Abundances (Grouped) CV [%]: EurekaLemonCon	Abundances (Grouped) CV [%]: ValenciaSwOCon	Abundances (Grouped) CV [%]: EurekaLemonInf	Abundances (Grouped) CV [%]: ValenciaSwOInf	Abundances (Normalized): F10: Sample, EurekaLemonCon	Abundances (Normalized): F11: Sample, EurekaLemonCon
High	A0A067G0D8	Clathrin heavy chain OS=Citrus sinensis OX=2711 GN=CISIN_1g000428mg PE=3 SV=1	0	FALSE	1505.88	73	87	115	1593	87	1520	172.6	5.5	4333.41	87	transport	plasma membrane;other membranes;cytosol;ER/Golgi;other cell component	other molecular function	Pf00637, Pf01394, Pf09268, Pf13838		A0A067G0D8					0	0	1.237	5.485	2.742	2.565	0.710443	0.183657	0.564773	0.254163	52.2	102.67	105.56	52.88	143.3	25.8	164.2	66.7	5.94	59.45	14.36	15.94	1.24865e+09	1.35741e+09
High	A0A067GEK9	Sucrose synthase OS=Citrus sinensis OX=2711 GN=CISIN_1g003661mg PE=3 SV=1	0	FALSE	1472.89	81	65	110	4835	62	805	92.1	6.3	11572.6	65	other metabolic processes		other molecular function	Pf00534, Pf00862	102616003	A0A067GEK9; cit:102616003					0	3	1.019	2.981	1.586	1.768	0.99994	0.668357	0.948621	0.786322	58.03	69.46	75.6	51.87	138.2	41.4	137.2	83.2	11.57	35.73	18.27	20.8	6.04552e+09	6.85514e+09
High	A0A067EDP6	Uncharacterized protein OS=Citrus sinensis OX=2711 GN=CISIN_1g000645mg PE=4 SV=1	0	FALSE	1455.81	65	82	105	2224	82	1373	151.2	6.74	5453.92	82	protein metabolism		other molecular function	Pf00082, Pf12580	102615091	A0A067EDP6; cit:102615091					0	0	1.11	1.744	1.502	1.312	0.949862	0.915031	0.967632	0.996276	46.74	59.97	71.42	42.3	109.4	65.1	127.3	98.2	7.23	26.32	15.28	8.89	1.0227e+09	1.05948e+09
High	A0A067E7Q5	Uncharacterized protein OS=Citrus sinensis OX=2711 GN=CISIN_1g003056mg PE=4 SV=1	0	FALSE	1225.72	70	55	93	2201	55	852	94	5.2	6117.18	55		cytosol;nucleus	other molecular function	Pf00012		A0A067E7Q5					0	0	0.999	2.146	1.51	1.332	0.999955	0.852842	0.967632	0.996276	47.33	92.22	99.32	44.31	127	57.4	124.6	91.1	4.98	48.98	8.78	10.56	1.61792e+09	1.66272e+09
High	A0A067GXA5	Glycine cleavage system P protein OS=Citrus sinensis OX=2711 GN=CISIN_1g001531mg PE=3 SV=1	0	FALSE	1178.13	72	51	83	1215	51	1058	114.9	7.06	3461.55	51	other metabolic processes	non-structural extracellular;mitochondrion;other cell component	other molecular function	Pf02347	102627653	A0A067GXA5; cit:102627653					0	0	0.962	0.428	0.579	0.737	0.999955	0.704271	0.653059	0.930755	55.62	65.55	74.61	60.51	76.5	154.6	62.3	106.6	13.41	26.2	19.75	14.31	3.38286e+08	4.23106e+08
High	A0A067FM26	Uncharacterized protein OS=Citrus sinensis OX=2711 GN=CISIN_1g008774mg PE=4 SV=1	0	FALSE	1169.7	76	35	72	2335	35	554	60.9	6.01	6898.78	35	other metabolic processes	other cell component	other molecular function	Pf01676, Pf06415		A0A067FM26					0	0	0.929	1.169	0.802	1.388	0.98793	0.996572	0.905305	0.980367	52.75	52.26	63.42	49.26	112.8	90.7	113.9	82.5	3.76	11	8.51	3.28	1.70987e+09	1.74417e+09
High	A0A067DI64	Uncharacterized protein OS=Citrus sinensis OX=2711 GN=CISIN_1g006381mg PE=3 SV=1	0	FALSE	1125.18	69	38	84	2071	11	647	70.8	5.29	5629.96	38	stress response;other biological processes	other cell component	other molecular function	Pf00012	102626809	A0A067DI64; cit:102626809					0	46	0.855	1.417	1.369	0.893	0.927629	0.97227	0.978203	0.996438	58	68.34	84.39	38.47	111.3	72	102.9	113.8	3.4	42.52	8.27	13.52	1.3953e+09	1.5142e+09
High	A0A067DUR4	Tr-type G domain-containing protein OS=Citrus sinensis OX=2711 GN=CISIN_1g003165mg PE=4 SV=1	0	FALSE	1125.04	72	50	84	1911	25	843	93.8	6.29	4706.78	50	protein metabolism;other metabolic processes	other cell component	translation activity;nucleic acid binding activity;other molecular function	Pf00009, Pf00679, Pf03144, Pf03764, Pf14492	102616841	A0A067DUR4; cit:102616841					0	31	0.963	3.265	1.867	1.635	0.999955	0.600556	0.883588	0.867722	52.43	77.9	78.47	40.36	140.7	39.9	139.9	79.5	7.73	46.59	13.59	5.94	1.52112e+09	1.57725e+09
High	A0A067EUS4	Aconitate hydratase OS=Citrus sinensis OX=2711 GN=CISIN_1g001917mg PE=3 SV=1	0	FALSE	1103.49	67	51	78	2537	35	996	108.6	7.59	5836.99	51			other molecular function	Pf00330, Pf00694		A0A067EUS4					0	22	1.073	1.091	0.899	1.265	0.976749	0.999425	0.946466	0.996438	39.14	54.53	66.27	43.75	101.5	92.7	113	92.8	5.23	27.04	5.76	5.28	2.04461e+09	1.82237e+09
High	A0A067G4C6	Beta-galactosidase OS=Citrus sinensis OX=2711 GN=CISIN_1g003095mg PE=3 SV=1	0	FALSE	1084.03	58	33	65	2473	30	848	92.3	7.37	7538.89	33	other metabolic processes	non-structural extracellular;other cytoplasmic organelle;other cell component	other molecular function	Pf01301, Pf02140, Pf17834		A0A067G4C6					0	3	0.883	0.503	0.561	0.818	0.961131	0.794684	0.639135	0.979837	57.82	61.66	63.32	51.2	81.4	164.4	68.9	85.4	8.77	25.83	12.64	9.83	2.0382e+09	1.83682e+09
High	A0A067DJQ6	Adenosylhomocysteinase OS=Citrus sinensis OX=2711 GN=CISIN_1g011464mg PE=3 SV=1	0	FALSE	1055.62	86	37	81	2842	37	485	53.1	6.1	7154.26	37	other metabolic processes	cytosol	other molecular function	Pf00670, Pf05221		A0A067DJQ6					0	0	1.022	1.254	1.08	1.11	0.995092	0.991959	0.98477	0.998644	74.01	70.32	76.72	60.48	109.4	75.2	119.9	95.5	18.34	28.13	25.69	14.59	3.03268e+09	3.54312e+09
High	A0A067H1D4	TRANSKETOLASE_1 domain-containing protein OS=Citrus sinensis OX=2711 GN=CISIN_1g004509mg PE=4 SV=1	0	FALSE	1050.88	73	38	80	2828	38	748	80.6	6.67	7283.16	38	other metabolic processes	cytosol	other molecular function	Pf00456, Pf02779, Pf02780		A0A067H1D4					0	0	0.977	0.901	0.859	1.012	0.999955	0.981584	0.92798	0.998644	45.12	57.73	57.74	54	98.9	99.8	99.5	101.8	8.49	24.13	9.33	6.94	2.27171e+09	2.12158e+09
High	P04264	SWISS-PROT:P04264 Tax_Id=9606 Gene_Symbol=KRT1 Keratin, type II cytoskeletal 1	0	TRUE	1040.84	70	54	84	1966	46	644	66	8.12	4539.74	54											0	9	0.697	0.98	0.642	1.078	0.329212	0.99273	0.76371	0.998644	90.97	90.05	90.68	78.09	123.8	122.6	72.9	80.7	50.32	51.7	65	43.3	1.93389e+09	2.87244e+09
High	A0A067F379	Ribonuclease OS=Citrus sinensis OX=2711 GN=CISIN_1g001725mg PE=4 SV=1	0	FALSE	1029.36	73	58	85	1185	58	1020	111.2	7.65	3317.33	58	RNA metabolism OR transcription;other metabolic processes;other biological processes	nucleus;other cell component	nucleic acid binding activity;other molecular function	Pf00565, Pf00567	102617109	A0A067F379; cit:102617109					0	0	0.905	2.72	1.674	1.583	0.978507	0.738835	0.925849	0.912754	44.99	81.84	79.55	44.92	247.2	27.6	78.1	47.1	44.98	27.87	103.06	17.29	3.17199e+09	2.20817e+09
High	A0A067F9U4	Uncharacterized protein OS=Citrus sinensis OX=2711 GN=CISIN_1g003620mg PE=4 SV=1	0	FALSE	1025.19	79	57	74	954	20	807	89.4	5.29	2420.78	57	cell cycle OR cell proliferation;cell organization and biogenesis;protein metabolism;other metabolic processes;stress response;transport	other membranes;cytosol;ER/Golgi;nucleus	other molecular function	Pf00004, Pf02359, Pf02933, Pf17862	102612408	A0A067F9U4; cit:102612408					0	38	0.874	2.581	1.832	1.24	0.953638	0.757466	0.897793	0.996438	64.07	85.55	95.21	48.69	145.2	38.2	121.1	95.4	5.58	75.56	19.3	11.44	5.85956e+08	6.42431e+08
High	A0A067FWR4	Uncharacterized protein (Fragment) OS=Citrus sinensis OX=2711 GN=CISIN_1g0092461mg PE=4 SV=1	0	FALSE	1008.87	70	32	71	2171	11	499	55.2	8.62	5839.46	32	stress response;other biological processes	other cell component	other molecular function	Pf00012		A0A067FWR4					0	6	0.898	1.367	1.522	0.916	0.976749	0.980085	0.965208	0.996438	47.2	84.47	84.77	60	115.5	74	96.8	113.7	11.24	45.05	23.39	4.13	5.90879e+08	6.01255e+08
High	H9NHJ9	Hsp90 OS=Citrus sinensis OX=2711 GN=hsp90 PE=2 SV=1	0	FALSE	1003	76	51	73	1712	36	700	80	5.11	4208.89	51	stress response;other biological processes	plasma membrane;other membranes;cytosol;other cell component	other molecular function	Pf00183, Pf02518		H9NHJ9		hsp90			0	18	0.969	2.524	2.272	1.091	0.999955	0.77028	0.750039	0.998644	52.33	79.7	81.61	48.68	115.1	59.9	112	113	3.88	27.49	13.38	3.42	1.52452e+09	1.64572e+09
High	A0A067FSU8	Malic enzyme OS=Citrus sinensis OX=2711 GN=CISIN_1g007703mg PE=3 SV=1	0	FALSE	963.077	80	40	62	2187	36	592	65.4	6.21	5527.22	40	other metabolic processes	other cell component	other molecular function	Pf00390, Pf03949		A0A067FSU8					0	5	0.968	0.31	0.963	0.321	0.999955	0.431584	0.972669	0.0334986	64.04	59.94	70.43	62.28	45.5	152	50.4	152	14.33	16.2	24.58	12.25	7.87254e+08	6.29814e+08
High	A0A067FFZ9	Uncharacterized protein OS=Citrus sinensis OX=2711 GN=CISIN_1g003819mg PE=3 SV=1	0	FALSE	961.185	69	48	77	2630	39	765	85	6.35	5870.01	48	other metabolic processes		other molecular function	Pf01717, Pf08267		A0A067FFZ9					0	13	0.94	1.315	0.806	1.446	0.990464	0.986571	0.907099	0.96909	50.34	63.23	55.22	40.28	124	89.8	109.7	76.5	14.48	18.19	7.41	7.07	3.39614e+09	3.91514e+09
High	A0A067H2F2	Catalase OS=Citrus sinensis OX=2711 GN=CISIN_1g044386mg PE=3 SV=1	0	FALSE	957.315	59	33	58	2473	28	598	69.3	6.38	7320.22	33	other metabolic processes;stress response;other biological processes	plasma membrane;other membranes;other cytoplasmic organelle;other cell component	other molecular function	Pf00199, Pf06628		A0A067H2F2					0	5	1.217	3.267	4.113	0.979	0.764097	0.600149	0.163634	0.998644	64.27	92.03	111.04	63.68	105.6	25.5	137.9	131	5.22	70.83	7.54	16.03	5.61702e+09	5.63088e+09
High	A0A067FI06	UBA_e1_C domain-containing protein OS=Citrus sinensis OX=2711 GN=CISIN_1g001074mg PE=3 SV=1	0	FALSE	955.917	62	50	69	1183	3	1099	122.1	5.33	3144.61	50	protein metabolism;other metabolic processes		other molecular function	Pf00899, Pf09358, Pf10585, Pf16190, Pf16191		A0A067FI06					0	58	1.04	1.415	1.12	1.448	0.988635	0.97227	0.987806	0.968265	44.81	50.64	65.52	40.09	111.9	79.1	119.2	89.8	5.38	12.81	8.73	9.3	6.11942e+08	6.68538e+08
High	A0A067EG48	Fn3_like domain-containing protein OS=Citrus sinensis OX=2711 GN=CISIN_1g003980mg PE=4 SV=1	0	FALSE	951.958	65	38	65	1799	37	782	84.6	7.42	4878.15	38	other metabolic processes	non-structural extracellular;other cell component	other molecular function	Pf00933, Pf01915, Pf14310		A0A067EG48					0	1	0.792	0.904	0.424	1.839	0.748911	0.981584	0.328889	0.734128	60.12	63.53	77.29	67.13	110	137.7	100.6	51.7	26.56	43.81	24.63	30.78	4.12292e+09	2.61903e+09
High	A0A067FHW1	UBA_e1_C domain-containing protein OS=Citrus sinensis OX=2711 GN=CISIN_1g001074mg PE=3 SV=1	0	FALSE	937.221	61	49	67	1180	2	1018	113.6	5.33	3151.37	49	protein metabolism;other metabolic processes		other molecular function	Pf00899, Pf09358, Pf10585, Pf16190, Pf16191		A0A067FHW1					0	0	0.966	3.174	2.349	1.531	0.999955	0.817091	0.717814	0.95962	36.37	100.05	102.55	44.11	146.9	37.8	133	82.4	22.63	94.45	34.12	15.93	1.31147e+07	2.26776e+07
High	A0A067E3Q8	HP domain-containing protein OS=Citrus sinensis OX=2711 GN=CISIN_1g002006mg PE=4 SV=1	0	FALSE	933.859	54	46	66	1226	45	983	108	5.82	3138.11	46	cell organization and biogenesis;other biological processes		cytoskeletal activity	Pf00626, Pf02209		A0A067E3Q8					0	1	0.89	4.383	2.745	1.461	0.970871	0.335594	0.563815	0.961663	48.61	71.49	74.79	49.08	136.8	33.3	133.6	96.3	12.26	42.33	10.72	23.05	7.45459e+08	8.59342e+08
High	A0A067E090	Tr-type G domain-containing protein OS=Citrus sinensis OX=2711 GN=CISIN_1g003169mg PE=4 SV=1	0	FALSE	931.377	67	46	68	1534	21	843	94.1	6.11	3564.66	46	protein metabolism;other metabolic processes	other cell component	translation activity;nucleic acid binding activity;other molecular function	Pf00009, Pf00679, Pf03144, Pf03764, Pf14492		A0A067E090					0	0	1.139	3.387	2.074	1.558	0.922655	0.583719	0.827946	0.925276	58.72	77.05	87.96	57.28	132.4	26.2	159.4	82	11.68	49.12	16.98	9.2	1.98965e+08	1.89655e+08
High	A0A067DI97	Peptidase_S9 domain-containing protein OS=Citrus sinensis OX=2711 GN=CISIN_1g004456mg PE=4 SV=1	0	FALSE	926.935	69	43	65	1322	43	752	84.5	6.2	3498.91	43	protein metabolism		other molecular function	Pf00326		A0A067DI97					0	0	1.157	0.853	1.093	0.892	0.887817	0.969541	0.987806	0.996438	44.49	58.7	56.25	40.21	81.1	106.3	95.4	117.2	6.41	21.64	7.72	3.33	4.36904e+08	4.67569e+08
High	A0A067F0Y6	Uncharacterized protein OS=Citrus sinensis OX=2711 GN=CISIN_1g043137mg PE=3 SV=1	0	FALSE	921.963	84	30	54	2473	23	445	47.8	5.78	7382.76	30	other metabolic processes;other biological processes	cytosol	other molecular function	Pf00113, Pf03952		A0A067F0Y6					0	11	0.812	2.149	1.002	1.877	0.818719	0.852842	0.976356	0.703405	46.32	51.6	63.05	39.4	138.9	58	127.7	75.4	4.99	18.08	8.49	8.41	4.09746e+09	4.10683e+09
High	A0A067EEX9	Coatomer subunit alpha OS=Citrus sinensis OX=2711 GN=CISIN_1g000933mg PE=4 SV=1	0	FALSE	920.175	59	59	66	733	59	1219	136.6	6.96	1822.59	59	transport	other membranes;ER/Golgi	other molecular function	Pf00400, Pf04053, Pf06957		A0A067EEX9					0	0	1.217	3.933	2.53	1.74	0.764097	0.431584	0.640894	0.809952	59.42	96.4	84.15	57.1	130.3	26.6	154.6	88.5	24.89	36.02	30.49	14.28	2.82618e+08	4.28448e+08
High	A0A067DN94	Uncharacterized protein OS=Citrus sinensis OX=2711 GN=CISIN_1g005099mg PE=3 SV=1	0	FALSE	919.09	60	43	78	1534	28	714	76.6	5.45	3719.33	43	other biological processes	other cell component	other molecular function	Pf00012		A0A067DN94					0	22	1.054	1.027	1.058	0.989	0.982914	0.995395	0.978451	0.998644	45.27	65.5	69.78	37.68	94.2	95.1	103.3	107.4	13.55	40.37	9	9.31	9.01571e+08	8.20468e+08
High	A0A067HG06	S-adenosylmethionine synthase OS=Citrus sinensis OX=2711 GN=CISIN_1g015873mg PE=3 SV=1	0	FALSE	898.599	77	22	62	2019	12	393	43.2	6.02	6177.74	22	other metabolic processes	other cell component	other molecular function	Pf00438, Pf02772, Pf02773		A0A067HG06					0	14	0.949	5.003	2.419	1.855	0.999227	0.242694	0.677976	0.72639	68.68	88.89	87.62	67.92	154.9	21.9	140.9	82.3	11.85	59.99	21.25	31.45	1.40246e+09	1.60423e+09
High	A0A067F9W2	Tubulin beta chain OS=Citrus sinensis OX=2711 GN=CISIN_1g013291mg PE=3 SV=1	0	FALSE	888.077	74	29	72	2855	2	446	50.2	4.86	5908.24	29	cell cycle OR cell proliferation;cell organization and biogenesis	cytoskeleton;other cell component	cytoskeletal activity;other molecular function	Pf00091, Pf03953	102612022	A0A067F9W2; cit:102612022					0	13	0.789	12.424	5.006	1.864	0.736184	0.0067441	0.0626088	0.71843	85.22	105.99	123.6	49.82	143.1	9	157.1	90.9	29.76	104.03	4.46	17.37	3.2209e+08	4.95315e+08
High	A0A067DSV7	Uncharacterized protein OS=Citrus sinensis OX=2711 GN=CISIN_1g002089mg PE=3 SV=1	0	FALSE	887.856	76	68	85	1097	40	969	111	6.55	2159.83	68	other metabolic processes;developmental processes	non-structural extracellular;cytosol;other cell component	other molecular function	Pf00311	102608170	A0A067DSV7; cit:102608170					0	33	0.937	1.556	1.481	0.898	0.989534	0.943162	0.973491	0.996438	59.23	81.14	85.07	55.52	107	85.1	93.9	114	14.51	26.47	25.73	6.51	4.67545e+08	5.53644e+08
High	A0A067DHH7	Uncharacterized protein (Fragment) OS=Citrus sinensis OX=2711 GN=CISIN_1g039882mg PE=3 SV=1	0	FALSE	857.194	59	51	71	851	51	1142	129.1	6.92	2120.54	51	protein metabolism;RNA metabolism OR transcription;other metabolic processes		other molecular function	Pf00133, Pf08264		A0A067DHH7					0	0	1.015	2.214	1.985	1.195	0.999955	0.838552	0.849939	0.998644	37.49	70.26	80.53	45.46	120.9	44.7	125.7	108.7	7.11	53.78	9.87	8.75	3.78979e+08	4.01085e+08
High	P35527	SWISS-PROT:P35527 Tax_Id=9606 Gene_Symbol=KRT9 Keratin, type I cytoskeletal 9	0	TRUE	837.247	69	39	78	1190	38	623	62.1	5.3	2844.87	39											0	1	0.666	1.003	0.544	1.187	0.23153	0.993976	0.60549	0.998644	95.53	84.28	96.62	83.8	128.2	119.8	68.6	83.4	58.1	64.56	92.41	32.88	9.16011e+08	1.57588e+09
High	A0A067E3Y9	Phospholipase D OS=Citrus sinensis OX=2711 GN=CISIN_1g004579mg PE=3 SV=1	0	FALSE	836.733	65	42	57	927	7	744	85	5.8	2083.87	42	other metabolic processes	plasma membrane;other membranes	other molecular function	Pf00168, Pf00614, Pf12357		A0A067E3Y9					0	45	1.433	3.367	1.584	3.114	0.267539	0.575849	0.949098	0.0839691	72.14	87.37	91.24	62.38	134.1	41.2	165.5	59.2	20.81	24.69	27.43	8.78	6.21272e+08	8.94618e+08
High	A0A067HBZ2	Pyrophosphate--fructose 6-phosphate 1-phosphotransferase subunit alpha OS=Citrus sinensis OX=2711 GN=PFP-ALPHA PE=3 SV=1	0	FALSE	833.63	78	36	62	990	36	615	67.3	7.14	2833.75	36	other metabolic processes	other cell component	kinase activity;other molecular function	Pf00365	102612258	A0A067HBZ2; cit:102612258		PFP-ALPHA			0	0	1.072	2.171	1.64	1.278	0.976749	0.848703	0.934676	0.996276	61.87	66.1	87.32	49.11	110.3	62.9	121.8	105	7.24	26.25	7.61	8.25	5.37584e+08	5.23891e+08
High	A0A067EK31	Alpha-mannosidase OS=Citrus sinensis OX=2711 GN=CISIN_1g001813mg PE=3 SV=1	0	FALSE	824.557	50	41	58	1509	36	1010	114.3	6.28	3731.13	41	other metabolic processes	other membranes;other cytoplasmic organelle	other molecular function	Pf01074, Pf07748, Pf09261, Pf17677		A0A067EK31					0	8	1.169	0.496	0.628	0.907	0.874879	0.783705	0.747176	0.996438	42.28	54.01	52.11	39.91	78	146.8	85.2	90	4.96	23.9	4.31	9.93	5.2474e+08	5.6896e+08
High	A0A067DC44	Pectin acetylesterase OS=Citrus sinensis OX=2711 GN=CISIN_1g013734mg PE=3 SV=1	0	FALSE	819.19	73	22	57	2285	18	399	43.8	8.32	5416.38	22	cell organization and biogenesis	non-structural extracellular;other cell component	other molecular function	Pf03283	102628021	A0A067DC44; cit:102628021					0	4	0.869	0.644	0.816	0.627	0.946167	0.890544	0.91102	0.750064	57.93	66.88	64.86	70.42	81.4	135.9	74.1	108.6	16.58	18.98	26.92	21.85	1.85634e+09	1.97004e+09
High	A0A067G720	Aconitate hydratase OS=Citrus sinensis OX=2711 GN=CISIN_1g002610mg PE=3 SV=1	0	FALSE	817.783	67	45	63	1366	32	900	98.5	6.61	2608.48	45	other metabolic processes	cytosol;mitochondrion	other molecular function	Pf00330, Pf00694		A0A067G720					0	2	1.132	0.826	0.879	1.075	0.927629	0.95811	0.936982	0.998644	50.89	55.79	65.22	49.6	90.5	111.3	98.6	99.6	7.55	15.44	5.59	3.93	2.71246e+08	2.72038e+08
High	A0A067ERY9	Tubulin beta chain OS=Citrus sinensis OX=2711 GN=CISIN_1g013154mg PE=3 SV=1	0	FALSE	817.75	74	29	67	2751	9	448	50.4	4.92	5598.68	29	cell cycle OR cell proliferation;cell organization and biogenesis	cytoskeleton;other cell component	cytoskeletal activity;other molecular function	Pf00091, Pf03953	102608054	A0A067ERY9; cit:102608054					0	38	0.917	10.538	3.551	1.922	0.982914	0.0149181	0.280825	0.674913	56.34	110.74	105.6	47.96	150.3	12.2	155.2	82.4	23.45	81.72	15.69	17.04	2.17263e+09	2.82214e+09
High	A0A067FRH3	Uncharacterized protein (Fragment) OS=Citrus sinensis OX=2711 GN=CISIN_1g0022562mg PE=3 SV=1	0	FALSE	815.018	68	31	56	1843	30	622	69.2	6.83	4605.24	31	other metabolic processes		other molecular function	Pf01055		A0A067FRH3					0	0	0.904	0.797	0.795	0.934	0.978507	0.9476	0.905305	0.996438	50.56	59.83	55.89	44.43	92.6	122.9	87.8	96.7	13.16	28.73	14.35	19.32	9.90785e+08	1.2618e+09
High	A0A067DNB5	Glutamine amidotransferase type-2 domain-containing protein (Fragment) OS=Citrus sinensis OX=2711 GN=CISIN_1g0004612mg PE=4 SV=1	0	FALSE	815	58	53	69	854	53	1155	126.7	7.47	2195.39	53	other metabolic processes		other molecular function	Pf00310, Pf01645, Pf04898		A0A067DNB5					0	0	0.969	0.487	0.658	0.716	0.999955	0.775242	0.789926	0.90919	55.59	43.88	63.63	43.7	69.7	152.1	68.7	109.5	3.55	14.41	19.84	14.08	3.13624e+08	3.04097e+08
High	A0A067GIJ4	Tubulin beta chain OS=Citrus sinensis OX=2711 GN=CISIN_1g013391mg PE=3 SV=1	0	FALSE	813.558	74	28	68	2786	5	444	49.8	4.93	5735.94	28	cell cycle OR cell proliferation;cell organization and biogenesis	cytoskeleton;other cell component	cytoskeletal activity;other molecular function	Pf00091, Pf03953	102615364	A0A067GIJ4; cit:102615364					0	3	0.968	11.078	2.697	2.363	0.999955	0.0119058	0.58178	0.368916	42.73	139.51	124.77	55.6	153.6	15.1	155.3	76	15.83	71.95	14.78	14.58	2.53678e+08	2.77894e+08
High	P15636	SWISS-PROT:P15636 Protease I precursor Lysyl endopeptidase Achromobacter lyticus.	0	TRUE	785.518	31	17	55	1478	17	653	68.1	7.24	5042.97	17	protein metabolism	non-structural extracellular	other molecular function	Pf01483, Pf18911							0	0	0.503	1.519	0.838	0.874	0.00235099	0.950066	0.917441	0.996276	95.98	84.72	100.14	72.52	137.7	86	81.6	94.8	33.54	36.6	14.8	26.9	1.23041e+09	1.1106e+09
High	A0A067FTH3	Tubulin beta chain OS=Citrus sinensis OX=2711 GN=CISIN_1g013165mg PE=3 SV=1	0	FALSE	785.179	74	28	65	2738	2	448	50.5	4.83	5521.59	28	cell cycle OR cell proliferation;cell organization and biogenesis	cytoskeleton;other cell component	cytoskeletal activity;other molecular function	Pf00091, Pf03953	102624648	A0A067FTH3; cit:102624648					0	3	0.681	6.451	3.125	1.762	0.250783	0.257813	0.414042	0.825728	45.12	109.33	111.64	55.26	179	18.2	127.3	75.5	22.33	100.67	25.09	33.5	5.07063e+07	5.72129e+07
High	A0A067F4J3	Fructose-bisphosphate aldolase OS=Citrus sinensis OX=2711 GN=CISIN_1g018326mg PE=3 SV=1	0	FALSE	784.718	81	26	58	1495	24	358	38.6	7.65	4492.33	26	other metabolic processes	cytosol	other molecular function	Pf00274		A0A067F4J3					0	2	0.784	1.504	1.296	0.93	0.715426	0.954008	0.987806	0.996438	65.19	63.48	96.21	50.1	113.2	65.1	101.3	120.4	5.27	31.44	21.49	2.81	2.42604e+09	2.41258e+09
High	A0A067EWI3	CYTOSOL_AP domain-containing protein OS=Citrus sinensis OX=2711 GN=CISIN_1g007947mg PE=3 SV=1	0	FALSE	773.692	77	31	53	1135	31	583	60.8	7.31	3281.01	31	protein metabolism	other cell component	other molecular function	Pf00883, Pf02789		A0A067EWI3					0	0	0.966	0.938	1	0.927	0.999955	0.989201	0.976356	0.996438	40.14	43.31	39.6	36.12	98	106.1	95	100.9	9.29	11.49	13.58	7.68	8.61074e+08	8.07004e+08
High	A0A067DZ70	Methylenetetrahydrofolate reductase OS=Citrus sinensis OX=2711 GN=CISIN_1g008423mg PE=3 SV=1	0	FALSE	771.555	80	36	50	1101	36	566	63.5	7.44	2967.97	36	other metabolic processes	cytosol	other molecular function	Pf02219		A0A067DZ70					0	0	0.962	3.929	3.005	1.278	0.999955	0.432163	0.463265	0.996276	46.78	102.75	93.94	59.26	141.6	20.3	135.5	102.6	8.83	77.7	12.27	22.84	8.16422e+08	9.29653e+08
High	A0A067GBF9	Uncharacterized protein OS=Citrus sinensis OX=2711 GN=CISIN_1g004368mg PE=4 SV=1	0	FALSE	769.863	64	49	67	811	49	758	85.6	5.76	2087.44	49	protein metabolism	cytosol	other molecular function	Pf00326, Pf02897		A0A067GBF9					0	0	1.084	1.149	0.764	1.658	0.974794	0.996572	0.878788	0.859412	46.45	48.96	54.82	50.31	108.6	89.5	118.4	83.6	18.54	21.47	4	6.32	3.08877e+08	3.8608e+08
High	A0A067E2T0	Tubulin alpha chain OS=Citrus sinensis OX=2711 GN=CISIN_1g013062mg PE=3 SV=1	0	FALSE	766.23	76	32	53	1613	2	450	49.6	5.06	4003.76	32	cell cycle OR cell proliferation;cell organization and biogenesis	cytoskeleton;other cell component	cytoskeletal activity;other molecular function	Pf00091, Pf03953	102620663	A0A067E2T0; cit:102620663					0	40	0.926	9.431	4.435	2.017	0.98739	0.0245459	0.114659	0.584796	58.36	95.64	104.53	52.06	155.4	13.5	149.9	81.2	25.15	80.07	14.37	16.89	1.79473e+09	2.43363e+09
High	A0A067DVC5	Uncharacterized protein OS=Citrus sinensis OX=2711 GN=CISIN_1g017124mg PE=3 SV=1	0	FALSE	766.168	80	27	48	3201	3	377	41.6	5.49	7685.53	27		cytoskeleton	other molecular function	Pf00022	102622338	A0A067DVC5; cit:102622338					0	7	1.1	2.772	2.312	1.307	0.956261	0.726444	0.728975	0.996276	37.22	71.55	87.75	55.59	127.2	39.7	133.1	100.1	15.9	69.43	5.66	16.46	4.38002e+08	6.1595e+08
High	A0A067GYC8	Beta-galactosidase OS=Citrus sinensis OX=2711 GN=CISIN_1g003076mg PE=3 SV=1	0	FALSE	765.569	66	41	62	1271	35	850	93.9	8.05	2900.94	41	other metabolic processes	non-structural extracellular;other cytoplasmic organelle;other cell component	other molecular function	Pf01301, Pf02140, Pf17834		A0A067GYC8					0	6	0.752	2.382	1.369	1.085	0.583026	0.805041	0.978203	0.998644	53.54	63.94	81.74	51.87	126.3	61.7	105.3	106.7	10.3	16.22	16.16	22.6	9.42657e+08	1.12078e+09
High	A0A067EBI8	PLD phosphodiesterase domain-containing protein OS=Citrus sinensis OX=2711 GN=CISIN_1g004579mg PE=4 SV=1	0	FALSE	761.516	63	37	51	918	2	662	75.4	6.25	2007.5	37	other metabolic processes		other molecular function	Pf00168, Pf00614		A0A067EBI8					0	0	1.544	2.748	1.261	3.151	0.181129	0.880427	0.990618	0.119459	56.49	30.01	76	88.13	124	44.6	178.5	52.9	16.85	12.89	43.55	34.86	1.15968e+07	1.60633e+07
High	A0A067ESD6	Tubulin beta chain OS=Citrus sinensis OX=2711 GN=CISIN_1g013335mg PE=3 SV=1	0	FALSE	759.76	74	28	64	2646	5	445	50.1	4.92	5230.69	28	cell cycle OR cell proliferation;cell organization and biogenesis	cytoskeleton;other cell component	cytoskeletal activity;other molecular function	Pf00091, Pf03953		A0A067ESD6					0	4	0.875	6.586	2.544	2.169	0.942285	0.250741	0.640886	0.506846	71.15	69.65	73.18	56.8	166	12.6	148.9	72.5	31.6	57.09	18.71	27.53	3.80427e+07	6.18001e+07
High	A0A067DVL1	Cellulase domain-containing protein OS=Citrus sinensis OX=2711 GN=CISIN_1g009475mg PE=3 SV=1	0	FALSE	758.609	70	26	67	1048	26	506	56.3	5.64	2815.85	26	cell organization and biogenesis;other metabolic processes	non-structural extracellular	cytoskeletal activity;other molecular function	Pf00150		A0A067DVL1					0	0	0.919	0.274	0.581	0.445	0.98333	0.326211	0.657849	0.255479	61.89	67.14	70.38	65.58	52.2	192.5	51.3	104	15.88	27.09	11.72	5.98	6.33695e+08	6.34906e+08
High	A0A067FZC5	Alpha-1,4 glucan phosphorylase (Fragment) OS=Citrus sinensis OX=2711 GN=CISIN_1g0018792mg PE=3 SV=1	0	FALSE	746.572	64	37	52	772	36	896	100.6	4.96	2142.32	37	other metabolic processes	other cell component	other molecular function	Pf00343		A0A067FZC5					0	0	1.208	0.537	0.882	0.771	0.786097	0.826144	0.93849	0.959451	47.01	51.77	42.25	36.19	62.6	122.9	87.3	127.2	10.17	6.9	8.93	6.64	2.00384e+08	1.8181e+08
High	A0A067FJP5	Uncharacterized protein OS=Citrus sinensis OX=2711 GN=CISIN_1g017081mg PE=3 SV=1	0	FALSE	745.733	80	27	47	2376	4	377	41.7	5.58	6108	27		cytoskeleton;other cell component	other molecular function	Pf00022		A0A067FJP5					0	6	1.076	5.556	2.503	2.058	0.976749	0.143827	0.644915	0.559818	45.12	94.15	105.1	51	135.3	26.3	158.5	79.9	23.2	69.18	4.64	14.8	1.62291e+08	1.94419e+08
High	P13645	SWISS-PROT:P13645 Tax_Id=9606 Gene_Symbol=KRT10 Keratin, type I cytoskeletal 10	0	TRUE	741.148	58	36	57	1180	30	593	59.5	5.21	3195.99	36											0	10	0.535	1.137	0.713	0.937	0.00833818	0.996572	0.845243	0.996458	91.11	85.12	97.64	72.48	136	107.4	73.8	82.9	51.71	56	19.31	35.86	1.32114e+09	1.6175e+09
High	A0A067EUL7	Peptidase A1 domain-containing protein OS=Citrus sinensis OX=2711 GN=CISIN_1g039412mg PE=3 SV=1	0	FALSE	733.776	51	22	54	2983	22	433	46.3	9.03	6760.47	22	protein metabolism		other molecular function	Pf14541, Pf14543	102630280	A0A067EUL7; cit:102630280					0	0	0.656	1.295	0.783	0.927	0.197054	0.990727	0.898701	0.996438	71.03	92.86	89.24	68.35	110.8	88.5	98	102.6	23.7	58.92	15.3	29.51	1.45033e+10	1.45937e+10
High	A0A067E2P2	Uncharacterized protein (Fragment) OS=Citrus sinensis OX=2711 GN=CISIN_1g0036231mg PE=3 SV=1	0	FALSE	733.488	74	47	56	773	11	665	73.8	5	1912.12	47	cell cycle OR cell proliferation;cell organization and biogenesis;protein metabolism;other metabolic processes;stress response;transport	other membranes;cytosol;ER/Golgi;nucleus	other molecular function	Pf00004, Pf02933, Pf17862		A0A067E2P2					0	0	0.856	2.102	1.334	1.232	0.920202	0.920081	0.981446	0.996438	52.09	83.87	77.89	42.9	139.2	47.9	115.1	97.8	12	73.1	24.77	26.68	6.06776e+07	7.16755e+07
High	A0A067H1Y2	Uncharacterized protein OS=Citrus sinensis OX=2711 GN=CISIN_1g004113mg PE=3 SV=1	0	FALSE	733.38	40	22	48	1430	22	773	81.5	6.16	4172.71	22	protein metabolism		other molecular function	Pf00082, Pf02225, Pf05922, Pf17766		A0A067H1Y2					0	0	0.911	0.611	0.394	1.49	0.98168	0.882094	0.259486	0.952403	68.24	72.3	88.16	56.16	98.7	153.2	86	62.1	26.56	41.28	26.63	19.87	1.07614e+09	6.63548e+08
High	A0A067H382	Glyceraldehyde-3-phosphate dehydrogenase OS=Citrus sinensis OX=2711 GN=CISIN_1g019445mg PE=3 SV=1	0	FALSE	729.62	80	30	54	4034	19	341	37.2	7.93	11248.4	30	other metabolic processes	cytosol	other molecular function	Pf00044, Pf02800		A0A067H382					0	15	0.995	2.044	1.305	1.661	0.999955	0.872706	0.987806	0.857722	43.02	75.44	77.78	30.49	119.8	64.1	130.1	86	1.81	41.67	9.6	9.3	6.39468e+09	6.45343e+09
High	A0A067GGP8	Xyloglucan endotransglucosylase/hydrolase OS=Citrus sinensis OX=2711 GN=CISIN_1g022933mg PE=3 SV=1	0	FALSE	726.181	77	20	57	1841	20	287	32.8	6.77	5440.63	20	cell organization and biogenesis;other metabolic processes;other biological processes	non-structural extracellular;other cell component	other molecular function	Pf00722, Pf06955	102612213	A0A067GGP8; cit:102612213					0	0	0.751	1.569	0.659	1.545	0.573201	0.940728	0.792216	0.931044	99.02	86.86	108.06	84.67	143.8	81.2	107.8	67.2	29.87	5.36	10.51	23.85	4.68417e+09	6.90051e+09
High	A0A067FI97	Uncharacterized protein OS=Citrus sinensis OX=2711 GN=CISIN_1g006673mg PE=3 SV=1	0	FALSE	711.022	80	32	49	789	32	636	67.5	7.01	2243.01	32	other metabolic processes		other molecular function	Pf01268	102616080	A0A067FI97; cit:102616080					0	0	1.15	1.638	2.284	0.957	0.906602	0.928507	0.743914	0.998644	53.03	95.47	90.5	44.94	96.5	50.6	126.5	126.3	6.88	74.92	10.54	10.03	6.0626e+08	5.32021e+08
High	A0A067GBW9	Uncharacterized protein OS=Citrus sinensis OX=2711 GN=CISIN_1g017125mg PE=3 SV=1	0	FALSE	709.363	87	28	44	2883	1	377	41.7	5.49	6526.49	28		cytoskeleton;other cell component	other molecular function	Pf00022		A0A067GBW9					0	37	1.056	3.503	2.346	1.541	0.982914	0.540546	0.716823	0.933168	47.4	89.15	96.56	40.56	133.4	34	135.6	96.9	7.04	67.97	9.84	16.46	4.25582e+09	4.48797e+09
High	A0A067FDS3	Phosphoglycerate kinase OS=Citrus sinensis OX=2711 GN=CISIN_1g040813mg PE=3 SV=1	0	FALSE	707.899	84	30	47	1758	27	401	42.3	6.29	4623.01	30	other metabolic processes	cytosol	kinase activity;other molecular function	Pf00162		A0A067FDS3					0	3	0.807	3.359	2.175	1.343	0.80743	0.578067	0.789926	0.996276	49.04	89.86	96.59	48.35	145	36.5	121.4	97.1	4.41	71.4	18.06	9.32	3.02717e+09	3.09147e+09
High	P35908v2	SWISS-PROT:P35908 Tax_Id=9606 Gene_Symbol=KRT2 Keratin, type II cytoskeletal 2 epidermal	0	TRUE	707.11	73	45	62	834	33	639	65.4	8	1937.15	45	cell cycle OR cell proliferation;cell organization and biogenesis;protein metabolism;other metabolic processes;developmental processes;other biological processes	plasma membrane;cytosol;cytoskeleton	bone, tooth or skin structural activity;cytoskeletal activity	Pf00038, Pf16208	3849	hsa:3849; P35908; Q4VAQ2	ENSG00000172867	KRT2	Formation of the cornified envelope		2	6	0.55	1.093	0.682	0.949	0.0135678	0.9997	0.821144	0.998644	80.99	83.18	84.66	66.5	133.9	109.1	80	77	48.08	56.53	17.55	38.45	5.03888e+08	6.46878e+08
High	A0A067FJR6	Uncharacterized protein OS=Citrus sinensis OX=2711 GN=CISIN_1g008038mg PE=3 SV=1	0	FALSE	706.645	47	20	38	1235	20	580	64.7	7.93	3498.07	20		non-structural extracellular;other cell component	other molecular function	Pf00394, Pf07731, Pf07732		A0A067FJR6					0	0	0.924	1.386	1.199	1.049	0.986293	0.975506	0.99879	0.998644	73.6	62.18	80.54	60.65	95.6	83.9	110.8	109.7	19.97	11.76	23.05	13.9	5.69261e+08	5.58674e+08
High	A0A067GMF5	Fn3_like domain-containing protein OS=Citrus sinensis OX=2711 GN=CISIN_1g004054mg PE=4 SV=1	0	FALSE	705.413	67	41	65	1062	41	776	85.1	8.35	2331.44	41	other metabolic processes	non-structural extracellular;other cell component	other molecular function	Pf00933, Pf01915, Pf14310		A0A067GMF5					0	0	0.835	1.591	1.166	1.09	0.882073	0.935715	0.990618	0.998644	63.18	69.44	75.33	65.74	127.5	74.2	102.8	95.4	16.76	27.78	21.15	26.07	6.42608e+08	6.37145e+08
High	A0A067G1R7	Aminopeptidase OS=Citrus sinensis OX=2711 GN=CISIN_1g002775mg PE=3 SV=1	0	FALSE	705.079	63	47	55	1249	47	872	98.2	5.43	2684.21	47	protein metabolism	other membranes;other cell component	other molecular function	Pf01433, Pf11838, Pf17900		A0A067G1R7					0	0	0.993	0.856	0.983	0.924	0.999955	0.970444	0.974575	0.996438	48.56	51.76	45.94	48.4	90.1	116.7	92.8	100.4	10.2	5.77	9.19	11.64	6.84088e+08	7.34993e+08
High	A0A067EC67	Glutamine synthetase OS=Citrus sinensis OX=2711 GN=CISIN_1g018391mg PE=3 SV=1	0	FALSE	695.893	76	24	45	737	18	356	39.2	6.13	2190.05	24	other metabolic processes	other cell component	other molecular function	Pf00120, Pf03951	102611307	A0A067EC67; cit:102611307					0	12	1.096	1.615	1.456	1.182	0.961176	0.933198	0.974575	0.998644	70.38	81.45	87.5	57.68	114.6	55.7	126.5	103.2	12.68	54.03	9.78	20.71	7.70614e+08	7.91394e+08
High	A0A067FFC7	Uncharacterized protein OS=Citrus sinensis OX=2711 GN=CISIN_1g002978mg PE=4 SV=1	0	FALSE	695.37	57	35	53	858	33	861	96.5	5.94	2156.06	35	other metabolic processes		other molecular function	Pf07944		A0A067FFC7					0	2	1.11	0.495	0.531	1.168	0.950221	0.783705	0.582441	0.998644	53.47	74.18	78.38	53.94	71	171.8	82.5	74.7	11.86	36.98	8.75	14.71	3.63862e+08	3.05408e+08
High	A0A067GNP4	Tubulin alpha chain OS=Citrus sinensis OX=2711 GN=CISIN_1g013037mg PE=3 SV=1	0	FALSE	693.758	72	31	51	1441	2	447	49.1	5.05	3537.03	31	cell organization and biogenesis;other biological processes	cytoskeleton	cytoskeletal activity;other molecular function	Pf00091, Pf03953		A0A067GNP4					0	0	0.941	6.267	8.136	2.277	0.989534	0.298008	0.00285881	0.482	50.84	95.11	132.9	40.49	155.3	5	148.2	91.5	23.94	116.59	53.65	63.03	4.50541e+07	5.08895e+07
High	A0A067E8H6	Uncharacterized protein OS=Citrus sinensis OX=2711 GN=CISIN_1g017102mg PE=3 SV=1	0	FALSE	689.762	80	26	44	2643	4	377	41.7	5.49	6229.32	26		cytoskeleton;other cell component	other molecular function	Pf00022	102612981	A0A067E8H6; cit:102612981					0	0	0.878	6.382	3.178	2.132	0.953638	0.250952	0.396672	0.519036	57.03	92.02	105.13	54.92	147.7	15.9	148.9	87.5	15.15	104.95	7.3	17.37	8.77111e+07	8.78937e+07
High	A0A067FZI2	UDP-glucose 6-dehydrogenase OS=Citrus sinensis OX=2711 GN=CISIN_1g011641mg PE=3 SV=1	0	FALSE	685.233	72	30	44	1200	15	480	52.8	6.35	3107.79	30	other metabolic processes	cytosol;nucleus	other molecular function	Pf00984, Pf03720, Pf03721	102626416	A0A067FZI2; cit:102626416					0	18	1.122	2.509	1.342	1.591	0.940925	0.775242	0.980178	0.90919	69.18	58.4	78.8	62.49	117.4	57.7	135.6	89.4	18.79	13.77	21.53	30.51	1.0028e+09	1.34603e+09
High	A0A067EU40	Tubulin alpha chain OS=Citrus sinensis OX=2711 GN=CISIN_1g013113mg PE=3 SV=1	0	FALSE	682.251	70	30	48	1482	7	449	49.7	5.14	3358.79	30	cell cycle OR cell proliferation;cell organization and biogenesis	cytoskeleton;other cell component	cytoskeletal activity;other molecular function	Pf00091, Pf03953	102620032	A0A067EU40; cit:102620032					0	4	0.983	4.828	3.303	1.57	0.999955	0.371165	0.352108	0.920936	61.95	105.2	102.71	73.2	131.7	13.6	161.6	93.1	22.95	75.4	11.11	34.36	1.33624e+08	1.59878e+08
High	A0A067FW02	Peptidase A1 domain-containing protein OS=Citrus sinensis OX=2711 GN=CISIN_1g011600mg PE=3 SV=1	0	FALSE	674.347	64	21	40	4447	21	481	50.9	7.84	13352.1	21	protein metabolism		other molecular function	Pf14541, Pf14543	102613981	A0A067FW02; cit:102613981					0	0	0.9	0.41	0.58	0.63	0.976749	0.67006	0.656708	0.755642	63.68	57.76	70.64	59.77	79.9	164.3	60.8	95	17.9	15.37	23.24	14.88	3.94969e+09	3.75494e+09
High	A0A067ER52	Uncharacterized protein OS=Citrus sinensis OX=2711 GN=CISIN_1g037845mg PE=3 SV=1	0	FALSE	671.551	78	22	42	3355	6	314	34.7	5.1	8441.15	22		cytoskeleton	other molecular function	Pf00022		A0A067ER52					0	0	1.023	2.086	1.471	1.196	0.99467	0.866427	0.97433	0.998644	59.67	115.9	103.41	55.28	120.6	42.7	130.2	106.5	10.66	57.96	11.26	16.38	8.38714e+08	1.03462e+09
High	A0A067GX71	Alpha-amylase OS=Citrus sinensis OX=2711 GN=CISIN_1g014447mg PE=3 SV=1	0	FALSE	670.86	82	27	50	759	27	424	46.9	5.63	1727.46	27	other metabolic processes		other molecular function	Pf00128, Pf07821	102612446	A0A067GX71; cit:102612446					0	0	0.889	0.418	0.733	0.482	0.970871	0.685132	0.855369	0.368168	59.8	54.07	68.92	56.86	62.5	152.7	58.4	126.3	26.37	23.27	24.52	30.56	4.04657e+08	2.40493e+08
High	A0A067D255	Gp_dh_N domain-containing protein OS=Citrus sinensis OX=2711 GN=CISIN_1g024565mg PE=3 SV=1	0	FALSE	670.44	83	22	54	3350	1	265	28.7	8.59	9440.53	22	other metabolic processes	cytosol	other molecular function	Pf00044, Pf02800		A0A067D255					0	21	1.013	1.827	1.545	1.417	0.999955	0.900178	0.961767	0.974053	67.37	69.87	95.76	76.69	116.7	76.5	121.8	85	3.87	44.41	7.02	14.92	2.06665e+09	2.13706e+09
High	A2IB51	Cinnamyl alcohol dehydrogenase OS=Citrus sinensis OX=2711 GN=CAD PE=2 SV=1	0	FALSE	668.703	88	23	48	1031	23	357	38.9	6.29	2944.69	23	other metabolic processes		other molecular function	Pf00107, Pf08240	102607276	A2IB51; cit:102607276		CAD			0	0	1.198	1.454	1.28	1.423	0.810054	0.963562	0.987806	0.974053	58.26	83.42	87.61	50.99	120.5	65.7	120.7	93	20.24	43.79	11.83	3.77	1.07855e+09	1.05742e+09
High	A0A067FXP0	Uncharacterized protein OS=Citrus sinensis OX=2711 GN=CISIN_1g017089mg PE=3 SV=1	0	FALSE	668.015	86	25	43	2644	1	332	37	5.57	6686.86	25		cytoskeleton	other molecular function	Pf00022		A0A067FXP0					0	0	1.198	3.181	2.489	1.544	0.972238	0.757146	0.852806	0.995711	30.68	35.98	39.04	39.98	117.4	38.3	144.6	99.7	20.22	35.39	25.12	36.93		202083
High	A0A067GYG4	Uncharacterized protein OS=Citrus sinensis OX=2711 GN=CISIN_1g004971mg PE=4 SV=1	0	FALSE	666.373	58	32	43	958	32	721	80.3	5.8	2573.41	32				Pf07676		A0A067GYG4					0	0	1.078	0.549	0.789	0.796	0.975586	0.836231	0.902079	0.972735	43.17	48.78	63.39	56.02	77.3	121.7	92.7	108.4	7.79	16.04	12.67	22.84	4.37046e+08	4.84963e+08
High	A0A067FAT6	Uncharacterized protein (Fragment) OS=Citrus sinensis OX=2711 GN=CISIN_1g0013011mg PE=3 SV=1	0	FALSE	665.62	67	41	60	599	30	895	98.9	5.15	1557.92	41	protein metabolism;other metabolic processes;stress response	nucleus;other cell component	other molecular function	Pf00899, Pf10585, Pf16190, Pf16191		A0A067FAT6					0	0	1.066	1.114	1.269	1.024	0.98168	0.996572	0.987806	0.998644	53.57	53.41	75.26	34.94	99.5	74.6	111.9	114	1.71	15.41	11	11.29	1.24939e+08	1.24974e+08
High	A0A067FX03	Ligase_CoA domain-containing protein OS=Citrus sinensis OX=2711 GN=CISIN_1g007327mg PE=4 SV=1	0	FALSE	661.835	74	33	44	1068	33	608	65.9	7.68	2729.89	33	other metabolic processes	cytosol	other molecular function	Pf00285, Pf00549		A0A067FX03					0	0	0.859	2.001	1.167	1.413	0.935234	0.880427	0.990618	0.974053	38.27	44.64	49.91	42.47	141.5	66.8	112.3	79.4	6.68	19.21	7.58	13.74	8.69652e+08	9.78782e+08
High	A0A067D8G1	S-adenosylmethionine synthase OS=Citrus sinensis OX=2711 GN=CISIN_1g044516mg PE=3 SV=1	0	FALSE	661.753	71	20	40	1312	7	393	43.3	5.82	4007.29	20	other metabolic processes	cytosol	other molecular function	Pf00438, Pf02772, Pf02773	102609114	A0A067D8G1; cit:102609114					0	7	0.827	9.603	3.345	2.272	0.870625	0.0195316	0.338718	0.419842	64.58	105.36	86.12	80.83	158.6	12	157.3	72.1	28.73	65.12	14.93	37.66	1.97955e+08	1.95019e+08
High	A0A067F804	Glyceraldehyde-3-phosphate dehydrogenase OS=Citrus sinensis OX=2711 GN=CISIN_1g013492mg PE=3 SV=1	0	FALSE	656.732	74	30	47	1359	27	403	42.7	8.46	4255.44	30	other metabolic processes		other molecular function	Pf00044, Pf02800	102614495	A0A067F804; cit:102614495					0	4	1.132	0.91	1.148	0.902	0.927629	0.982199	0.987806	0.996438	57.25	82.26	110.32	47.63	90.2	88.2	103.4	118.2	5.48	64.25	11.09	7.53	1.96363e+09	1.72226e+09
High	A0A067D268	Gp_dh_N domain-containing protein OS=Citrus sinensis OX=2711 GN=CISIN_1g024629mg PE=3 SV=1	0	FALSE	654.839	83	22	48	3337	1	265	28.7	8.59	9424.92	22	other metabolic processes	cytosol	other molecular function	Pf00044, Pf02800		A0A067D268					0	0	0.936	4.244	1.286	4.279	0.989534	0.364353	0.987806	0.00717294	53.72	143.47	111.82	62.62	182.4	24.5	157	36.1	30.23	88.78	31.78	69.96	5.87652e+08	3.1484e+08
High	A0A067GNR1	Uncharacterized protein OS=Citrus sinensis OX=2711 GN=CISIN_1g000014mg PE=4 SV=1	0	FALSE	652.749	23	59	68	259	56	3701	407.7	5.27	559.18	59	protein metabolism;other metabolic processes;other biological processes	other cell component	other molecular function	Pf00627, Pf00632, Pf06012, Pf06025, Pf14377		A0A067GNR1					0	3	1.214	2.32	2.37	1.398	0.766993	0.890544	0.705479	0.983724	47.81	70.23	79.84	46.49	108.2	36.4	155.8	99.5	18.92	37.98	10.89	18.19	6.72534e+07	9.53069e+07
High	A0A067FMF6	Coatomer subunit beta OS=Citrus sinensis OX=2711 GN=CISIN_1g002235mg PE=4 SV=1	0	FALSE	652.26	52	38	44	483	38	949	106	5.92	1334.19	38	transport	other membranes;ER/Golgi	other molecular function	Pf01602, Pf07718, Pf14806	102624517	A0A067FMF6					0	0	1.238	5.825	4.301	1.736	0.706664	0.153732	0.13248	0.812346	52.99	99.85	95.74	53.32	131.1	23	160.2	85.7	19.31	60.56	19.86	16.9	2.14404e+08	2.82339e+08
High	A0A067H9M2	Peptidase_S9 domain-containing protein OS=Citrus sinensis OX=2711 GN=CISIN_1g004756mg PE=4 SV=1	0	FALSE	650.888	58	35	45	908	35	732	81.7	6.14	2366.29	35	protein metabolism		other molecular function	Pf00326		A0A067H9M2					0	0	1.231	0.551	0.793	0.877	0.72402	0.838552	0.905141	0.996276	42.71	46.25	46.53	34.63	74.7	127.5	94.7	103.1	11.66	16.74	12.97	10.54	5.0982e+08	5.3022e+08
High	A0A067H3Y3	Aminotran_1_2 domain-containing protein OS=Citrus sinensis OX=2711 GN=CISIN_1g041151mg PE=4 SV=1	0	FALSE	649.705	79	33	47	892	33	463	51.8	7.85	2041.22	33	other metabolic processes		other molecular function	Pf00155		A0A067H3Y3					0	0	0.965	0.857	0.841	1.027	0.999955	0.971534	0.919945	0.998644	51.12	67.02	80.18	49.19	102.5	92.8	106.6	98	7.22	36.79	7.39	6.73	5.59567e+08	4.85508e+08
High	A0A067FB67	Uncharacterized protein (Fragment) OS=Citrus sinensis OX=2711 GN=CISIN_1g046205mg PE=3 SV=1	0	FALSE	649.642	80	22	43	942	22	365	39.2	6.02	2561.16	22	other metabolic processes	cytosol	other molecular function	Pf02878, Pf02879, Pf02880		A0A067FB67					0	0	1.096	2.849	1.923	1.798	0.961131	0.705569	0.864313	0.764789	54.02	92.58	102.17	49.08	136	29.6	149.3	85.1	5.67	88.12	12.24	9.37	6.64128e+08	7.27584e+08
High	A0A067DVE4	Uncharacterized protein OS=Citrus sinensis OX=2711 GN=CISIN_1g048388mg PE=3 SV=1	0	FALSE	648.521	61	20	52	1606	20	477	52	6.65	4114.13	20	other metabolic processes	other membranes	other molecular function	Pf01150		A0A067DVE4					0	0	1.049	0.453	0.808	0.576	0.985912	0.74923	0.908307	0.619692	54.04	59.23	71.53	53.46	69.8	146.8	66	117.4	3.89	16.24	9.68	11.13	1.11393e+09	1.04774e+09
High	A0A067FHT6	Uncharacterized protein OS=Citrus sinensis OX=2711 GN=CISIN_1g001863mg PE=4 SV=1	0	FALSE	646.186	53	39	52	1066	23	1002	109.6	7.3	2444.44	39	other metabolic processes	cytosol;mitochondrion	other molecular function	Pf00330, Pf00694	102628904	A0A067FHT6; cit:102628904					0	0	1.02	1.334	0.715	1.792	0.999955	0.991959	0.847067	0.764789	41.37	49.03	49	38.83	120.2	93.3	120.6	65.9	4.19	12.63	14.63	9.8	1.14952e+08	1.12668e+08
High	A0A067GHG2	Glutamine synthetase OS=Citrus sinensis OX=2711 GN=CISIN_1g013478mg PE=3 SV=1	0	FALSE	645.869	69	23	47	736	1	432	47.9	6.73	2252.05	23	other metabolic processes		other molecular function	Pf00120, Pf03951		A0A067GHG2					0	35	0.936	1.171	1.065	1.071	0.989534	0.996572	0.980178	0.998644	57.67	60.74	85.26	56.77	106.4	95.7	74.1	123.8	23.82	36.12	42.68	33.59	5.77313e+08	8.7387e+08
High	A0A067FKP0	Uncharacterized protein OS=Citrus sinensis OX=2711 GN=CISIN_1g047849mg PE=3 SV=1	0	FALSE	644.241	59	33	55	895	21	651	69.9	6.27	2243.92	33	stress response;other biological processes	other membranes;mitochondrion;other cytoplasmic organelle;other cell component	other molecular function	Pf00012		A0A067FKP0					0	12	0.989	0.868	0.749	1.195	0.999955	0.974058	0.869146	0.998644	37.13	51.57	49.53	38.35	97.9	113.8	103.4	84.9	9.54	13.9	15.48	8.43	4.11929e+08	3.99822e+08
High	A0A067GAK5	Uncharacterized protein (Fragment) OS=Citrus sinensis OX=2711 GN=CISIN_1g0059551mg PE=3 SV=1	0	FALSE	642.707	60	38	52	948	27	647	71.4	5.15	2414.05	38		ER/Golgi	other molecular function	Pf00012		A0A067GAK5					0	12	0.928	0.977	0.868	1.02	0.98739	0.991959	0.931999	0.998644	54.17	51.17	74	51.63	97.3	90.5	102.1	110.1	7.75	9.16	9.25	12.88	7.49609e+08	7.54372e+08
High	A0A067EH80	Uncharacterized protein OS=Citrus sinensis OX=2711 GN=CISIN_1g007951mg PE=3 SV=1	0	FALSE	639.104	54	22	50	756	3	583	63.4	6.2	2312.74	22	other metabolic processes	mitochondrion;other cell component	other molecular function	Pf01450, Pf07991	102606812	A0A067EH80; cit:102606812					0	32	1.065	1.235	1.006	1.413	0.979005	0.993976	0.976356	0.974053	57.27	61.18	66.93	54.95	103.2	83.9	128	84.8	8.63	12.32	15.83	13.54	3.73281e+08	3.75844e+08
High	A0A067EQX8	Malate dehydrogenase OS=Citrus sinensis OX=2711 GN=CISIN_1g020022mg PE=3 SV=1	0	FALSE	631.644	89	22	45	1127	17	332	35.5	6.54	3431.89	22	other metabolic processes		other molecular function	Pf00056, Pf02866		A0A067EQX8					0	8	0.944	0.862	0.78	1.085	0.992009	0.97227	0.894957	0.998644	78.06	57.18	99.41	51.63	97.9	113.9	97.4	90.8	5.03	13.36	11.81	9.09	2.14774e+09	1.95407e+09
High	A0A067EKF3	Uncharacterized protein OS=Citrus sinensis OX=2711 GN=CISIN_1g006872mg PE=4 SV=1	0	FALSE	629.798	50	28	48	1021	25	628	67.9	8.73	2569.9	28	other metabolic processes	non-structural extracellular	other molecular function	Pf00933, Pf01915		A0A067EKF3					0	5	0.657	1.189	0.753	0.844	0.199343	0.995395	0.871905	0.996276	56.98	69.69	71.99	61.12	114.8	95.3	86.5	103.4	36.25	41.24	18.49	18.41	4.9476e+08	4.57727e+08
High	A0A067DUB9	Glutamate decarboxylase OS=Citrus sinensis OX=2711 GN=CISIN_1g010897mg PE=3 SV=1	0	FALSE	629.016	75	28	51	1359	26	498	56.2	6.2	2906.23	28	other metabolic processes	cytosol	other molecular function	Pf00282		A0A067DUB9					0	2	0.921	1.245	1.346	0.874	0.983585	0.99273	0.980178	0.996276	49.71	56.71	60.74	53.5	107.1	77.6	91.6	123.7	16.94	30.16	15.27	13.56	7.0029e+08	7.40646e+08
High	A0A067G0E6	Glutamine amidotransferase type-1 domain-containing protein OS=Citrus sinensis OX=2711 GN=CISIN_1g000572mg PE=3 SV=1	0	FALSE	625.249	39	44	58	591	44	1414	154.4	5.64	1320.53	44	other metabolic processes		other molecular function	Pf02769, Pf13507, Pf18072, Pf18076		A0A067G0E6					0	0	1.064	1.498	1.244	1.267	0.979005	0.954598	0.98862	0.996438	45.91	57.2	59.71	41.57	109.2	72.8	123.3	94.8	9	33.04	13.45	10.93	2.84158e+08	2.46084e+08
High	A0A067GWP2	Malic enzyme OS=Citrus sinensis OX=2711 GN=CISIN_1g007112mg PE=3 SV=1	0	FALSE	619.164	58	26	45	1028	21	617	68.1	7.55	2903.32	26	other metabolic processes	other cell component	other molecular function	Pf00390, Pf03949		A0A067GWP2					0	2	1.369	0.744	1.122	0.914	0.375196	0.927365	0.987806	0.996438	56.3	46.62	65.72	51.46	70.1	96.6	102.9	130.4	4.53	16.14	15.83	13	2.39185e+08	2.67075e+08
High	A0A067GHP8	Glutamine synthetase OS=Citrus sinensis OX=2711 GN=CISIN_1g013478mg PE=3 SV=1	0	FALSE	619.137	70	23	47	714	1	428	47.4	6.55	2192.08	23	other metabolic processes		other molecular function	Pf00120, Pf03951		A0A067GHP8					0	0
High	A0A067EQ66	UTP--glucose-1-phosphate uridylyltransferase OS=Citrus sinensis OX=2711 GN=CISIN_1g012172mg PE=3 SV=1	0	FALSE	618.764	81	35	49	1032	35	469	51.5	6.23	2582.43	35	other metabolic processes	other cell component	other molecular function	Pf01704		A0A067EQ66					0	0	0.904	5.081	1.892	2.311	0.978507	0.231548	0.875651	0.392702	51.36	93.97	91.2	51.24	168.4	26.5	145.4	59.7	12.38	67.27	25.91	2.28	9.961e+08	9.71227e+08
High	A0A067FSK7	ATPase_AAA_core domain-containing protein OS=Citrus sinensis OX=2711 GN=CISIN_1g012383mg PE=4 SV=1	0	FALSE	618.501	78	28	53	900	3	465	50.9	5.49	2473.37	28		other cell component	enzyme regulator activity;other molecular function	Pf00004		A0A067FSK7					0	36	0.831	2.315	1.747	0.977	0.878187	0.819081	0.913133	0.998644	59.16	105.38	106.75	44.89	123.6	37.7	114.9	123.8	8.6	87.08	9.51	13.97	8.76934e+08	8.36851e+08
High	A0A067FNN3	Transket_pyr domain-containing protein OS=Citrus sinensis OX=2711 GN=CISIN_1g001713mg PE=4 SV=1	0	FALSE	617.415	54	44	54	475	27	1021	115.9	6.71	1101.43	44	other metabolic processes	mitochondrion;other cell component	other molecular function	Pf00676, Pf02779, Pf16078, Pf16870		A0A067FNN3					0	20	1.117	4.331	2.361	2.174	0.942075	0.346946	0.710363	0.49106	63.49	100.64	82.44	47.37	153.8	42.9	144.3	59	13.4	7.32	12.34	23.28	2.06634e+08	2.14665e+08
High	A0A067GFF5	Uncharacterized protein OS=Citrus sinensis OX=2711 GN=CISIN_1g002568mg PE=3 SV=1	0	FALSE	616.8	51	41	56	640	40	906	101.7	8.07	1579.05	41	other metabolic processes		other molecular function	Pf01055, Pf13802, Pf16863	102608677	A0A067GFF5; cit:102608677					0	1	1.017	0.357	0.689	0.604	0.999955	0.560361	0.827946	0.701843	53.06	71.6	68.83	62.66	58.5	166.9	61.8	112.8	4.51	26.87	13.92	3.29	1.64931e+08	1.74678e+08
High	A0A067HD33	3-phosphoshikimate 1-carboxyvinyltransferase OS=Citrus sinensis OX=2711 GN=CISIN_1g010070mg PE=3 SV=1	0	FALSE	614.969	62	25	38	632	25	519	55.7	8.13	1634.77	25	other metabolic processes		other molecular function	Pf00275		A0A067HD33					0	0	1.201	2.175	1.806	1.25	0.806195	0.847393	0.905237	0.996438	59.41	90.85	78.52	52.23	111.1	45.4	138	105.5	11.49	48.62	15.72	7.04	1.85848e+08	2.15043e+08
High	A0A067GIJ6	Uncharacterized protein OS=Citrus sinensis OX=2711 GN=CISIN_1g006359mg PE=3 SV=1	0	FALSE	608.421	59	24	46	668	24	627	69.8	6.05	1961.02	24	protein metabolism		other molecular function	Pf00557, Pf01321, Pf16188, Pf16189		A0A067GIJ6					0	0	1.164	1.123	0.995	1.36	0.878934	0.99839	0.976356	0.995448	54.39	50.31	63.04	41.16	101.2	98	109.6	91.2	10.04	14.55	3.51	4.6	5.00624e+08	5.23485e+08
High	A0A067FZV6	Uncharacterized protein (Fragment) OS=Citrus sinensis OX=2711 GN=CISIN_1g036208mg PE=4 SV=1	0	FALSE	605.492	80	19	46	1260	6	279	30.5	8.32	3216.16	19			other molecular function	Pf00012		A0A067FZV6					0	0	0.913	0.928	1.384	0.589	0.979946	0.97877	0.976356	0.64778	43.96	46.79	41.36	47.66	94.5	96	75.3	134.2	5.18	23.79	27.91	10.62	1.0822e+08	1.02583e+08
High	A0A067FCC9	Uncharacterized protein (Fragment) OS=Citrus sinensis OX=2711 GN=CISIN_1g045236mg PE=3 SV=1	0	FALSE	601.653	54	22	37	745	21	604	63.6	5.67	2023.25	22	protein metabolism		other molecular function	Pf00082, Pf02225, Pf17766		A0A067FCC9					0	1	1.079	0.666	0.812	0.896	0.975586	0.896358	0.909404	0.996438	44.54	70.52	44.73	55.61	87.9	119.5	88.5	104	5.08	16.25	20.02	9.61	4.65354e+08	4.69715e+08
High	A0A067CZM9	Meth_synt_2 domain-containing protein OS=Citrus sinensis OX=2711 GN=CISIN_1g024250mg PE=4 SV=1	0	FALSE	601.189	69	23	35	1059	16	270	30.2	6.64	3412.87	23	other metabolic processes		other molecular function	Pf01717		A0A067CZM9					0	0	1.175	1.673	1.421	1.607	0.859077	0.922246	0.976356	0.888235	78	72.56	96.88	63.09	130	82.6	118.1	69.2	9.15	20.51	9.45	11.84	1.09736e+09	1.07053e+09
High	A0A067DSB8	Uncharacterized protein (Fragment) OS=Citrus sinensis OX=2711 GN=CISIN_1g047555mg PE=3 SV=1	0	FALSE	599.886	50	35	55	986	20	593	64	7.47	2529.72	35	other biological processes	other cell component	other molecular function	Pf00012		A0A067DSB8					0	0	1.251	1.268	1.23	1.149	0.669021	0.99273	0.990053	0.998644	80.79	73.99	97.11	55.67	101	58.1	131.2	109.7	14.15	78.08	14.34	17.69	1.57879e+08	1.56308e+08
High	A0A067DIT7	Peptidase A1 domain-containing protein OS=Citrus sinensis OX=2711 GN=CISIN_1g014537mg PE=3 SV=1	0	FALSE	592.298	47	12	52	2324	12	423	45.3	6.33	7387.94	12	protein metabolism	non-structural extracellular	other molecular function	Pf14541, Pf14543		A0A067DIT7					0	0	0.715	0.21	0.245	0.531	0.409287	0.154921	0.025979	0.511682	60.09	84.86	100.73	86.45	48.3	243.6	40.4	67.7	24.26	17.57	28.75	48.36	5.31988e+09	3.23866e+09
High	A0A067EUH9	Beta-galactosidase OS=Citrus sinensis OX=2711 GN=CISIN_1g004525mg PE=3 SV=1	0	FALSE	589.958	53	28	42	724	25	747	84	8.28	1971.2	28	other metabolic processes	non-structural extracellular;other cytoplasmic organelle;other cell component	other molecular function	Pf01301, Pf17834		A0A067EUH9					0	4	1.165	0.894	0.936	1	0.878934	0.980085	0.964732	0.998644	70.25	56.45	78.16	51.69	91.7	94.1	114.7	99.5	10.73	28.9	14.74	15.94	3.21915e+08	4.19237e+08
High	A0A067GK49	Lectin_legB domain-containing protein OS=Citrus sinensis OX=2711 GN=CISIN_1g024380mg PE=3 SV=1	0	FALSE	585.228	59	13	31	7650	13	268	29.1	5.3	25938.6	13			other molecular function	Pf00139	102630138	A0A067GK49; cit:102630138					0	0	1.504	0.211	0.77	0.403	0.155502	0.157858	0.885706	0.152384	71.64	103.08	77.92	71.64	39.5	168.5	60.1	131.9	20.03	22.56	35.13	11.54	7.98533e+09	4.96713e+09
High	A0A067HBD5	Uncharacterized protein OS=Citrus sinensis OX=2711 GN=CISIN_1g009149mg PE=4 SV=1	0	FALSE	583.836	51	24	41	1907	21	542	60.2	9.22	5342.35	24			other molecular function	Pf00394, Pf07731, Pf07732		A0A067HBD5					0	4	0.978	0.594	0.717	0.797	0.999955	0.872418	0.847589	0.972735	68.53	72.27	85.53	45.05	79	137.7	87.1	96.2	12.96	34.32	14.79	14.44	2.71423e+09	3.58457e+09
High	A0A067G5E8	Peptidase A1 domain-containing protein OS=Citrus sinensis OX=2711 GN=CISIN_1g014679mg PE=3 SV=1	0	FALSE	580.4	82	24	44	1096	22	420	44.5	8.72	3149.9	24	protein metabolism		other molecular function	Pf14541, Pf14543		A0A067G5E8					0	2	1.374	0.869	1.718	0.638	0.364639	0.974058	0.916973	0.77176	56.02	66.89	82.48	59.77	68.8	77	94.3	159.9	20.98	35.77	17.71	24.11	7.69521e+08	6.37629e+08
High	A0A067DTN3	Uncharacterized protein OS=Citrus sinensis OX=2711 GN=CISIN_1g017777mg PE=3 SV=1	0	FALSE	578.353	86	20	43	1151	18	366	39.9	5.97	2884.46	20	other metabolic processes		other molecular function	Pf00891, Pf08100	102629858	A0A067DTN3; cit:102629858					0	2	1.03	0.838	0.931	1.014	0.990611	0.963562	0.964008	0.998644	56.86	74.78	54.07	61.1	91.1	106.6	95.4	106.8	34.6	22.79	11.33	3.9	8.93317e+08	1.06268e+09
High	A0A067FXK6	Dihydrolipoyl dehydrogenase OS=Citrus sinensis OX=2711 GN=CISIN_1g010573mg PE=3 SV=1	0	FALSE	577.259	61	26	40	1159	26	507	53.8	7.4	2995.72	26	other biological processes	mitochondrion;other cell component	other molecular function	Pf02852, Pf07992		A0A067FXK6					0	0	1.017	1.084	0.979	1.054	0.999955	0.99691	0.97433	0.998644	42.16	60.78	65.8	40.91	96.1	92.6	102.1	109.2	7.37	28.3	18.2	9.18	8.21717e+08	7.85908e+08
High	A0A067DSN6	Beta-hexosaminidase OS=Citrus sinensis OX=2711 GN=CISIN_1g007610mg PE=3 SV=1	0	FALSE	576.873	55	26	35	608	23	596	66.4	5.07	1616.84	26	other metabolic processes		other molecular function	Pf00728, Pf14845		A0A067DSN6					0	3	0.942	0.286	0.377	0.868	0.991694	0.360489	0.224377	0.996276	60.78	56.61	71.79	65.67	75.1	187.2	69.2	68.5	6.86	14.14	22.37	10.29	3.06533e+08	2.95278e+08
High	A0A067HB75	Aamy domain-containing protein OS=Citrus sinensis OX=2711 GN=CISIN_1g035501mg PE=4 SV=1	0	FALSE	576.867	56	34	50	497	34	732	83.5	5.58	1152.8	34	other metabolic processes	other cell component	other molecular function	Pf00128, Pf02806, Pf02922		A0A067HB75					0	0	1.069	0.943	0.715	1.226	0.979005	0.971837	0.847067	0.996438	61.72	86.41	100.52	44.57	100.8	93.4	113.3	92.5	9.49	69.95	9.78	5.71	9.89901e+07	1.02041e+08
High	A0A067DE31	Transket_pyr domain-containing protein OS=Citrus sinensis OX=2711 GN=CISIN_1g002323mg PE=4 SV=1	0	FALSE	576.214	45	33	47	425	16	936	106.1	7.68	1059.1	33	other metabolic processes	mitochondrion;other cell component	other molecular function	Pf00676, Pf02779, Pf16078		A0A067DE31					0	0	0.803	4.355	2.197	1.469	0.76921	0.5313	0.778524	0.96909	61.12	74.98	109.39	45.63	162.9	38.1	110	89	24.6	28.88	13.7	21.26	8.75597e+07	9.28783e+07
High	A0A067H6D4	Peroxidase OS=Citrus sinensis OX=2711 GN=CISIN_1g019629mg PE=3 SV=1	0	FALSE	574.307	57	23	38	1071	21	338	37	7.81	2656.85	23	other metabolic processes;stress response;other biological processes	non-structural extracellular;other cell component	other molecular function	Pf00141	102622157	A0A067H6D4; cit:102622157					0	2	1.238	2.442	2.096	1.363	0.706664	0.789801	0.822572	0.993908	69.07	68.38	84.47	49.96	100.4	40.9	155.9	102.9	34.07	14.88	16.56	11.41	7.51624e+08	5.67116e+08
High	A0A067G2B9	Tubulin alpha chain OS=Citrus sinensis OX=2711 GN=CISIN_1g013066mg PE=3 SV=1	0	FALSE	571.464	67	28	37	1017	6	450	49.6	5.06	2707.02	28	cell cycle OR cell proliferation;cell organization and biogenesis	cytoskeleton;other cell component	cytoskeletal activity;other molecular function	Pf00091, Pf03953	102606661	A0A067G2B9; cit:102606661					0	0	0.884	9.461	5.969	1.819	0.979005	0.088747	0.0225961	0.81285	39.88	89.39	102.34	53.37	145.2	10	126.1	118.7	27.34	100.87	46.05	35.27	1.93803e+07	2.14983e+07
High	A0A067GZ61	HATPase_c domain-containing protein OS=Citrus sinensis OX=2711 GN=CISIN_1g003458mg PE=3 SV=1	0	FALSE	566.527	54	41	51	674	40	818	93.8	5.01	1397.74	41	other biological processes	ER/Golgi;other cell component	other molecular function	Pf00183, Pf02518		A0A067GZ61					0	1	0.866	1.452	1.683	0.786	0.942075	0.964378	0.924933	0.967918	38.93	66.65	74.26	41.84	112.4	59.8	103.7	124	10.43	56.41	10.4	1.69	2.32563e+08	1.94484e+08
High	A0A067EUD8	Uncharacterized protein OS=Citrus sinensis OX=2711 GN=CISIN_1g007951mg PE=3 SV=1	0	FALSE	565.002	59	20	45	568	1	434	47.1	6.44	1848.97	20	other metabolic processes		other molecular function	Pf01450, Pf07991		A0A067EUD8					0	0	0.964	1.206	0.827	1.469	0.999955	0.97756	0.915616	0.992621	23.83	25.03	24.07	14.97	111.5	89.6	120	78.9	14.99	25.58	16.18	12.73	1.32012e+07	9.91415e+06
High	A0A067E5M7	Isocitrate dehydrogenase [NADP] OS=Citrus sinensis OX=2711 GN=CISIN_1g015012mg PE=3 SV=1	0	FALSE	563.793	77	32	45	1095	17	414	46.5	7.18	2347.09	32	other metabolic processes		other molecular function	Pf00180		A0A067E5M7					0	20	1.032	0.988	0.804	1.234	0.989534	0.993976	0.906565	0.996438	56.99	44.24	71.17	46.81	102.1	97.1	109	91.7	17.99	13.81	15.24	7.16	6.75909e+08	8.06578e+08
High	A0A067FSL3	ATPase_AAA_core domain-containing protein OS=Citrus sinensis OX=2711 GN=CISIN_1g012383mg PE=4 SV=1	0	FALSE	563.186	76	26	50	871	1	428	46.9	6.23	2374.29	26			other molecular function	Pf00004		A0A067FSL3					0	0		0.01	1.675	0.01		1.11847e-16	0.965208	2.12688e-16			62.62			134.8		265.2		58.51		26.82
High	A0A067DTD9	PfkB domain-containing protein OS=Citrus sinensis OX=2711 GN=CISIN_1g019402mg PE=4 SV=1	0	FALSE	562.316	87	20	40	1488	18	341	37.5	5.36	3737.67	20	other metabolic processes	cytosol;nucleus	kinase activity	Pf00294		A0A067DTD9					0	4	0.985	2.171	1.596	1.419	0.999955	0.848703	0.944622	0.974053	48.61	69.71	70.14	46.64	133.3	47.8	124.1	94.7	4.71	46.07	10.49	12.58	1.32009e+09	1.31121e+09
High	A0A067GQD6	Uncharacterized protein OS=Citrus sinensis OX=2711 GN=CISIN_1g000086mg PE=4 SV=1	0	FALSE	562.083	32	53	54	279	53	2267	252.8	6.35	484.32	53	other metabolic processes		other molecular function	Pf00289, Pf00364, Pf01039, Pf02785, Pf02786, Pf08326		A0A067GQD6					0	0	1.086	1.964	2.089	1.102	0.974794	0.935715	0.82514	0.998644	54.74	79.99	94.34	46.01	123.3	22.8	135.9	118.1	19.22	78.4	17.53	19.02	6.80505e+07	6.60213e+07
High	A0A067HGH6	Sucrose synthase OS=Citrus sinensis OX=2711 GN=CISIN_1g003492mg PE=3 SV=1	0	FALSE	561.948	44	35	51	868	32	811	92.6	6.43	1972.66	35	other metabolic processes		other molecular function	Pf00534, Pf00862		A0A067HGH6					0	0	0.994	1.606	1.568	1.038	0.999955	0.935355	0.957073	0.998644	71.9	77.03	89.47	54.96	114.3	56.7	114	115	20.42	41.82	27	11.78	3.10952e+08	3.46846e+08
High	A0A067F387	HP domain-containing protein OS=Citrus sinensis OX=2711 GN=CISIN_1g037000mg PE=4 SV=1	0	FALSE	561.601	47	38	49	569	36	969	108.6	6.33	1073.42	38	cell organization and biogenesis;other biological processes		cytoskeletal activity	Pf00626, Pf02209		A0A067F387					0	1	0.956	3.928	2.726	1.462	0.999955	0.432473	0.570243	0.961663	47.49	81.28	76.48	44.74	138.4	31.3	133	97.3	12.06	51.19	9.07	13.84	2.61397e+08	3.21309e+08
High	A0A067GII5	FAD-binding PCMH-type domain-containing protein OS=Citrus sinensis OX=2711 GN=CISIN_1g043104mg PE=3 SV=1	0	FALSE	558.574	51	33	47	1447	32	570	63.6	8.46	2708.42	33		non-structural extracellular;other cell component	other molecular function	Pf01565, Pf08031		A0A067GII5					0	2	0.817	1.331	0.606	1.873	0.834469	0.985249	0.709334	0.708552	48.5	58.79	62.43	40.33	131.6	103.5	109.9	54.9	4.7	29.72	19.23	8.92	1.1112e+09	1.10422e+09
High	A0A067F6B2	WD_REPEATS_REGION domain-containing protein OS=Citrus sinensis OX=2711 GN=CISIN_1g007283mg PE=4 SV=1	0	FALSE	557.73	67	33	41	624	33	609	66.2	7.18	1476.93	33	cell organization and biogenesis	cytoskeleton	cytoskeletal activity	Pf00400	102612933	A0A067F6B2; cit:102612933					0	0	1.102	3.177	1.56	1.931	0.956235	0.618133	0.958349	0.663514	50.64	76.58	79.63	48.43	135.1	42.4	146	76.5	13.18	41.8	18.15	12.28	2.69259e+08	3.32746e+08
High	A0A067FCR0	Pyruvate kinase OS=Citrus sinensis OX=2711 GN=CISIN_1g036921mg PE=3 SV=1	0	FALSE	555.724	66	28	41	887	23	527	57.2	7.85	2140.02	28	other metabolic processes	other cell component	kinase activity;other molecular function	Pf00224, Pf02887		A0A067FCR0					0	8	0.893	3.948	1.723	1.93	0.974669	0.427983	0.915855	0.664679	47.07	77.22	74.91	42.01	159.3	59.5	116.7	64.5	23.44	29.2	15.11	7.97	6.57651e+08	6.90937e+08
High	A0A067DKU0	Uncharacterized protein OS=Citrus sinensis OX=2711 GN=CISIN_1g018955mg PE=3 SV=1	0	FALSE	554.515	73	23	53	976	10	343	38.3	9.66	2653.03	23	other metabolic processes		other molecular function	Pf00332		A0A067DKU0					0	18	0.59	0.212	0.312	0.371	0.0459993	0.160205	0.0983544	0.0920502	62.22	63.72	79.24	80.54	52.9	222.1	34.5	90.6	8.89	27.6	23.27	32.96	4.5935e+08	4.46256e+08
High	A0A067EMQ7	Lipase_GDSL domain-containing protein OS=Citrus sinensis OX=2711 GN=CISIN_1g017181mg PE=3 SV=1	0	FALSE	552.566	68	22	45	817	20	376	41.2	9.09	2416.64	22			other molecular function	Pf00657	102630549	A0A067EMQ7; cit:102630549					0	2	0.654	1.344	1.172	0.64	0.187886	0.981584	0.991609	0.775416	80.96	74.12	106.15	68.98	104.2	78.3	84.6	133	19.24	61.75	23.42	46.39	4.19265e+08	6.17749e+08
High	A0A067FD92	26S proteasome non-ATPase regulatory subunit 1 homolog OS=Citrus sinensis OX=2711 GN=CISIN_1g001859mg PE=3 SV=1	0	FALSE	552.144	45	29	48	495	29	1001	109.1	5.36	1166.39	29	other biological processes	other cell component	enzyme regulator activity	Pf01851, Pf13646, Pf17781, Pf18004		A0A067FD92					0	0	0.984	1.651	1.456	0.933	0.999955	0.925169	0.974575	0.996438	53.55	61.59	77.01	52.24	120.5	55.6	108.6	115.3	13.04	41.05	6.25	10.36	1.77241e+08	2.34952e+08
High	A0A067FQN4	S-(hydroxymethyl)glutathione dehydrogenase OS=Citrus sinensis OX=2711 GN=CISIN_1g016978mg PE=3 SV=1	0	FALSE	548.09	83	19	37	1075	19	379	40.8	7.14	2637.33	19	other metabolic processes	cytosol	other molecular function	Pf00107, Pf08240	102629862	A0A067FQN4; cit:102629862					0	0	1.177	0.743	1.227	0.71	0.85259	0.926853	0.990618	0.891413	79.2	68.11	90.78	50.64	70.3	90.1	97.4	142.2	8.89	22.54	12.34	6.54	6.46592e+08	5.20225e+08
High	A0A067FT46	Uncharacterized protein (Fragment) OS=Citrus sinensis OX=2711 GN=CISIN_1g0024491mg PE=4 SV=1	0	FALSE	546.885	59	46	59	892	46	820	92	9.1	1816.59	46	other biological processes		nucleic acid binding activity	Pf02170, Pf02171, Pf08699, Pf16486, Pf16487, Pf16488		A0A067FT46					0	0	0.933	3.547	2.208	1.465	0.989534	0.531311	0.774638	0.961663	60.45	76.64	96.44	47.23	125.4	17	190.4	67.2	9.23	55.15	42.63	18.81	6.11991e+08	7.22936e+08
High	A0A067GSR5	Pyrophosphate--fructose 6-phosphate 1-phosphotransferase subunit beta OS=Citrus sinensis OX=2711 GN=PFP-BETA PE=3 SV=1	0	FALSE	546.642	76	31	44	592	26	566	61.6	6.54	1709.69	31	other metabolic processes;other biological processes	cytosol	kinase activity;other molecular function	Pf00365		A0A067GSR5		PFP-BETA			0	7	1.168	2.277	1.871	1.332	0.875199	0.826144	0.881049	0.996276	58.1	75.78	93.09	56.46	117.8	30	139.4	112.8	20.82	58.65	5.74	12.6	4.26331e+08	5.79229e+08
High	A0A067G9J7	Uncharacterized protein (Fragment) OS=Citrus sinensis OX=2711 GN=CISIN_1g0366032mg PE=4 SV=1	0	FALSE	543.202	72	30	41	715	30	501	56.1	6.05	1645.72	30	protein metabolism	other cell component	other molecular function	Pf01433, Pf11940, Pf17432		A0A067G9J7					0	0	0.972	0.778	0.709	1.212	0.999955	0.940728	0.844466	0.99701	43.34	57.39	61.82	52.26	89.6	113.2	97.6	99.6	4.47	9.02	11.53	6.62	3.16482e+08	3.34072e+08
High	A0A067EY13	Uncharacterized protein OS=Citrus sinensis OX=2711 GN=CISIN_1g007602mg PE=4 SV=1	0	FALSE	542.107	55	31	40	770	27	596	66.7	4.97	1788.8	31	cell cycle OR cell proliferation;other biological processes		other molecular function	Pf00650, Pf03765		A0A067EY13					0	7	0.886	3.624	1.799	1.795	0.965236	0.513231	0.905305	0.765496	42.2	71.76	66.64	53.64	148.1	37.4	136.1	78.4	5.6	40.29	13.76	11.31	5.08896e+08	4.51611e+08
High	A0A067E4P9	Coatomer subunit beta' OS=Citrus sinensis OX=2711 GN=CISIN_1g002496mg PE=3 SV=1	0	FALSE	542.056	52	34	45	562	34	871	98.7	5.49	1355.34	34	transport	other membranes;ER/Golgi	other molecular function	Pf00400, Pf04053		A0A067E4P9					0	0	1.232	8.801	5.554	2.066	0.723327	0.0320689	0.0351536	0.555267	59.48	97.77	101.98	58.46	132.2	23.5	152.2	92.1	23.73	92.74	33.08	31.12	1.64279e+08	2.29001e+08
High	A0A067DKR4	Alpha-mannosidase (Fragment) OS=Citrus sinensis OX=2711 GN=CISIN_1g0020361mg PE=3 SV=1	0	FALSE	541.767	61	30	42	873	26	697	78.8	6.49	1997.52	30	other metabolic processes	other membranes;other cytoplasmic organelle	other molecular function	Pf01074, Pf09261		A0A067DKR4					0	1	1.113	0.472	0.625	0.969	0.94821	0.757146	0.740366	0.998644	59.09	64.11	65.14	61.21	75.9	151.3	80.8	92	3.91	25.9	21.04	17.86	3.00731e+08	2.83034e+08
High	A0A067GC64	Tubulin beta chain OS=Citrus sinensis OX=2711 GN=CISIN_1g013439mg PE=3 SV=1	0	FALSE	539.338	67	22	45	1868	11	443	49.8	4.91	3361.59	22	cell cycle OR cell proliferation;cell organization and biogenesis	cytoskeleton;other cell component	cytoskeletal activity;other molecular function	Pf00091, Pf03953		A0A067GC64					0	3	1.244	5.47	5.008	1.854	0.689824	0.181831	0.0625469	0.726446	62.5	108.45	107.33	41.97	137.3	8.8	166.5	87.4	31.03	100.68	16.44	15.5	2.35128e+08	3.20112e+08
High	A0A067EG44	Fructose-bisphosphate aldolase OS=Citrus sinensis OX=2711 GN=CISIN_1g015888mg PE=3 SV=1	0	FALSE	539.073	73	22	42	950	20	398	42.8	8.09	2353.49	22	other metabolic processes	cytosol	other molecular function	Pf00274		A0A067EG44					0	2	0.802	0.649	0.575	0.878	0.789623	0.890544	0.646257	0.996276	56.57	54.52	59.22	55.55	99	150.7	69.2	81.1	10.23	23.48	31.1	12.82	8.57228e+08	6.81601e+08
High	A0A067E6Y0	Glutamine synthetase OS=Citrus sinensis OX=2711 GN=CISIN_1g018434mg PE=3 SV=1	0	FALSE	538.232	72	21	40	665	14	356	39.2	6.07	1818.91	21	other metabolic processes	other cell component	other molecular function	Pf00120, Pf03951	102626318	A0A067E6Y0; cit:102626318					0	0	1.025	1.344	1.193	0.986	0.992829	0.981584	0.998718	0.998644	52.36	60.21	75.09	61.19	103.5	85.6	110	100.9	3.71	34.18	14.77	36.43	4.83244e+08	4.43672e+08
High	A0A067FTK6	Alpha-1,4 glucan phosphorylase OS=Citrus sinensis OX=2711 GN=CISIN_1g003196mg PE=3 SV=1	0	FALSE	538.051	72	39	51	504	38	840	95.2	7.2	1311.89	39	other metabolic processes	other cell component	other molecular function	Pf00343		A0A067FTK6					0	1	1.055	0.932	0.844	1.253	0.982914	0.987364	0.921732	0.996438	42.22	52.23	56.54	44.49	93.4	107.3	111.9	87.3	5.74	21.38	11.76	6.63	1.37411e+08	1.35201e+08
High	A0A067DZV7	Uncharacterized protein OS=Citrus sinensis OX=2711 GN=CISIN_1g007735mg PE=4 SV=1	0	FALSE	537.62	39	22	35	1021	21	591	66.1	8.24	2468.61	22		plasma membrane;other membranes	other molecular function	Pf00394, Pf07731, Pf07732	102622059	A0A067DZV7; cit:102622059					0	0	1.111	0.722	0.654	1.233	0.949862	0.920881	0.783006	0.996438	54.22	57.3	75.9	52.45	91.5	121.1	96.9	90.5	7.53	18.73	25.47	8.97	4.96897e+08	5.94982e+08
High	A0A067E4R5	Aspartate aminotransferase OS=Citrus sinensis OX=2711 GN=CISIN_1g015435mg PE=4 SV=1	0	FALSE	535.81	90	30	40	822	23	407	44.6	8.35	1919.91	30	other metabolic processes	mitochondrion	other molecular function	Pf00155	102622558	A0A067E4R5; cit:102622558					0	6	0.917	1.474	0.796	1.715	0.982914	0.9591	0.905305	0.826801	36.06	45.35	51.55	36.27	123.2	91.4	114	71.5	10.01	4.99	2.65	6.42	4.93417e+08	4.59945e+08
High	A0A067F498	Uncharacterized protein OS=Citrus sinensis OX=2711 GN=CISIN_1g003550mg PE=4 SV=1	0	FALSE	534.695	41	21	41	991	21	811	88.9	6.01	2324.25	21	other metabolic processes	other membranes	other molecular function	Pf03009		A0A067F498					0	0	1.424	0.575	0.858	1.022	0.281551	0.857006	0.927069	0.998644	46.44	48.77	51.28	51.67	73.4	127.4	97.7	101.4	4.64	23.87	24.38	12.99	4.25069e+08	4.50531e+08
High	A0A067FP70	Aldedh domain-containing protein OS=Citrus sinensis OX=2711 GN=CISIN_1g010520mg PE=3 SV=1	0	FALSE	533.762	69	26	40	811	26	508	54.9	6.05	2103.99	26			other molecular function	Pf00171	102620491	A0A067FP70; cit:102620491					0	0	1.43	0.761	1.224	0.926	0.270871	0.935715	0.990618	0.996438	41.78	68.86	59.27	39.69	71.6	94.4	105.5	128.5	14.5	35.33	8.79	10.18	3.51939e+08	3.45608e+08
High	A0A067DL04	Uncharacterized protein OS=Citrus sinensis OX=2711 GN=CISIN_1g004726mg PE=3 SV=1	0	FALSE	529.551	60	33	41	716	1	724	78.1	9.07	1616.03	33	other metabolic processes	other cytoplasmic organelle	other molecular function	Pf00378, Pf00725, Pf02737		A0A067DL04					0	0	1.043	1.631	2.503	0.757	0.98793	0.991959	0.671547	0.975809	67.74	50.55	68.35	29.91	99.7	50.7	110	139.6	51.36	68.15	43.81	44.07	4.43302e+06	8.15694e+06
High	A0A067F287	Uncharacterized protein OS=Citrus sinensis OX=2711 GN=CISIN_1g007985mg PE=3 SV=1	0	FALSE	527.972	70	33	41	669	32	582	61.6	5.35	1715.47	33	other biological processes		other molecular function	Pf00118		A0A067F287					0	1	0.813	2.422	2.207	0.845	0.822584	0.794684	0.774638	0.996276	47.91	84.01	76.77	45.96	126.2	47.6	98.8	127.4	13.51	46.38	16.9	12.58	4.46532e+08	5.30192e+08
High	A0A067E773	Glutamine amidotransferase type-2 domain-containing protein OS=Citrus sinensis OX=2711 GN=CISIN_1g000266mg PE=4 SV=1	0	FALSE	527.235	34	48	53	309	48	1760	192.8	7.05	620.68	48	other metabolic processes		other molecular function	Pf00310, Pf01493, Pf01645, Pf04898		A0A067E773					0	0	1.272	1.087	1.148	1.253	0.621546	0.991959	0.987806	0.996438	42.51	43.07	45.97	48.37	91.9	83.4	128.1	96.6	9.57	28.64	25.79	15.75	7.08003e+07	6.28661e+07
High	A0A067FC98	Pyr_redox_2 domain-containing protein OS=Citrus sinensis OX=2711 GN=CISIN_1g012545mg PE=4 SV=1	0	FALSE	523.387	80	28	40	3413	28	434	47.1	6.33	7861.84	28			other molecular function	Pf07992		A0A067FC98					0	0	1.049	0.977	0.755	1.301	0.986293	0.991959	0.873807	0.996276	33.92	42.62	43.84	40.9	100	101.9	108.3	89.7	4.16	11.76	7.36	9.14	2.30789e+09	2.21257e+09
High	A0A067E0C7	MBD domain-containing protein OS=Citrus sinensis OX=2711 GN=CISIN_1g022816mg PE=4 SV=1	0	FALSE	523.133	53	17	50	533	16	291	31.7	4.73	1274.17	17		nucleus	nucleic acid binding activity	Pf01429		A0A067E0C7					0	1	0.787	0.914	1.341	0.538	0.706664	0.980085	0.980178	0.523995	57.18	102.11	110.72	53.69	88	83.8	68.6	159.6	31.43	81.56	23.63	13.77	1.33642e+08	1.18728e+08
High	A0A067H4B0	Uncharacterized protein OS=Citrus sinensis OX=2711 GN=CISIN_1g039497mg PE=4 SV=1	0	FALSE	522.521	60	26	40	477	26	642	72.4	6.61	1263.1	26				Pf07676		A0A067H4B0					0	0	1.123	0.273	0.577	0.52	0.942075	0.323803	0.649425	0.465106	55.88	49.2	62.48	50.32	52	183.3	53.5	111.2	8.75	20.87	7.15	23.1	7.7656e+07	7.7651e+07
High	A0A067FXK2	Vacuolar proton pump subunit B OS=Citrus sinensis OX=2711 GN=CISIN_1g011329mg PE=3 SV=1	0	FALSE	522.36	80	27	37	563	27	488	54.3	5.02	1491.89	27	other metabolic processes;transport	other membranes	other molecular function	Pf00006, Pf02874	102617516	A0A067FXK2; cit:102617516					0	0	1.119	3.482	2.821	1.265	0.942075	0.497071	0.539472	0.996438	41.39	82.22	92.4	35.83	123.3	27.9	137.7	111.2	6.52	81.71	6.42	14.58	1.74089e+08	1.90684e+08
High	A0A067GLV0	6-phosphogluconate dehydrogenase, decarboxylating OS=Citrus sinensis OX=2711 GN=CISIN_1g010652mg PE=3 SV=1	0	FALSE	521.634	72	29	38	573	14	505	55.6	6.86	1482.43	29	other metabolic processes	cytosol	other molecular function	Pf00393, Pf03446		A0A067GLV0					0	17	0.801	1.876	1.231	1.3	0.782726	0.890544	0.989903	0.996276	52.48	53.32	68.32	43.69	129	66.9	111.4	92.7	5.06	29.33	21.72	10.08	3.56392e+08	3.43187e+08
High	A0A067DFE2	Peptidylprolyl isomerase OS=Citrus sinensis OX=2711 GN=CISIN_1g008113mg PE=4 SV=1	0	FALSE	520.539	58	34	45	649	34	572	63.7	5.27	1383.57	34	protein metabolism;other metabolic processes		other molecular function	Pf00254, Pf00515		A0A067DFE2					0	0	0.982	1.841	1.426	1.204	0.999955	0.893331	0.976356	0.998105	43.39	67.12	71.05	43.13	112.3	75.2	119.2	93.4	12	24.81	12.79	7.35	3.25934e+08	3.09679e+08
High	A0A067E6E2	Aspartate aminotransferase OS=Citrus sinensis OX=2711 GN=CISIN_1g012238mg PE=4 SV=1	0	FALSE	519.47	86	34	48	702	33	410	45.1	7.17	1397.97	34	other metabolic processes		other molecular function	Pf00155		A0A067E6E2					0	1	0.916	0.622	0.704	0.801	0.982914	0.886636	0.83907	0.974053	41.08	39.54	49.23	38.31	80.7	140.1	82.5	96.8	3	11.07	1.95	11.94	3.52822e+08	3.63252e+08
High	A0A067DL37	Uncharacterized protein OS=Citrus sinensis OX=2711 GN=CISIN_1g012506mg PE=3 SV=1	0	FALSE	518.425	66	19	31	600	17	462	48.7	7.78	1901.87	19	other metabolic processes	other cytoplasmic organelle	other molecular function	Pf00108, Pf02803	102607600	A0A067DL37; cit:102607600					0	0	1.089	2.64	2.317	1.138	0.970871	0.750697	0.726099	0.998644	36.88	88.5	93.52	38.57	121.3	36.1	126.1	116.5	5.62	77.92	8.08	7.92	3.45932e+08	3.01832e+08
High	A0A067GZQ5	Glyceraldehyde-3-phosphate dehydrogenase OS=Citrus sinensis OX=2711 GN=CISIN_1g012940mg PE=3 SV=1	0	FALSE	515.752	73	24	34	806	21	453	48	7.44	2081.93	24	other metabolic processes		other molecular function	Pf00044, Pf02800	102626680	A0A067GZQ5; cit:102626680					0	0	1.051	1.509	1.715	0.922	0.983585	0.952837	0.916973	0.996438	40.12	86.42	84.43	32.83	105.2	60.2	115.5	119.1	6.68	68.28	11.41	10.99	6.09867e+08	5.21639e+08
High	A0A067GYQ8	Protein disulfide-isomerase (Fragment) OS=Citrus sinensis OX=2711 GN=CISIN_1g0108041mg PE=3 SV=1	0	FALSE	515.706	71	24	38	707	23	441	49.1	4.94	1939.84	24	stress response;other biological processes	ER/Golgi	other molecular function	Pf00085, Pf13848		A0A067GYQ8					0	1	1.074	0.699	0.696	1.04	0.976749	0.913976	0.835925	0.998644	47.52	38.83	53.41	47.18	86.3	121.8	96.2	95.6	8.15	15.83	21.58	16.2	6.79248e+08	6.00822e+08
High	A0A067EY79	Phosphoribulokinase OS=Citrus sinensis OX=2711 GN=CISIN_1g048274mg PE=3 SV=1	0	FALSE	513.353	72	20	34	619	20	329	37	5.5	1778.62	20	other metabolic processes	other cell component	kinase activity;other molecular function	Pf00485		A0A067EY79					0	0	0.902	0.589	0.893	0.638	0.976749	0.871413	0.941643	0.772515	56.18	76.1	71.05	50.72	100.2	110.2	85.7	103.9	18.68	37.29	31.01	12.15	4.27762e+08	6.56969e+08
High	A0A067F2H8	Phosphoglycerate kinase OS=Citrus sinensis OX=2711 GN=CISIN_1g011942mg PE=3 SV=1	0	FALSE	511.2	69	28	38	1065	25	474	49.4	8.15	2898.76	28	other metabolic processes;other biological processes	cytosol	kinase activity;other molecular function	Pf00162		A0A067F2H8					0	0	1.062	1.779	2.665	0.75	0.982029	0.904665	0.59546	0.942596	42.39	85.6	105.05	41.34	96.5	44	107.7	151.8	4.5	75.04	15.09	19.89	9.96577e+08	9.72733e+08
High	A0A067GWY1	Uncharacterized protein OS=Citrus sinensis OX=2711 GN=CISIN_1g004265mg PE=3 SV=1	0	FALSE	510.769	44	18	31	485	18	765	81.7	6.34	1453.75	18	protein metabolism		other molecular function	Pf00082, Pf05922, Pf17766		A0A067GWY1					0	0	1.052	0.228	0.452	0.533	0.985912	0.197586	0.400552	0.514205	55.85	71.55	67.39	61.97	49.2	211.2	48.2	91.4	10.65	27.22	11.37	15.34	1.13973e+08	1.09532e+08
High	A0A067FNL4	ATP synthase subunit beta OS=Citrus sinensis OX=2711 GN=CISIN_1g008610mg PE=3 SV=1	0	FALSE	510.366	66	26	34	530	26	558	59.7	6.49	1545.49	26	other metabolic processes;transport	other membranes;mitochondrion	transporter activity;other molecular function	Pf00006, Pf02874, Pf11421		A0A067FNL4					0	0	0.908	2.248	1.576	1.02	0.979005	0.831017	0.954644	0.998644	47.11	94	87.79	40.09	131.3	66.9	100.1	101.7	19.08	35.64	23.47	6.76	4.62154e+08	5.81301e+08
High	A0A067GGG4	Peptidase_M3 domain-containing protein OS=Citrus sinensis OX=2711 GN=CISIN_1g045994mg PE=3 SV=1	0	FALSE	510.05	67	29	38	552	29	574	64.5	5.63	1539.4	29	protein metabolism;other metabolic processes	other cell component	other molecular function	Pf01432		A0A067GGG4					0	0	0.947	0.882	1.138	0.725	0.994213	0.975886	0.987806	0.919285	46.08	66.07	50.46	55.33	101.6	88.1	98.4	111.9	10.81	15.87	7.73	11.12	3.3396e+08	3.62604e+08
High	A0A067EGD8	Alanine--tRNA ligase OS=Citrus sinensis OX=2711 GN=CISIN_1g001826mg PE=3 SV=1	0	FALSE	507.574	52	45	49	470	45	1002	109.8	6.15	912.16	45	protein metabolism;RNA metabolism OR transcription;other metabolic processes	mitochondrion	nucleic acid binding activity;other molecular function	Pf01411, Pf02272, Pf07973		A0A067EGD8					0	0	0.833	1.99	1.259	1.346	0.878934	0.885293	0.987806	0.996276	53.93	64.45	75.3	53.46	157.2	108.3	78.1	56.4	8.27	34.19	30.84	13.21	6.44225e+08	6.23844e+08
High	A0A067DHC5	Uncharacterized protein OS=Citrus sinensis OX=2711 GN=CISIN_1g004726mg PE=3 SV=1	0	FALSE	507.572	59	34	42	734	2	725	78.2	9.07	1602.64	34	other metabolic processes	other cytoplasmic organelle	other molecular function	Pf00378, Pf00725, Pf02737		A0A067DHC5					0	34	1.199	1.101	1.481	0.946	0.808109	0.999926	0.973491	0.998105	36.86	55.63	60.29	47.34	87.4	82	105.1	125.4	8.21	26.82	12.64	11.01	2.26535e+08	2.03163e+08
High	A0A067FPT2	Uncharacterized protein OS=Citrus sinensis OX=2711 GN=CISIN_1g014834mg PE=3 SV=1	0	FALSE	507.483	65	19	38	552	8	417	45	7.74	2008.29	19	other metabolic processes	mitochondrion;other cell component	other molecular function	Pf01450, Pf07991		A0A067FPT2					0	0	1.345	0.799	1.062	0.971	0.39984	0.920057	0.980178	0.998644	81.54	61.39	85.61	46.28	66	82.1	110.7	141.3	21.62	23.18	14.74	18.92	7.43114e+07	8.38836e+07
High	A0A067FAU3	Uncharacterized protein OS=Citrus sinensis OX=2711 GN=CISIN_1g011856mg PE=3 SV=1	0	FALSE	507.302	67	21	34	548	21	476	50.8	6.55	1782.05	21	other metabolic processes	other cell component	other molecular function	Pf00202		A0A067FAU3					0	0	1.115	2.092	2.428	0.938	0.945316	0.865135	0.673467	0.99701	36.66	97	89.41	40.3	123.8	40	128.5	107.7	2.46	70.69	12.36	10.98	6.74681e+08	6.77933e+08
High	A0A067G0G4	PEROXIDASE_4 domain-containing protein OS=Citrus sinensis OX=2711 GN=CISIN_1g024615mg PE=3 SV=1	0	FALSE	506.967	88	21	36	1736	21	250	27.6	5.85	3967.46	21	stress response;other biological processes		other molecular function	Pf00141	102629716	A0A067G0G4; cit:102629716					0	0	0.79	1.889	1.543	1.024	0.736306	0.890544	0.962739	0.998644	54.81	74.91	81.26	52.79	136.2	54.9	108.7	100.2	14.43	56.06	27.54	16.97	2.08212e+09	1.95033e+09
High	A0A067H0Y1	GH10 domain-containing protein OS=Citrus sinensis OX=2711 GN=CISIN_1g002447mg PE=4 SV=1	0	FALSE	506.185	37	25	39	547	25	921	101.9	6.11	1203.18	25	other metabolic processes		other molecular function	Pf00331, Pf02018		A0A067H0Y1					0	0	0.608	2.541	0.88	1.778	0.07065	0.765421	0.936982	0.776216	66.67	88.94	62.54	85.6	152.8	72.1	109.6	65.6	39.94	12.01	33.63	36.83	5.15324e+08	5.13464e+08
High	A0A067ES90	Uncharacterized protein OS=Citrus sinensis OX=2711 GN=CISIN_1g044559mg PE=3 SV=1	0	FALSE	504.991	51	20	37	567	18	585	63.1	6.42	1489.26	20		cytosol	other molecular function	Pf00205, Pf02775, Pf02776		A0A067ES90					0	0	1.368	0.949	1.353	0.961	0.375406	0.991676	0.978451	0.998644	62.93	83.44	75.36	58.19	95.9	78.1	117.1	108.9	11.13	21.46	13.55	10.58	2.1691e+08	2.09129e+08
High	A0A067FMQ1	Carboxypeptidase OS=Citrus sinensis OX=2711 GN=CISIN_1g012982mg PE=3 SV=1	0	FALSE	497.017	64	22	40	613	22	452	50.4	7.9	1665.05	22	protein metabolism	non-structural extracellular	other molecular function	Pf00450		A0A067FMQ1					0	0	1.213	0.269	0.825	0.371	0.764097	0.311649	0.915102	0.0919725	55.04	68.04	75.85	54.37	47.5	175.3	47.1	130.1	1.66	28.18	16.55	11.38	1.21359e+08	1.23997e+08
High	A0A067EWD4	Aldedh domain-containing protein OS=Citrus sinensis OX=2711 GN=CISIN_1g010963mg PE=3 SV=1	0	FALSE	495.157	73	28	42	658	18	496	53.2	7.58	1374.85	28			other molecular function	Pf00171	102577940	A0A067EWD4; cit:102577940					0	13	1.056	0.461	0.799	0.588	0.982914	0.750697	0.905305	0.6596	43.62	49.77	45.32	56.76	66.3	139	72.1	122.6	14.21	4.46	1.51	7.31	2.05846e+08	1.62353e+08
High	A0A067GRH7	Serine hydroxymethyltransferase OS=Citrus sinensis OX=2711 GN=CISIN_1g010058mg PE=3 SV=1	0	FALSE	494.036	62	25	35	448	16	519	57.4	7.94	1026.99	25	other metabolic processes	other cell component	other molecular function	Pf00464		A0A067GRH7					0	16	0.817	0.756	0.716	0.988	0.833447	0.933198	0.847268	0.998644	45.16	72.81	59.99	47.35	100.5	131.9	78	89.6	2.1	25.92	17.19	16.1	1.89066e+08	1.82454e+08
High	A0A067GLJ2	Uncharacterized protein (Fragment) OS=Citrus sinensis OX=2711 GN=CISIN_1g0029712mg PE=4 SV=1	0	FALSE	492.58	54	25	46	327	25	687	75.7	4.94	791.27	25	transport	other membranes		Pf01602, Pf02883, Pf09066		A0A067GLJ2					0	0	1.159	3.526	2.216	1.752	0.887811	0.682438	0.773805	0.81285	43.63	60.13	75.83	41.93	131.5	26.2	158.5	83.8	8.5	40.42	4.14	12.56	9.48689e+07	1.10033e+08
High	A0A067G0I0	Uncharacterized protein OS=Citrus sinensis OX=2711 GN=CISIN_1g001014mg PE=3 SV=1	0	FALSE	490.121	39	41	47	546	41	1190	130	5.53	987.22	41	other metabolic processes	other cell component	other molecular function	Pf02142, Pf02786, Pf02787		A0A067G0I0					0	0	1.122	1.871	1.599	1.316	0.940925	0.890544	0.944298	0.996276	38.06	54.81	64.1	38.65	115.4	52.8	136.5	95.3	5.98	34.75	22.55	12.35	1.60979e+08	1.71405e+08
High	A0A067E701	Bulb-type lectin domain-containing protein OS=Citrus sinensis OX=2711 GN=CISIN_1g048464mg PE=4 SV=1	0	FALSE	489.706	52	19	33	964	13	423	47.8	6.42	2137.27	19				Pf01453		A0A067E701					0	11	1.636	0.205	0.777	0.488	0.0479304	0.143706	0.891902	0.380171	73.07	110.85	84.19	88.6	50.5	136.9	68	144.6	9.66	47.88	36.15	12.63	5.40623e+08	4.54524e+08
High	A0A067EMP7	Uncharacterized protein OS=Citrus sinensis OX=2711 GN=CISIN_1g000083mg PE=4 SV=1	0	FALSE	488.943	23	33	37	138	33	2345	258.6	4.28	337.57	33						A0A067EMP7					0	0	0.767	1.292	1.732	0.671	0.760003	0.991806	0.915616	0.864301	46.52	80.71	75.99	76.24	96.1	28.7	86.5	188.8	22.91	119.94	35.07	61.8	1.77735e+07	2.2798e+07
High	A0A067F173	Glutathione reductase OS=Citrus sinensis OX=2711 GN=CISIN_1g042564mg PE=3 SV=1	0	FALSE	485.913	70	30	41	744	30	498	53.7	6.47	1717.11	30	other metabolic processes;other biological processes	other cell component	other molecular function	Pf02852, Pf07992		A0A067F173					0	0	0.925	0.811	0.776	1.067	0.986293	0.954008	0.890831	0.999909	47.14	52.12	51.29	39.38	101.5	110.8	95.8	91.8	4.18	13.43	6.19	6.35	4.39057e+08	4.20069e+08
High	A0A067GD47	Protein disulfide-isomerase OS=Citrus sinensis OX=2711 GN=CISIN_1g007850mg PE=3 SV=1	0	FALSE	483.873	72	31	37	740	1	587	65.5	4.81	1767.46	31	stress response;other biological processes	ER/Golgi	other molecular function	Pf00085, Pf13848	102629426	A0A067GD47; cit:102629426					0	0	0.893	0.631	0.612	0.992	0.989534	0.763493	0.718299	0.998644	13.01	17.93	26.83	14.38	90.8	145	80.2	84	10.17	17.51	6.55	17.38	7.57096e+06	6.91466e+06
High	A0A067G4G2	Protein disulfide-isomerase OS=Citrus sinensis OX=2711 GN=CISIN_1g007850mg PE=3 SV=1	0	FALSE	482.928	72	31	37	721	1	586	65.5	4.81	1720.4	31		ER/Golgi	other molecular function	Pf00085, Pf13848	102629426	A0A067G4G2					0	33	0.994	0.748	0.86	0.942	0.999955	0.93071	0.92798	0.99701	47.7	42.76	50.41	43.9	86	118.5	99.7	95.8	5.14	13.69	20.68	46.97	3.3024e+08	3.17392e+08
High	A0A067DYM8	Glyco_hyd_65N_2 domain-containing protein OS=Citrus sinensis OX=2711 GN=CISIN_1g003209mg PE=4 SV=1	0	FALSE	481.029	46	32	36	299	32	839	93.5	6.21	814.85	32	other metabolic processes		other molecular function	Pf14498		A0A067DYM8					0	0	0.867	0.534	0.81	0.432	0.942075	0.826144	0.908307	0.224481	57.93	70.47	63.6	69.61	55.7	106.9	100.7	136.7	9.05	70.73	45.31	12.96	2.72573e+08	3.12289e+08
High	A0A067FPN0	Uncharacterized protein OS=Citrus sinensis OX=2711 GN=CISIN_1g025540mg PE=3 SV=1	0	FALSE	480.388	90	16	27	1099	12	251	26.9	5.97	3131.66	16	other metabolic processes	cytosol	other molecular function	Pf00121		A0A067FPN0					0	5	1.105	0.54	0.802	0.755	0.955294	0.829031	0.905305	0.942596	48.68	68.76	71.23	57.78	84.6	123.4	86.5	105.5	6.04	9.69	6.57	4.28	1.539e+09	1.46082e+09
High	A0A067EDK0	Uncharacterized protein OS=Citrus sinensis OX=2711 GN=CISIN_1g005941mg PE=4 SV=1	0	FALSE	479.741	64	35	49	639	31	668	75.2	7.18	1030.78	35	other metabolic processes;transport		other molecular function	Pf04321, Pf16363		A0A067EDK0					0	5	0.967	3.314	2.485	1.342	0.999955	0.587508	0.648123	0.996276	49.04	77.51	83.64	55.08	132.9	41.1	129	97	14.68	47.84	15.55	29.3	2.47332e+08	3.47402e+08
High	A0A067D033	40S ribosomal protein S8 (Fragment) OS=Citrus sinensis OX=2711 GN=CISIN_1g044642mg PE=3 SV=1	0	FALSE	479.65	64	20	29	659	18	217	24.7	10.39	1774.45	20	protein metabolism;RNA metabolism OR transcription;other metabolic processes	cytosol;translational apparatus	other molecular function	Pf01201		A0A067D033					0	3	1.041	1.743	1.166	1.534	0.988473	0.915071	0.990618	0.936439	59.9	57.24	45.62	51.56	117.4	66.5	135.5	80.6	6.87	20.94	29.08	10.21	4.93725e+08	4.52983e+08
High	A0A067EZ08	Uncharacterized protein OS=Citrus sinensis OX=2711 GN=CISIN_1g015356mg PE=4 SV=1	0	FALSE	478.83	45	14	26	970	14	408	43	6.86	3005.33	14	developmental processes	plasma membrane;other membranes		Pf02469		A0A067EZ08					0	0	1.125	1.013	1.016	1.128	0.935578	0.994926	0.976356	0.998644	50.48	58.78	64.34	43.65	96	100.3	106.8	96.9	3.57	18.45	17.39	3.9	6.2986e+08	5.84706e+08
High	A0A067GPJ0	Uncharacterized protein (Fragment) OS=Citrus sinensis OX=2711 GN=CISIN_1g0053341mg PE=3 SV=1	0	FALSE	477.29	55	18	32	399	18	577	59.7	5.6	1028.95	18	protein metabolism		other molecular function	Pf00082, Pf02225, Pf17766		A0A067GPJ0					0	0	1.067	1.233	0.757	1.359	0.979005	0.993976	0.875651	0.995711	86.83	85.03	79.17	61.63	124.2	104.1	94.3	77.4	13.42	26.86	39.71	14.56	2.32446e+08	2.51436e+08
High	A0A067F9E7	D-3-phosphoglycerate dehydrogenase OS=Citrus sinensis OX=2711 GN=CISIN_1g0075121mg PE=3 SV=1	0	FALSE	476.323	72	29	37	738	26	600	63.1	6.71	2091.02	29	other metabolic processes	other cell component	other molecular function	Pf00389, Pf01842, Pf02826, Pf19304		A0A067F9E7					0	3	1.098	4.751	2.918	1.793	0.960923	0.277836	0.502968	0.766571	55.88	89.05	90.74	44.86	142	25.7	148.3	84	16.64	74.08	17.93	18.99	2.96113e+08	3.4891e+08
High	A0A067GIE1	Uncharacterized protein OS=Citrus sinensis OX=2711 GN=CISIN_1g019870mg PE=4 SV=1	0	FALSE	475.112	61	20	34	790	20	334	35.3	5.96	2429.03	20	cell organization and biogenesis;other metabolic processes;other biological processes	other membranes	other molecular function	Pf01716		A0A067GIE1					0	0	1.161	0.754	1.941	0.4	0.880243	0.932092	0.857342	0.146449	69.77	119.27	119.21	46.91	63.7	85.8	67.9	182.5	26.54	85.05	13.46	5.81	4.961e+08	3.31821e+08
High	A0A067G3F9	6-phosphogluconate dehydrogenase, decarboxylating OS=Citrus sinensis OX=2711 GN=CISIN_1g0115012mg PE=3 SV=1	0	FALSE	474.804	67	28	35	763	13	484	53.5	6.81	1819.87	28	other metabolic processes	cytosol	other molecular function	Pf00393, Pf03446		A0A067G3F9					0	0	0.796	1.298	1.017	1.143	0.764097	0.990143	0.976356	0.998644	38.99	72.39	65.22	40.08	128.7	78.6	101.8	90.9	8.9	35.76	24.88	17.21	2.30181e+08	1.99985e+08
High	A0A067ESI2	Epimerase domain-containing protein OS=Citrus sinensis OX=2711 GN=CISIN_1g025971mg PE=4 SV=1	0	FALSE	474.411	87	20	28	687	18	245	26.9	6.64	2098.15	20			other molecular function	Pf01370		A0A067ESI2					0	2	0.972	0.222	1.318	0.134	0.999955	0.183594	0.986461	3.00442e-06	55.88	79.58	80.48	64.91	28.2	140.8	25.5	205.5	4.43	41.7	26.31	4.77	1.08358e+08	9.8869e+07
High	A0A067EHA8	Uncharacterized protein OS=Citrus sinensis OX=2711 GN=CISIN_1g007313mg PE=3 SV=1	0	FALSE	470.563	63	30	34	703	30	608	64.7	6.04	1935.03	30	other biological processes	cytosol;translational apparatus;other cell component	other molecular function	Pf00118	102625215	A0A067EHA8; cit:102625215					0	0	0.746	3.336	2.307	0.995	0.552085	0.582886	0.732925	0.998644	50.73	92.17	89.64	49.91	136.8	36.3	106.9	120.1	19.11	79.06	25.17	15.11	5.19401e+08	5.05491e+08
High	A0A067EBP6	Lipase_GDSL domain-containing protein OS=Citrus sinensis OX=2711 GN=CISIN_1g017684mg PE=3 SV=1	0	FALSE	470.375	72	22	41	796	22	368	40.5	8.73	1871.69	22			other molecular function	Pf00657		A0A067EBP6					0	0	0.821	2.396	1.283	1.129	0.84109	0.801245	0.987806	0.998644	66.17	97.73	99	72.12	123.9	56.7	119	100.4	11.95	46.45	25.06	32.07	7.64993e+08	1.02361e+09
High	A0A067H083	Glucose-6-phosphate isomerase OS=Citrus sinensis OX=2711 GN=CISIN_1g007074mg PE=3 SV=1	0	FALSE	469.21	61	35	45	517	35	619	67.8	5.43	1163.95	35	other metabolic processes	cytosol	other molecular function	Pf00342		A0A067H083					0	0	0.798	1.156	0.743	1.264	0.772045	0.996572	0.863523	0.996438	39.22	43.24	58.28	49.07	131.9	99	102.4	66.6	5.99	23.78	7.57	11.88	2.74903e+08	2.5388e+08
High	A0A067E7G2	LRRNT_2 domain-containing protein OS=Citrus sinensis OX=2711 GN=CISIN_1g045209mg PE=4 SV=1	0	FALSE	469.159	71	20	32	547	20	478	52.3	8.72	1687.64	20	signal transduction	plasma membrane;other membranes		Pf08263, Pf13855		A0A067E7G2					0	0	1.34	0.223	0.589	0.48	0.450394	0.183748	0.673467	0.362095	50.43	67.33	59.37	49.34	35.7	199.2	50.2	114.9	12.36	33.5	14.7	9.74	2.41036e+08	1.90426e+08
High	A0A067DVC8	AA_TRNA_LIGASE_II domain-containing protein OS=Citrus sinensis OX=2711 GN=CISIN_1g008808mg PE=3 SV=1	0	FALSE	468.913	67	34	39	722	12	553	61.6	6.7	1342.58	34	protein metabolism;RNA metabolism OR transcription;other metabolic processes	cytosol;other cell component	nucleic acid binding activity;other molecular function	Pf00152	102625499	A0A067DVC8; cit:102625499					0	23	0.92	1.521	1.471	0.898	0.983585	0.949476	0.97433	0.996438	34.59	59.44	65.91	30.77	114.1	62.1	108.6	115.2	4.52	50.59	10.66	2.61	3.18978e+08	3.27632e+08
High	A0A067D964	Uncharacterized protein OS=Citrus sinensis OX=2711 GN=CISIN_1g013841mg PE=4 SV=1	0	FALSE	466.667	43	16	34	1152	16	435	47	6.48	3146.91	16		plasma membrane;other membranes		Pf02469		A0A067D964					0	0	1.114	1.126	0.994	1.288	0.946167	0.99691	0.97559	0.996276	73.53	64.61	83.07	53.85	94.7	93.5	109.2	102.6	8.64	19.48	26.9	11.33	6.26187e+08	7.61776e+08
High	A0A067E3U4	Beta-galactosidase (Fragment) OS=Citrus sinensis OX=2711 GN=CISIN_1g038226mg PE=3 SV=1	0	FALSE	464.904	42	25	31	456	25	849	95.7	6.61	1236.22	25	other metabolic processes	non-structural extracellular;other cytoplasmic organelle;other cell component	other molecular function	Pf01301, Pf17834		A0A067E3U4					0	0	1.125	1.426	1.129	1.406	0.935578	0.971078	0.987806	0.975839	54.56	59.7	71.64	51.39	109.2	81.5	119.1	90.2	4.12	2.68	7.33	5.38	1.86344e+08	1.76447e+08
High	A0A067EZY8	Glyco_hydro_3_C domain-containing protein (Fragment) OS=Citrus sinensis OX=2711 GN=CISIN_1g0476212mg PE=4 SV=1	0	FALSE	463.427	79	17	45	1138	16	299	31.4	5.83	2819.82	17	other metabolic processes	other cell component	other molecular function	Pf01915		A0A067EZY8					0	0	0.81	0.322	0.35	0.737	0.814885	0.469028	0.168261	0.930755	61.54	73.14	63.77	61.36	71.2	195	50.1	83.7	21.02	15.73	34.96	17.14	1.35856e+09	1.28948e+09
High	A0A067GFS1	Ubiquitin carboxyl-terminal hydrolase OS=Citrus sinensis OX=2711 GN=CISIN_1g003533mg PE=3 SV=1	0	FALSE	462.272	58	33	44	384	33	809	89.4	5.08	826.1	33	protein metabolism;other metabolic processes		other molecular function	Pf00443, Pf00627, Pf02148, Pf17807	102621591	A0A067GFS1; cit:102621591					0	0	1.035	2.476	1.51	1.528	0.989534	0.788078	0.967632	0.939573	42.6	65.77	73.21	42.51	127.8	56.2	130.7	85.3	6.54	30.1	4.55	4.65	1.79382e+08	1.92911e+08
High	A0A067DI47	tRNA-binding domain-containing protein OS=Citrus sinensis OX=2711 GN=CISIN_1g003601mg PE=3 SV=1	0	FALSE	462.074	57	32	43	386	32	807	90.4	7.09	813.94	32	protein metabolism;RNA metabolism OR transcription;other metabolic processes	other cell component	nucleic acid binding activity;other molecular function	Pf01588, Pf09334, Pf19303		A0A067DI47					0	0	1.102	2.223	2.125	1.322	0.956235	0.886636	0.810588	0.996276	34.21	76.05	69.35	38.43	109.1	36.2	140.2	114.5	6.11	47.34	12.52	7.41	1.14764e+08	1.23561e+08
High	A0A067H1Y3	FAS1 domain-containing protein OS=Citrus sinensis OX=2711 GN=CISIN_1g035767mg PE=4 SV=1	0	FALSE	460.256	51	17	32	1981	17	418	42.8	5.31	6815.86	17		plasma membrane;other membranes		Pf02469	102621836	A0A067H1Y3; cit:102621836					0	0	1.098	0.879	0.913	1.065	0.961131	0.975506	0.956628	0.998742	55.62	52.03	68.34	47.39	86.8	115.2	96.2	101.8	5.86	18.28	20.62	2.4	1.81259e+09	1.99851e+09
High	A0A067H9U2	Glucose-6-phosphate isomerase OS=Citrus sinensis OX=2711 GN=CISIN_1g007374mg PE=3 SV=1	0	FALSE	458.836	58	26	34	566	26	583	64.9	7.24	1203.29	26	other metabolic processes		other molecular function	Pf00342		A0A067H9U2					0	0	1.072	0.74	0.83	1.006	0.976749	0.925969	0.915855	0.998644	43.92	49	60.23	42.76	80.1	114.6	98	107.3	11.43	10.26	7.27	9.59	1.69164e+08	1.41895e+08
High	A0A067F2M2	Uncharacterized protein OS=Citrus sinensis OX=2711 GN=CISIN_1g001289mg PE=3 SV=1	0	FALSE	456.902	38	39	43	367	39	1104	125.6	7.18	711.4	39	protein metabolism;RNA metabolism OR transcription;other metabolic processes	other cell component	other molecular function	Pf00133, Pf08264, Pf10458		A0A067F2M2					0	0	0.993	1.258	1.565	0.843	0.999955	0.994926	0.957263	0.996276	47.91	55.93	63.99	41.6	86.3	75.1	92.4	146.2	5.09	46.53	11.23	11.56	1.04911e+08	1.14604e+08
High	A0A067FVJ9	Aldedh domain-containing protein OS=Citrus sinensis OX=2711 GN=CISIN_1g011080mg PE=3 SV=1	0	FALSE	456.622	70	26	38	617	16	494	53.1	7.36	1382.37	26			other molecular function	Pf00171	102623854	A0A067FVJ9; cit:102623854					0	0	1.291	0.696	1.058	0.841	0.545117	0.890544	0.978451	0.985005	68.09	45.78	57.59	41.11	86.5	102.9	100.6	109.9	32.78	9.88	7.62	3.91	1.2674e+08	1.1523e+08
High	A0A067DIA7	Uncharacterized protein OS=Citrus sinensis OX=2711 GN=CISIN_1g037444mg PE=4 SV=1	0	FALSE	456.562	76	22	31	560	16	339	37.6	7.01	1385.44	22	stress response		other molecular function	Pf00107, Pf16884		A0A067DIA7					0	1	1.38	0.595	0.817	1.013	0.351077	0.872418	0.91102	0.998644	56.2	69.47	75.13	68.84	78.2	110.9	102.8	108.1	17.84	10.59	10.14	13.09	1.64632e+08	1.56117e+08
High	A0A067FHG9	Uncharacterized protein OS=Citrus sinensis OX=2711 GN=CISIN_1g012041mg PE=3 SV=1	0	FALSE	455.769	57	20	38	351	20	472	50.5	5.71	841.09	20	other metabolic processes;other biological processes	cytosol	other molecular function	Pf00113, Pf03952		A0A067FHG9					0	0	0.78	1.075	0.798	0.969	0.694151	0.996572	0.905305	0.998644	50.01	54.05	76.76	57.21	112.1	122.3	75	90.5	3.95	16.79	21.23	14.91	1.57221e+08	1.45469e+08
High	A0A067ESN6	Peptidase_S9 domain-containing protein OS=Citrus sinensis OX=2711 GN=CISIN_1g003363mg PE=4 SV=1	0	FALSE	455.236	47	24	35	401	24	771	83.7	6.15	1157.42	24	protein metabolism		other molecular function	Pf00326, Pf19283		A0A067ESN6					0	0	0.997	0.323	1.149	0.252	0.999955	0.455072	0.987806	0.00428789	52.05	79.57	77.64	64.94	38.4	125.3	39.3	197	16.05	36.61	12.13	13.82	6.7729e+07	7.20735e+07
High	A0A067EHS2	Uncharacterized protein OS=Citrus sinensis OX=2711 GN=CISIN_1g009283mg PE=4 SV=1	0	FALSE	454.499	68	24	36	457	21	538	59.5	8	1477.96	24			other molecular function	Pf00394, Pf07731, Pf07732	102631317	A0A067EHS2; cit:102631317					0	3	0.92	1.543	0.831	1.586	0.983585	0.945552	0.915855	0.912754	56.89	63.63	68.05	60.09	107	97.3	111.8	83.9	10.76	35.86	12.86	25.76	4.09948e+08	4.76716e+08
High	A0A067DIX6	6-phosphogluconate dehydrogenase, decarboxylating OS=Citrus sinensis OX=2711 GN=CISIN_1g011394mg PE=3 SV=1	0	FALSE	451.488	65	28	35	696	13	487	53.7	6.61	1526.86	28	other metabolic processes	cytosol	other molecular function	Pf00393, Pf03446		A0A067DIX6					0	13	0.806	1.298	1.08	0.901	0.805495	0.990143	0.98477	0.996438	65.92	54.36	71.2	59.65	116.2	89.9	92.5	101.5	9.22	27.75	36.5	10.35	3.52571e+08	3.77682e+08
High	A0A067E9L4	Uncharacterized protein OS=Citrus sinensis OX=2711 GN=CISIN_1g013466mg PE=4 SV=1	0	FALSE	450.798	62	20	35	567	20	439	47.9	6.57	1409.3	20	other metabolic processes	other cell component	other molecular function	Pf00056, Pf02866		A0A067E9L4					0	0	0.978	0.939	1.32	0.797	0.999955	0.989502	0.986281	0.972976	56.5	61.28	68.1	51.68	86.9	100.6	87.6	124.9	10.17	24.33	21.22	12.1	1.76075e+08	2.03119e+08
High	A0A067GDK8	Purple acid phosphatase OS=Citrus sinensis OX=2711 GN=CISIN_1g011679mg PE=3 SV=1	0	FALSE	445.726	73	25	27	521	24	479	55	7.55	1295.73	25	other metabolic processes		other molecular function	Pf00149, Pf14008, Pf16656		A0A067GDK8					0	1	0.966	0.624	0.708	0.85	0.999955	0.886636	0.844466	0.996276	55.54	51.38	58.22	54.29	84.6	126	85	104.3	11.04	17.36	18.81	14.26	1.70245e+08	2.05168e+08
High	A0A067E5K3	FMN hydroxy acid dehydrogenase domain-containing protein OS=Citrus sinensis OX=2711 GN=CISIN_1g017492mg PE=3 SV=1	0	FALSE	445.572	79	27	38	545	27	367	40.4	9.13	1239.46	27	other metabolic processes		other molecular function	Pf01070		A0A067E5K3					0	0	0.885	1.201	2.159	0.537	0.964819	0.994926	0.797134	0.523995	55.96	60.63	69.1	56.66	83.2	73.3	69.9	173.7	8.28	42.7	40.2	15.22	2.15712e+08	1.9927e+08
High	A0A067GJZ6	Uncharacterized protein OS=Citrus sinensis OX=2711 GN=CISIN_1g004301mg PE=3 SV=1	0	FALSE	445.241	47	21	25	706	21	762	80.2	6.43	2132.57	21	protein metabolism		other molecular function	Pf00082, Pf02225, Pf05922, Pf17766		A0A067GJZ6					0	0	0.998	0.753	0.815	0.813	0.999955	0.932092	0.910619	0.979304	49.49	68.98	66.26	69.19	85.6	134.5	80.7	99.2	27.31	33.06	23.6	40.32	5.09947e+08	5.98657e+08
High	A0A067DNA9	Uncharacterized protein OS=Citrus sinensis OX=2711 GN=CISIN_1g013743mg PE=3 SV=1	0	FALSE	441.12	83	29	35	510	27	437	46.7	5.11	1321.61	29	other biological processes	cytosol;mitochondrion	other molecular function	Pf00118		A0A067DNA9					0	1	0.878	1.271	1.192	0.887	0.956235	0.991959	0.998718	0.996276	51.59	45.72	49.29	46.66	111.1	91.3	89.6	108	3.77	20.96	33.38	8.13	2.0689e+08	1.98651e+08
High	A0A067GTK7	Uncharacterized protein (Fragment) OS=Citrus sinensis OX=2711 GN=CISIN_1g0397901mg PE=4 SV=1	0	FALSE	440.117	39	34	45	322	33	1293	139.4	6.07	642.89	34	RNA metabolism OR transcription;other metabolic processes	other cell component		Pf16529		A0A067GTK7					0	1	1.105	1.325	1.668	1.127	0.953987	0.996572	0.927541	0.998644	43.86	74.08	57.66	45.16	100.5	74.9	118.8	105.9	14.68	28.55	18.86	10.95	8.25347e+07	1.09832e+08
High	A0A067F7J8	Uncharacterized protein OS=Citrus sinensis OX=2711 GN=CISIN_1g002112mg PE=3 SV=1	0	FALSE	439.788	44	43	49	503	16	965	110.1	6.6	898.82	43	other metabolic processes;developmental processes	non-structural extracellular;cytosol;other cell component	other molecular function	Pf00311		A0A067F7J8					0	0	0.805	1.218	1.261	0.754	0.855651	0.996572	0.987806	0.961663	48.72	51.52	50.48	50.44	114.2	80.7	86.8	118.3	15.74	36.43	38.81	7.1	3.86458e+07	4.66412e+07
High	A0A067ENQ3	FAD-binding PCMH-type domain-containing protein (Fragment) OS=Citrus sinensis OX=2711 GN=CISIN_1g036220mg PE=3 SV=1	0	FALSE	439.172	49	26	30	713	21	522	58	8.05	1671.7	26		non-structural extracellular;other cell component	other molecular function	Pf01565, Pf08031		A0A067ENQ3					0	5	0.928	1.018	0.618	1.469	0.98739	0.994926	0.726099	0.961663	64.75	61.43	68.49	55	103.7	103.6	112.7	79.9	39.63	24.86	26.63	17.16	4.61048e+08	7.04241e+08
High	A0A067ETD0	PMEI domain-containing protein OS=Citrus sinensis OX=2711 GN=CISIN_1g009085mg PE=3 SV=1	0	FALSE	438.528	60	20	38	509	20	544	59.7	8.1	1337.45	20	cell organization and biogenesis;other metabolic processes;other biological processes		enzyme regulator activity;other molecular function	Pf01095, Pf04043		A0A067ETD0					0	0	0.94	0.255	0.434	0.634	0.991002	0.27223	0.35252	0.764804	68.72	81.13	76.1	80.02	73.7	172.1	72.3	81.9	10.02	26.09	8.35	14.78	4.09987e+08	3.98291e+08
High	A0A067EQ94	PKS_ER domain-containing protein OS=Citrus sinensis OX=2711 GN=CISIN_1g018246mg PE=3 SV=1	0	FALSE	437.9	76	21	31	741	21	359	38.6	7.66	1943.89	21			other molecular function	Pf00107, Pf08240		A0A067EQ94					0	0	1.017	0.848	1.048	0.838	0.999955	0.966917	0.978312	0.995711	50.33	59.93	72.52	56.83	90.5	108.5	89.1	111.9	7.31	20.62	22.06	17.27	2.62557e+08	2.35471e+08
High	A0A067E5T0	Phenylalanine ammonia-lyase OS=Citrus sinensis OX=2711 GN=CISIN_1g004955mg PE=3 SV=1	0	FALSE	437.404	48	27	34	334	17	722	78.5	6.58	738.2	27	other metabolic processes	other cell component	other molecular function	Pf00221		A0A067E5T0					0	14	1.037	2.025	1.445	1.303	0.989534	0.876959	0.97559	0.996276	81.22	93.26	85.63	75.18	122.6	74.2	118.4	84.8	26.68	41.56	36.6	14.82	1.50278e+08	2.36247e+08
High	A0A067FBR5	Uncharacterized protein OS=Citrus sinensis OX=2711 GN=CISIN_1g002872mg PE=4 SV=1	0	FALSE	436.56	42	29	36	422	27	863	97.1	5.82	1017.04	29	other metabolic processes		other molecular function	Pf07944		A0A067FBR5					0	0	1.13	0.628	0.791	1.017	0.932868	0.886636	0.904337	0.998644	50.14	42.62	61.96	57.12	55.4	140.3	42.1	162.1	15.86	27.38	15.05	65.34	2.74292e+08	2.84453e+08
High	A0A067HB06	Uncharacterized protein (Fragment) OS=Citrus sinensis OX=2711 GN=CISIN_1g0038782mg PE=4 SV=1	0	FALSE	435.802	55	23	34	345	22	581	65.6	5.29	897.48	23	protein metabolism	cytosol	other molecular function	Pf00326, Pf02897		A0A067HB06					0	1	1.023	0.477	0.727	0.635	0.994209	0.763493	0.852838	0.734128	67.33	52.98	63.66	54.74	68.7	142.7	71.6	117	9.16	13.89	11.28	12.55	1.02346e+08	1.02375e+08
High	A0A067GFA3	Aminomethyltransferase OS=Citrus sinensis OX=2711 GN=CISIN_1g015308mg PE=3 SV=1	0	FALSE	435.351	63	22	35	516	22	409	44.5	8.91	1212.99	22	other metabolic processes	mitochondrion	other molecular function	Pf01571, Pf08669		A0A067GFA3					0	0	0.871	0.544	0.84	0.555	0.94874	0.831283	0.919945	0.565336	47.93	53.64	56.91	45.96	68.5	152.4	59.6	119.5	4.24	37.41	19.22	8.49	2.19361e+08	2.01133e+08
High	A0A067EIF1	PfkB domain-containing protein OS=Citrus sinensis OX=2711 GN=CISIN_1g019448mg PE=4 SV=1	0	FALSE	434.326	79	19	30	593	17	341	37.7	5.27	1675.67	19	other metabolic processes	cytosol;nucleus	kinase activity	Pf00294		A0A067EIF1					0	0	0.611	5.449	2.645	1.299	0.0758623	0.18612	0.602558	0.996276	52.11	86.64	91.58	54.55	177.1	26.4	114.4	82.2	10.89	73.54	16.97	18.76	5.99575e+08	6.46406e+08
High	A0A067FG88	Uncharacterized protein OS=Citrus sinensis OX=2711 GN=CISIN_1g015129mg PE=3 SV=1	0	FALSE	433.691	86	34	44	485	12	413	46.9	5.69	1042.64	34	protein metabolism;other metabolic processes		nucleic acid binding activity;other molecular function	Pf00270, Pf00271	102621232	A0A067FG88; cit:102621232					0	24	1.001	8.198	4.552	1.733	0.999955	0.0440946	0.101789	0.81285	48.87	111.37	111.45	43.07	146.9	8.6	156.2	88.4	21.5	97.81	15.6	12.59	3.41709e+08	4.79185e+08
High	A0A067FMX6	Epimerase domain-containing protein OS=Citrus sinensis OX=2711 GN=CISIN_1g015746mg PE=4 SV=1	0	FALSE	431.14	67	17	31	533	17	401	43.5	7.9	1238.26	17	RNA metabolism OR transcription;other metabolic processes	cytosol	nucleic acid binding activity;other molecular function	Pf01370	102615327	A0A067FMX6; cit:102615327					0	0	0.963	0.648	0.915	0.697	0.999955	0.890544	0.957263	0.868399	61.98	71.89	78.95	49.44	69.4	210.1	49.8	70.7	16.35	29.97	12.51	20.43	3.37919e+08	2.52519e+08
High	A0A067ELW7	Glyco_hydro_18 domain-containing protein OS=Citrus sinensis OX=2711 GN=CISIN_1g043511mg PE=3 SV=1	0	FALSE	429.881	72	10	33	1739	10	300	31.7	8.9	4723.6	10	other metabolic processes	non-structural extracellular	other molecular function	Pf00704	102617819	A0A067ELW7; cit:102617819					0	0	1.202	0.43	0.77	0.776	0.802984	0.708599	0.885706	0.961663	57.51	51.19	55.4	55.81	74.7	144	84.6	96.8	14.65	20.77	13.15	19	1.58921e+09	1.18661e+09
High	P02533	SWISS-PROT:P02533 Tax_Id=9606 Gene_Symbol=KRT14 Keratin, type I cytoskeletal 14	0	TRUE	429.659	62	30	38	535	11	472	51.6	5.16	989.26	30											0	17	0.724	1.152	0.722	1.077	0.429522	0.996572	0.850361	0.998742	80.23	83.53	85.55	75.91	110.3	144.2	74.7	70.8	55.85	34.23	65.78	50.64	1.01541e+08	1.6301e+08
High	A0A067D5D3	Uncharacterized protein OS=Citrus sinensis OX=2711 GN=CISIN_1g016039mg PE=3 SV=1	0	FALSE	428.327	68	20	31	537	14	396	44	5.9	1413.5	20	other metabolic processes	other cell component	other molecular function	Pf00221		A0A067D5D3					0	0	1	0.586	0.965	0.603	0.999955	0.867557	0.973074	0.700364	58.61	93.53	70.88	45.96	78	119.3	72.5	130.1	49.44	55.9	15.65	12.07	1.59997e+08	1.85057e+08
High	A0A067EDC1	Epimerase domain-containing protein OS=Citrus sinensis OX=2711 GN=CISIN_1g017216mg PE=4 SV=1	0	FALSE	428.149	71	24	33	958	24	374	42.2	6.21	2508.22	24			other molecular function	Pf01370		A0A067EDC1					0	0	0.808	1.878	1.356	1.126	0.810054	0.890544	0.978451	0.998644	46.97	65.08	67.47	57.73	132.4	53.3	117.6	96.7	3.91	36.35	23.12	26.02	7.21683e+08	7.39842e+08
High	A0A067EVJ7	Uncharacterized protein OS=Citrus sinensis OX=2711 GN=CISIN_1g000012mg PE=4 SV=1	0	FALSE	427.495	17	47	54	187	44	3775	412.5	5.05	327	47	protein metabolism;other metabolic processes		other molecular function	Pf00627, Pf00632, Pf06012, Pf06025, Pf14377		A0A067EVJ7					0	0	1.067	2.854	1.978	1.456	0.98168	0.826144	0.850768	0.96909	51.83	73.43	83.93	45.54	143.2	48.9	137	70.9	15.33	33.7	11.83	28.29	3.84575e+07	5.20824e+07
High	A0A067GD34	Uncharacterized protein (Fragment) OS=Citrus sinensis OX=2711 GN=CISIN_1g0046342mg PE=3 SV=1	0	FALSE	427.124	64	32	39	503	32	466	52.2	7.31	1055.25	32	other metabolic processes	other cell component	other molecular function	Pf04551		A0A067GD34					0	0	0.779	1.969	0.896	1.507	0.695747	0.886636	0.944298	0.942596	42.7	74.12	70.24	41.2	143.9	62.3	118	75.8	21.13	48.34	13.29	9.25	4.14838e+08	3.47377e+08
High	A0A067GKL9	Uncharacterized protein (Fragment) OS=Citrus sinensis OX=2711 GN=CISIN_1g040409mg PE=4 SV=1	0	FALSE	424.578	50	15	45	443	13	417	45.5	7.06	1055.9	15	other metabolic processes		other molecular function			A0A067GKL9					0	3	0.942	0.706	0.537	1.219	0.991717	0.916041	0.59546	0.996438	74.04	48.87	76.85	57.38	111.5	119.8	100.9	67.9	6.54	22.67	21.2	18.15	1.73378e+08	1.49974e+08
High	A0A067EYD4	AAA domain-containing protein OS=Citrus sinensis OX=2711 GN=CISIN_1g014525mg PE=3 SV=1	0	FALSE	424.445	77	28	35	325	7	423	47.4	5.11	875.48	28	protein metabolism;other metabolic processes;other biological processes	nucleus;other cell component	other molecular function	Pf00004, Pf16450, Pf17862	102615113	A0A067EYD4; cit:102615113					0	23	0.901	2.369	2.088	0.97	0.976749	0.808122	0.82514	0.998644	49.91	81.7	76.44	48.28	115.8	49.2	120.2	114.8	12.72	50.4	14.46	11.87	1.98046e+08	1.88418e+08
High	A0A067G1N6	Uncharacterized protein OS=Citrus sinensis OX=2711 GN=CISIN_1g015158mg PE=3 SV=1	0	FALSE	422.825	77	33	41	486	11	412	46.7	5.68	1068.11	33	protein metabolism;other metabolic processes		nucleic acid binding activity;other molecular function	Pf00270, Pf00271	102624112	A0A067G1N6; cit:102624112					0	0	1.106	2.797	2.242	1.416	0.954662	0.718631	0.761629	0.974053	44.82	94.22	64.07	38.27	96	67.9	124.2	111.9	11.95	31.02	13.12	24.45	3.02776e+08	2.31666e+08
High	A0A067F0S5	Uncharacterized protein OS=Citrus sinensis OX=2711 GN=CISIN_1g011615mg PE=3 SV=1	0	FALSE	422.043	51	22	29	284	22	481	52.8	7.59	674.3	22	other metabolic processes	other cell component	other molecular function	Pf00295	102629244	A0A067F0S5; cit:102629244					0	0	1.171	0.04	0.217	0.179	0.882745	3.18381e-05	0.0123175	5.87015e-05	59.03	106.17	78.63	84.95	9	275.4	15	100.5	22.15	20.3	41.75	45.11	1.89138e+07	1.64663e+07
High	A0A067ESE6	Uncharacterized protein OS=Citrus sinensis OX=2711 GN=CISIN_1g012534mg PE=3 SV=1	0	FALSE	419.46	65	25	32	501	25	439	47.6	7.37	1171.17	25			other molecular function	Pf16113	102625612	A0A067ESE6; cit:102625612					0	0	1.154	0.623	0.74	1.043	0.897303	0.886636	0.860851	0.998644	58.34	57.75	65.58	53.66	77.2	135.6	90.5	96.7	5.97	19.81	13.11	4.12	2.01284e+08	1.92127e+08
High	A0A067DUQ7	Serine/threonine-protein phosphatase OS=Citrus sinensis OX=2711 GN=CISIN_1g001895mg PE=3 SV=1	0	FALSE	419.405	42	28	51	329	27	975	104.1	5.9	735.76	28	protein metabolism;other metabolic processes;signal transduction	nucleus	other molecular function	Pf00149, Pf07646, Pf13418		A0A067DUQ7					0	1	1.004	1.118	1.048	1.159	0.999955	0.994926	0.978203	0.998644	49.11	65.42	60.79	43.57	132	86.2	105.3	76.5	21.94	25.49	12.22	19.2	1.10473e+08	1.14863e+08
High	A0A067FSF4	FBPase domain-containing protein OS=Citrus sinensis OX=2711 GN=CISIN_1g022390mg PE=4 SV=1	0	FALSE	418.35	67	19	30	728	19	298	32.3	5.2	1558.22	19	other metabolic processes	other cell component	other molecular function	Pf00316, Pf18913		A0A067FSF4					0	0	0.983	0.469	0.634	0.759	0.999955	0.754653	0.757048	0.947567	38.3	58.34	48.72	74.63	69.7	164.2	66.4	99.7	14.18	12.48	15.11	8.66	3.07258e+08	2.55016e+08
High	A0A067EVT3	Uncharacterized protein OS=Citrus sinensis OX=2711 GN=CISIN_1g008377mg PE=3 SV=1	0	FALSE	415.89	54	24	37	405	24	568	61.8	5.55	1141.82	24	other biological processes	cytosol	other molecular function	Pf00118		A0A067EVT3					0	0	1.096	2.884	2.775	1.313	0.961283	0.69377	0.553847	0.996276	44.03	86.78	98.46	49.26	111.7	58.3	124.8	105.1	12.74	21.8	15.32	5.87	2.76423e+08	3.41658e+08
High	A0A067ELZ3	Uncharacterized protein OS=Citrus sinensis OX=2711 GN=CISIN_1g013527mg PE=4 SV=1	0	FALSE	415.696	71	20	27	751	20	441	49.2	5.99	2131.94	20			other molecular function	Pf02458		A0A067ELZ3					0	0	0.868	2.014	1.418	1.253	0.943084	0.8794	0.976356	0.996438	46.35	59.31	63.99	62.6	131.4	68.8	108.5	91.3	11.57	12.7	15.55	18.97	2.55743e+08	2.70284e+08
High	A0A067DI11	Glutamate decarboxylase (Fragment) OS=Citrus sinensis OX=2711 GN=CISIN_1g0110571mg PE=3 SV=1	0	FALSE	415.015	72	24	40	705	23	397	45	6.47	1575.91	24	other metabolic processes	cytosol	other molecular function	Pf00282		A0A067DI11					0	0	0.983	0.878	1.361	0.68	0.999955	0.975506	0.978451	0.853157	60.42	57.78	65.95	62.43	92	96.3	87.8	123.9	19.46	19.09	19.43	14.3	3.07566e+08	3.72633e+08
High	A0A067GP07	Alpha-galactosidase OS=Citrus sinensis OX=2711 GN=CISIN_1g014862mg PE=3 SV=1	0	FALSE	414.708	47	18	30	561	16	417	46.7	8.07	1494.67	18	other metabolic processes	other membranes;other cell component	other molecular function	Pf16499, Pf17801		A0A067GP07					0	2	0.688	0.571	0.608	0.616	0.31633	0.852842	0.713589	0.728742	43.43	37.44	53.67	40.16	90.9	153.5	61.2	94.4	10.28	8.68	13.46	5.47	1.88638e+08	1.78516e+08
High	A0A067F3E7	Uncharacterized protein OS=Citrus sinensis OX=2711 GN=CISIN_1g003469mg PE=3 SV=1	0	FALSE	414.211	35	17	25	328	17	817	87.9	7.52	896.65	17	protein metabolism		other molecular function	Pf00082, Pf05922, Pf17766		A0A067F3E7					0	0	1.046	2.085	1.582	1.312	0.98739	0.899235	0.950655	0.996276	76.34	66.49	91.28	81.53	117.4	47.5	140	95.1	16.01	36.64	26.47	50.92	8.38534e+07	1.15308e+08
High	A0A067F0T0	HATPase_c domain-containing protein OS=Citrus sinensis OX=2711 GN=CISIN_1g005370mg PE=3 SV=1	0	FALSE	414.025	49	32	37	543	12	699	80.6	5.1	1117.61	32	stress response;other biological processes	plasma membrane;other membranes;cytosol;other cell component	other molecular function	Pf00183, Pf02518		A0A067F0T0					0	7	0.831	1.783	2.464	0.609	0.897017	0.961443	0.65791	0.716139	36.92	77.02	71.94	48.72	81.4	55.1	122.5	141	88.1	49.29	31.7	38.31	3.20413e+07	3.5837e+07
High	A0A067E6M3	Phenylalanine ammonia-lyase OS=Citrus sinensis OX=2711 GN=CISIN_1g005031mg PE=3 SV=1	0	FALSE	413.542	39	23	34	340	14	718	78.1	6.54	775.21	23	other metabolic processes	other cell component	other molecular function	Pf00221		A0A067E6M3					0	1	1.105	1.86	1.69	0.813	0.954151	0.935715	0.922957	0.974053	72.22	86.37	100.15	97.08	88.5	80.9	95.5	135.1	14.18	22.4	21.17	9.71	8.48481e+07	8.86631e+07
High	A0A067GZB6	PKS_ER domain-containing protein OS=Citrus sinensis OX=2711 GN=CISIN_1g018158mg PE=3 SV=1	0	FALSE	411.968	73	22	30	575	22	360	39.3	7.24	1421.35	22	other metabolic processes		other molecular function	Pf00107, Pf08240		A0A067GZB6					0	0	1.021	1.082	1.156	1.026	0.999227	0.99691	0.989081	0.998644	50.29	54.49	57.52	40.01	104.2	84.3	103	108.4	16.82	27.37	8.69	9.55	1.76417e+08	2.08084e+08
High	A0A067HC25	Malic enzyme OS=Citrus sinensis OX=2711 GN=CISIN_1g040403mg PE=3 SV=1	0	FALSE	411.611	62	26	38	378	26	623	69.4	5.59	778.86	26	other metabolic processes	mitochondrion	other molecular function	Pf00390, Pf03949	102613192	A0A067HC25; cit:102613192					0	0	0.94	0.755	1.036	0.682	0.989534	0.915031	0.976356	0.825772	43.56	50.75	50.45	40.46	97.3	107.9	82.3	112.5	7.29	18.53	23.15	7.28	1.02959e+08	1.1892e+08
High	A0A067DE71	Uncharacterized protein OS=Citrus sinensis OX=2711 GN=CISIN_1g000999mg PE=3 SV=1	0	FALSE	410.259	39	40	44	399	40	1193	135.7	6.16	807.87	40	protein metabolism;RNA metabolism OR transcription;other metabolic processes		nucleic acid binding activity;other molecular function	Pf00133, Pf08264, Pf19302		A0A067DE71					0	0	0.99	3.049	1.91	1.293	0.999955	0.656847	0.869146	0.996276	43.14	82.31	78.54	39.5	110.2	78.3	114	97.5	5.12	12.66	9.9	8.61	2.19193e+08	2.36236e+08
High	A0A067H562	Malic enzyme OS=Citrus sinensis OX=2711 GN=CISIN_1g007456mg PE=3 SV=1	0	FALSE	410.099	62	31	34	341	31	603	66.7	6.87	793.54	31	other metabolic processes	mitochondrion	other molecular function	Pf00390, Pf03949	102578068	A0A067H562; cit:102578068					0	0	0.811	0.982	1.131	0.753	0.789746	0.989184	0.987806	0.933168	45	66.69	59.5	53.33	113.5	89.6	81.6	115.4	14.63	34.6	24.04	11.13	1.06431e+08	1.34896e+08
High	A0A067H357	Uncharacterized protein (Fragment) OS=Citrus sinensis OX=2711 GN=CISIN_1g0090751mg PE=3 SV=1	0	FALSE	408.844	60	14	27	468	13	259	28.1	5.91	1200.1	14	other metabolic processes	other cell component	other molecular function	Pf00295		A0A067H357					0	1	0.674	0.654	0.53	0.689	0.26175	0.890544	0.581358	0.862157	53.54	74.18	72.63	63.52	79.5	180.3	57.8	82.5	36.04	39.62	34.28	37.82	2.15464e+08	2.0159e+08
High	A0A067GDD2	X8 domain-containing protein OS=Citrus sinensis OX=2711 GN=CISIN_1g011636mg PE=3 SV=1	0	FALSE	408.075	49	18	28	420	18	480	52.4	7.39	1113.07	18	other metabolic processes	plasma membrane;other membranes	other molecular function	Pf00332, Pf07983		A0A067GDD2					0	0	1.124	0.515	0.651	0.934	0.937238	0.808122	0.777745	0.996438	69.22	57.17	68.44	46.59	73.7	142.7	91.1	92.5	10.16	25.02	13.49	9.48	2.42269e+08	2.10542e+08
High	A0A067EJK1	Uncharacterized protein OS=Citrus sinensis OX=2711 GN=CISIN_1g043296mg PE=3 SV=1	0	FALSE	407.884	37	19	29	771	3	650	71	5.59	2286.09	19	stress response;other biological processes	other cell component	other molecular function	Pf00012		A0A067EJK1					0	3	0.823	1.41	0.708	1.027	0.84109	0.975745	0.844422	0.998644	83.96	40.24	96.06	58.94	122.2	80.4	94.7	102.7	6.08	35.28	7.07	19.81	1.4749e+08	1.31974e+08
High	A0A067DV49	M16C_associated domain-containing protein (Fragment) OS=Citrus sinensis OX=2711 GN=CISIN_1g0037002mg PE=4 SV=1	0	FALSE	406.677	67	34	40	328	34	597	66.8	5.48	752.99	34	protein metabolism;other metabolic processes	mitochondrion;other cell component	other molecular function	Pf08367		A0A067DV49					0	0	1.038	0.304	0.88	0.35	0.989534	0.324496	0.936982	0.038918	37.32	52.25	54.39	45.41	40.2	167.6	31.6	160.7	22.51	12.16	15.29	4.21	4.05416e+07	3.6428e+07
High	A0A067E0P7	Uncharacterized protein OS=Citrus sinensis OX=2711 GN=CISIN_1g023927mg PE=4 SV=1	0	FALSE	405.016	89	20	25	371	20	275	30.8	5.33	1037.48	20			other molecular function	Pf05694		A0A067E0P7					0	0	1.232	0.737	0.967	1.098	0.723327	0.923637	0.973491	0.998644	62.25	72.34	63.85	61.44	88.3	108.5	100	103.2	2.08	16.12	10.97	5.2	2.04782e+08	2.1541e+08
High	A0A067DZT7	Malate dehydrogenase OS=Citrus sinensis OX=2711 GN=CISIN_1g018314mg PE=3 SV=1	0	FALSE	404.99	68	17	24	587	13	358	37.9	8.19	1964.27	17	other metabolic processes	mitochondrion;other cell component	other molecular function	Pf00056, Pf02866		A0A067DZT7					0	3	1.08	0.741	0.79	1.056	0.975586	0.926055	0.904337	0.998644	44.09	57.75	62.14	46.56	84.3	93.5	107.5	114.7	9.63	15.21	7.72	17.47	1.0732e+09	9.89573e+08
High	A0A067FHI4	Peroxidase OS=Citrus sinensis OX=2711 GN=CISIN_1g0261831mg PE=3 SV=1	0	FALSE	403.898	63	11	22	906	10	242	26.5	9.35	2881.36	11	other metabolic processes;stress response;other biological processes		other molecular function	Pf00141		A0A067FHI4					0	0	1.377	9.89	1.52	10.982	0.35909	0.0199933	0.966008	7.98114e-08	59.73	81.8	68.02	69.99	153.2	10.2	220.8	15.7	16.15	10.41	28.27	9.08	1.22176e+09	1.13796e+09
High	A0A067DVI5	Uncharacterized protein OS=Citrus sinensis OX=2711 GN=CISIN_1g010179mg PE=4 SV=1	0	FALSE	402.986	69	26	32	449	26	516	56.4	5.34	1109.52	26	other metabolic processes;transport	other membranes;other cytoplasmic organelle	transporter activity;other molecular function	Pf00006, Pf02874, Pf16886		A0A067DVI5					0	0	1.098	3.377	2.666	1.286	0.961131	0.574154	0.59546	0.996276	44.22	84.62	95.89	27.47	129.5	28.5	138.6	103.4	7.26	69.77	17.21	9.83	2.30694e+08	2.5026e+08
High	A0A067GV53	Uncharacterized protein (Fragment) OS=Citrus sinensis OX=2711 GN=CISIN_1g0477131mg PE=3 SV=1	0	FALSE	402.702	72	19	26	788	15	322	34.6	6.44	1814.35	19	other metabolic processes	cytosol	other molecular function	Pf00107, Pf08240		A0A067GV53					0	4	1.208	2.208	1.3	2.013	0.783924	0.839272	0.987806	0.589505	42.6	65.66	62.27	45.9	122.4	57.9	150	69.7	3.67	25.08	13.07	6.95	8.69502e+08	8.08958e+08
High	A0A067F9T7	Peroxidase OS=Citrus sinensis OX=2711 GN=CISIN_1g018796mg PE=3 SV=1	0	FALSE	402.118	49	16	30	890	8	350	38	8.46	1932.49	16	other metabolic processes;stress response;other biological processes	non-structural extracellular	other molecular function	Pf00141		A0A067F9T7					0	1	1.099	0.223	1.038	0.184	0.959862	0.183657	0.976356	0.000165591	70.66	115.86	71.73	114.4	45.3	162	61.7	131	16.03	24.49	13.45	30.46	1.093e+08	7.56555e+07
High	A0A067G2E7	Pectinesterase OS=Citrus sinensis OX=2711 GN=CISIN_1g009418mg PE=3 SV=1	0	FALSE	400.793	42	18	35	808	18	535	59.1	9.07	2520.7	18	cell organization and biogenesis;other metabolic processes;other biological processes		enzyme regulator activity;other molecular function	Pf01095, Pf04043		A0A067G2E7					0	0	0.7	1.569	0.762	1.538	0.341726	0.940728	0.878014	0.933168	56.6	57.06	52.86	42.74	137.5	92.8	94	75.7	14.76	14.06	22.21	5.03	9.91226e+08	1.10144e+09
High	A0A067D442	Cupin_2 domain-containing protein OS=Citrus sinensis OX=2711 GN=CISIN_1g021698mg PE=4 SV=1	0	FALSE	399.641	86	22	34	559	6	309	33.5	5.35	1367.61	22	other metabolic processes		other molecular function	Pf02502, Pf07883		A0A067D442					0	22	0.997	1.441	1.634	1.008	0.999955	0.966917	0.936582	0.998644	45.33	71.84	86.68	47.96	99.6	66.7	102.6	131	11.17	52.07	15.1	11.08	2.92826e+08	2.96783e+08
High	A0A067F2D9	Carboxypeptidase OS=Citrus sinensis OX=2711 GN=CISIN_1g010473mg PE=3 SV=1	0	FALSE	399.349	53	20	27	366	18	508	56.6	5.66	835.45	20	protein metabolism	non-structural extracellular	other molecular function	Pf00450		A0A067F2D9					0	2	1.168	0.834	0.725	1.398	0.874879	0.961733	0.850932	0.979837	51.11	64	70.06	45.07	90.3	106.7	118.2	84.9	21.71	6.85	14.02	5.35	2.20632e+08	1.72481e+08
High	A0A067FI92	Peroxidase OS=Citrus sinensis OX=2711 GN=CISIN_1g018871mg PE=3 SV=1	0	FALSE	397.895	58	18	24	1139	8	349	37.8	7.61	2485.08	18	other metabolic processes;stress response;other biological processes	non-structural extracellular	other molecular function	Pf00141		A0A067FI92					0	13	1.113	0.389	0.746	0.777	0.946167	0.628003	0.865909	0.961663	57.24	81.95	57.53	63.53	51.2	160.1	67.5	121.2	32.98	23.08	3.67	12.52	1.04545e+09	4.94457e+08
High	A0A067HGD8	Uncharacterized protein OS=Citrus sinensis OX=2711 GN=CISIN_1g010908mg PE=3 SV=1	0	FALSE	396.519	55	20	31	362	20	497	53.5	8.1	1077.45	20	other metabolic processes	mitochondrion;other cell component	other molecular function	Pf00206, Pf10415	102617393	A0A067HGD8; cit:102617393					0	0	0.884	1.434	1.116	1.1	0.962848	0.968536	0.987806	0.998644	28.35	42.23	47.41	30.24	122.6	70	108.2	99.3	4.37	26.86	9.39	5.29	1.74972e+08	1.71746e+08
High	A0A067D4R9	Glyco_hydro_18 domain-containing protein OS=Citrus sinensis OX=2711 GN=CISIN_1g021511mg PE=3 SV=1	0	FALSE	395.86	79	14	26	620	14	311	34.2	6.54	1876.32	14	other metabolic processes		other molecular function	Pf00704		A0A067D4R9					0	0	0.901	0.386	0.779	0.386	0.976749	0.623659	0.894236	0.117409	47.08	51.88	59.31	46.12	56.4	158.7	52.2	132.7	8.7	27.95	12.25	12.57	5.35846e+08	6.18415e+08
High	A0A067F658	Proteasome subunit alpha type OS=Citrus sinensis OX=2711 GN=CISIN_1g026627mg PE=3 SV=1	0	FALSE	395.473	85	16	24	601	16	235	25.9	6.23	1778.65	16	protein metabolism;other metabolic processes	nucleus;other cell component	other molecular function	Pf00227, Pf10584	102624022	A0A067F658; cit:102624022					0	0	1.019	0.937	0.974	0.941	0.99994	0.989184	0.97433	0.99701	33.61	35.55	47.88	34.08	97.2	106.2	96.3	100.4	7.13	17.24	16.39	14.5	3.63322e+08	3.92291e+08
High	A0A067DSF4	Uncharacterized protein OS=Citrus sinensis OX=2711 GN=CISIN_1g007863mg PE=4 SV=1	0	FALSE	395.341	62	24	28	253	13	587	65.5	5.07	771.04	24	protein metabolism;other metabolic processes	other cell component	enzyme regulator activity	Pf13646		A0A067DSF4					0	11	0.871	2.502	1.859	1.304	0.942075	0.871733	0.885706	0.996438	63.26	73.02	68.64	59.55	131.5	49.5	119.9	99.2	10.8	36.76	35.77	18.45	7.97048e+07	9.91586e+07
High	A0A067GGM9	Uncharacterized protein OS=Citrus sinensis OX=2711 GN=CISIN_1g007800mg PE=3 SV=1	0	FALSE	395.335	51	21	32	392	19	585	62.9	6.52	1013.44	21			other molecular function	Pf00205, Pf02775, Pf02776		A0A067GGM9					0	3	1.133	1.386	1.146	1.424	0.927629	0.975506	0.987806	0.974053	55.41	65.82	68.84	57.14	104.1	73.7	126.5	95.7	6.76	27.7	13.42	17.1	2.94959e+08	2.52268e+08
High	A0A067F9M5	T-complex protein 1 subunit delta OS=Citrus sinensis OX=2711 GN=CISIN_1g009431mg PE=3 SV=1	0	FALSE	395.015	66	26	30	336	26	535	57.6	7.44	903.08	26	other biological processes	cytosol	other molecular function	Pf00118		A0A067F9M5					0	0	1.022	4.848	3.582	1.435	0.999227	0.431584	0.272749	0.971565	54.56	85.98	83	44.31	136.6	14.3	142.9	106.2	27.82	73.55	30.48	28.34	1.23952e+08	1.72532e+08
High	A0A067E1Y1	Uncharacterized protein (Fragment) OS=Citrus sinensis OX=2711 GN=CISIN_1g0029002mg PE=4 SV=1	0	FALSE	393.362	65	24	28	292	24	552	60.9	4.78	763.57	24	transport	other membranes;ER/Golgi	other molecular function	Pf01602, Pf08752, Pf16381		A0A067E1Y1					0	0	1.036	2.509	1.443	1.692	0.989534	0.839634	0.97559	0.844263	62.89	57.66	76.74	50.78	125.1	42.9	135.1	97	26.1	9.77	27.05	24.66	9.96302e+07	1.0826e+08
High	A0A067DCL7	Uncharacterized protein OS=Citrus sinensis OX=2711 GN=CISIN_1g010403mg PE=4 SV=1	0	FALSE	392.742	50	22	30	560	22	511	55.6	7.05	1280.71	22	other metabolic processes		other molecular function	Pf00330		A0A067DCL7					0	0	1.046	1.191	1.324	0.988	0.98739	0.995271	0.984946	0.998644	57.01	71.83	72.35	45.92	101.9	77.5	110.8	109.8	10.68	35.62	5.86	13.15	3.37364e+08	2.67804e+08
High	A0A067ERC6	Uncharacterized protein OS=Citrus sinensis OX=2711 GN=CISIN_1g016242mg PE=4 SV=1	0	FALSE	390.264	69	22	29	462	22	392	41.3	8.63	1148.15	22	other metabolic processes		other molecular function	Pf13561	102609936	A0A067ERC6; cit:102609936					0	0	0.913	0.959	1.282	0.767	0.982145	0.991959	0.987806	0.955024	68	62.34	59.12	60.15	77.5	98.9	95.6	128	10.99	25.64	24.82	7.24	1.69963e+08	2.0799e+08
High	A0A067EYI3	Uncharacterized protein OS=Citrus sinensis OX=2711 GN=CISIN_1g006678mg PE=4 SV=1	0	FALSE	387.892	52	23	30	524	23	635	68.9	7.53	1296.41	23	other metabolic processes	cytosol	other molecular function	Pf00408, Pf02878, Pf02879, Pf02880		A0A067EYI3					0	0	1.191	0.804	0.948	1.003	0.822584	0.950066	0.967632	0.998644	40.35	37.7	46.86	38.29	85.3	110.4	99.2	105	4.19	12.69	12.13	6.3	1.94052e+08	1.91233e+08
High	A0A067FYQ2	Uncharacterized protein (Fragment) OS=Citrus sinensis OX=2711 GN=CISIN_1g042193mg PE=4 SV=1	0	FALSE	387.798	30	25	29	403	3	784	87.2	5.26	958.92	25	cell cycle OR cell proliferation;cell organization and biogenesis;protein metabolism;other metabolic processes;stress response;transport	other membranes;cytosol;ER/Golgi;nucleus	other molecular function	Pf00004, Pf02359, Pf02933, Pf17862		A0A067FYQ2					0	1	1.259	0.592	0.605	0.84	0.856577	0.750697	0.644915	0.996276	53.28	59.33	74.35	37.56	101	99	91.5	108.6	42.81	26.52	12.79	28.1	4.8716e+06	9.44643e+06
High	A0A067F8I7	Uncharacterized protein OS=Citrus sinensis OX=2711 GN=CISIN_1g011101mg PE=4 SV=1	0	FALSE	387.648	41	14	29	437	14	493	55	8.65	1023.78	14						A0A067F8I7					0	0	0.895	0.622	0.634	0.749	0.974794	0.886636	0.757048	0.942596	48.61	68.1	67.21	54.83	94.4	135.8	80.7	89.1	6.12	17.3	16.84	12.06	5.98084e+08	6.37809e+08
High	A0A067DVJ1	Aminotran_1_2 domain-containing protein OS=Citrus sinensis OX=2711 GN=CISIN_1g012095mg PE=4 SV=1	0	FALSE	386.581	59	22	32	607	22	471	50.9	8.13	1559.7	22	other metabolic processes		other molecular function	Pf00155		A0A067DVJ1					0	0	0.841	1.473	1.397	0.968	0.903893	0.959254	0.976356	0.998644	32.56	61.67	70.33	29.74	116.4	75.5	96.6	111.5	6.57	42.05	4.51	3.45	3.42118e+08	3.48713e+08
High	A0A067GCG0	Pyr_redox_2 domain-containing protein OS=Citrus sinensis OX=2711 GN=CISIN_1g010917mg PE=4 SV=1	0	FALSE	385.779	61	23	26	478	23	488	53.4	8.24	1204.21	23			other molecular function	Pf07992		A0A067GCG0					0	0	1.185	1.786	0.823	2.786	0.834469	0.904665	0.913182	0.166269	38.7	44.71	58.78	38.84	125	71.9	145.7	57.5	10.52	21.73	5.63	6.62	1.76104e+08	1.85281e+08
High	A0A067GNP3	Pyruvate kinase OS=Citrus sinensis OX=2711 GN=CISIN_1g010443mg PE=3 SV=1	0	FALSE	385.636	66	27	32	546	25	510	55.5	8.05	1191.26	27	other metabolic processes	other cell component	kinase activity;other molecular function	Pf00224, Pf02887		A0A067GNP3					0	3	1.048	3.956	2.427	1.67	0.986293	0.425951	0.673467	0.856829	37.55	80.29	82.37	36.77	135.3	23.7	145.7	95.3	5.31	81.59	25.04	17.76	3.27267e+08	3.08518e+08
High	A0A067HB29	Tubulin beta chain (Fragment) OS=Citrus sinensis OX=2711 GN=CISIN_1g036688mg PE=3 SV=1	0	FALSE	385.518	77	13	33	716	3	223	24.6	4.81	1752.21	13	cell cycle OR cell proliferation;cell organization and biogenesis	cytoskeleton;other cell component	cytoskeletal activity;other molecular function	Pf00091		A0A067HB29					0	0	0.727	9.715	4.676	1.168	0.433369	0.0767503	0.0892062	0.998644	50.88	65.1	55.19	60.38	165.3	19.1	124.1	91.5	28.65	94.18	27.29	27.84	6.12165e+07	5.06195e+07
High	A0A067HDT6	Phosphomannomutase OS=Citrus sinensis OX=2711 GN=CISIN_1g038498mg PE=3 SV=1	0	FALSE	385.131	69	18	25	540	18	248	28.1	6.65	1239.84	18	protein metabolism;other metabolic processes	cytosol	other molecular function	Pf03332	102611933	A0A067HDT6; cit:102611933					0	0	0.763	1.474	1.031	1.215	0.629687	0.9591	0.976356	0.99701	44.79	49.87	56.51	43.23	125.1	80	103.1	91.8	3.42	23.05	6.79	11.75	2.74625e+08	2.6974e+08
High	A0A067HFM0	SWIM-type domain-containing protein OS=Citrus sinensis OX=2711 GN=CISIN_1g039468mg PE=4 SV=1	0	FALSE	384.944	17	20	32	534	19	1282	142.9	7.18	1300.88	20			other molecular function	Pf00564, Pf03108, Pf04434, Pf10551		A0A067HFM0					0	1	0.608	0.824	0.42	1.116	0.07065	0.956573	0.31922	0.998644	61.53	50.49	65.33	57.07	119.9	139.9	72.3	67.9	18.62	23.61	22.24	26.34	2.67599e+08	2.58102e+08
High	A0A067FE19	Glycosyltransferase OS=Citrus sinensis OX=2711 GN=CISIN_1g045029mg PE=3 SV=1	0	FALSE	384.497	55	21	26	329	21	485	54	5.15	1005.83	21			other molecular function	Pf00201		A0A067FE19					0	0	1.026	0.354	0.78	0.497	0.992829	0.538034	0.894957	0.353173	34.8	105.35	51.57	94	48.8	167.9	50.5	132.8	10.94	23.2	22.76	9.99	7.13822e+07	6.573e+07
High	A0A067EMD7	AAA domain-containing protein OS=Citrus sinensis OX=2711 GN=CISIN_1g039866mg PE=3 SV=1	0	FALSE	384.031	74	26	33	283	5	418	46.8	5.07	764.58	26	protein metabolism;other metabolic processes;other biological processes	nucleus;other cell component	other molecular function	Pf00004, Pf16450, Pf17862		A0A067EMD7					0	0	0.843	1.227	2.331	0.591	0.970871	0.987364	0.742199	0.780748	47.76	89.68	66.64	60.17	110.3	37.1	98.7	153.9	17.51	84.48	33.56	16.41	6.99752e+06	8.12224e+06
High	A0A067GBU7	Uncharacterized protein OS=Citrus sinensis OX=2711 GN=CISIN_1g018395mg PE=4 SV=1	0	FALSE	383.662	72	21	28	459	21	356	38.4	7.69	1133.18	21			other molecular function	Pf00190		A0A067GBU7					0	0	1.33	1.434	0.835	2.181	0.474204	0.975224	0.916973	0.485349	69.65	52.94	69.05	56.97	109.7	82.1	133.7	74.5	4.72	5.97	13.92	12.45	1.44647e+08	1.41248e+08
High	A0A067DWX4	Uncharacterized protein OS=Citrus sinensis OX=2711 GN=CISIN_1g000831mg PE=4 SV=1	0	FALSE	382.012	39	38	40	258	38	1264	137.6	6.11	505.37	38	other metabolic processes	cytosol	other molecular function	Pf01968, Pf02538, Pf05378, Pf19278		A0A067DWX4					0	0	1.224	1.615	1.359	1.619	0.739217	0.981584	0.978451	0.912754	38.59	61	54.32	51.44	122	57.2	136.9	83.9	2.82	31.11	15.63	15.91	7.23213e+07	7.19292e+07
High	A0A067D8G2	Uncharacterized protein OS=Citrus sinensis OX=2711 GN=CISIN_1g011590mg PE=3 SV=1	0	FALSE	380.511	59	23	33	485	23	482	51.4	6.73	1236.04	23	other metabolic processes	other cytoplasmic organelle	other molecular function	Pf00205, Pf02775, Pf02776		A0A067D8G2					0	0	1.057	1.574	1.02	1.845	0.982914	0.940261	0.976356	0.729758	49.1	57.53	51.26	52.94	114.9	77.1	126.7	81.2	4.3	11.84	10.21	12.05	2.21969e+08	2.42771e+08
High	A0A067FAJ6	Uncharacterized protein OS=Citrus sinensis OX=2711 GN=CISIN_1g010250mg PE=3 SV=1	0	FALSE	379.992	61	22	26	375	22	514	56.5	7.15	1020.49	22	other metabolic processes		other molecular function	Pf00202		A0A067FAJ6					0	0	1.004	1.03	1.223	0.837	0.999955	0.995625	0.990618	0.995448	38.91	70.82	65.78	43.63	102	91.5	96.8	109.7	6.71	37.02	12.38	9.42	2.12639e+08	2.11238e+08
High	A0A067FMU6	Peptidase A1 domain-containing protein OS=Citrus sinensis OX=2711 GN=CISIN_1g011045mg PE=3 SV=1	0	FALSE	379.43	56	21	29	555	20	495	52.9	5.6	1443.47	21	protein metabolism		other molecular function	Pf14541, Pf14543		A0A067FMU6					0	1	0.689	1.788	1.095	0.929	0.316338	0.904512	0.987806	0.996438	70.47	86.88	82.82	64.74	137.3	71.2	99.4	92	26.63	41.89	22	23.59	8.0654e+08	7.16521e+08
High	A0A067EIR7	Pectinesterase OS=Citrus sinensis OX=2711 GN=CISIN_1g018173mg PE=3 SV=1	0	FALSE	378.828	40	16	28	757	16	360	39.5	9.1	1728.23	16	cell organization and biogenesis;other metabolic processes;other biological processes	non-structural extracellular;other membranes;other cell component	enzyme regulator activity;other molecular function	Pf01095, Pf04043		A0A067EIR7					0	0	0.833	0.281	1.001	0.226	0.878934	0.342501	0.976356	0.0014723	60.32	107.5	82.11	120.63	41.6	186.6	28	143.8	6.45	17.36	35.1	15.33	3.12331e+08	2.89739e+08
High	A0A067H6X7	Uncharacterized protein OS=Citrus sinensis OX=2711 GN=CISIN_1g017636mg PE=4 SV=1	0	FALSE	378.536	56	13	23	767	13	368	39.8	8.37	2111.7	13		plasma membrane;other membranes;other cell component		Pf04862	102610407	A0A067H6X7; cit:102610407					0	0	0.767	4.769	1.795	1.749	0.639309	0.275442	0.905305	0.80689	71.26	70.67	94.17	83.33	168	35.8	130.9	65.3	29.39	44.92	35.55	58.86	7.79229e+08	1.02215e+09
High	A0A067D0E5	NmrA domain-containing protein (Fragment) OS=Citrus sinensis OX=2711 GN=CISIN_1g045943mg PE=4 SV=1	0	FALSE	377.043	77	17	29	716	8	251	27.7	7.59	1681.23	17				Pf05368		A0A067D0E5					0	14	0.995	1.271	0.968	1.255	0.999955	0.991959	0.973491	0.996438	54	78.77	61.62	66.29	137.4	72.8	125.4	64.5	11.2	2.97	14.02	3.74	1.00997e+09	8.61917e+08
High	A0A067DV09	Uncharacterized protein (Fragment) OS=Citrus sinensis OX=2711 GN=CISIN_1g043341mg PE=3 SV=1	0	FALSE	375.791	51	30	33	280	30	758	86.1	8.13	549.62	30	protein metabolism;RNA metabolism OR transcription;other metabolic processes	cytosol	other molecular function	Pf00749, Pf03950		A0A067DV09					0	0	1.093	2.931	2.383	1.195	0.966765	0.805041	0.696253	0.998644	46.54	68.83	74.98	38.97	120.6	43.1	133.4	102.9	11.76	54.83	17.81	14.57	7.50524e+07	9.33292e+07
High	A0A067DCX3	Uncharacterized protein OS=Citrus sinensis OX=2711 GN=CISIN_1g020168mg PE=4 SV=1	0	FALSE	372.874	75	15	33	635	3	330	35.9	4.86	1827.34	15			other molecular function	Pf00012		A0A067DCX3					0	0	1.28	0.663	1.382	0.783	0.869219	0.804673	0.976356	0.980768	74.3	78.07	56.31	76.14	26.1	108.4	57.1	208.4	25.59	41.94	39.52	13.09		1.27025e+06
High	A0A067GW89	Uncharacterized protein OS=Citrus sinensis OX=2711 GN=CISIN_1g009270mg PE=4 SV=1	0	FALSE	372.485	60	25	35	548	23	538	61.1	5.31	1319.42	25	cell cycle OR cell proliferation;other biological processes		other molecular function	Pf00650, Pf03765		A0A067GW89					0	0	1.028	1.948	2.019	1.006	0.991454	0.886636	0.844466	0.998644	54.23	86.55	79.07	55.17	126	88.8	89	96.2	19.24	51.76	20.05	17.75	2.42078e+08	3.71766e+08
High	A0A067FTF8	Elongation factor Tu OS=Citrus sinensis OX=2711 GN=CISIN_1g011581mg PE=3 SV=1	0	FALSE	371.755	58	20	29	358	20	482	52.2	6.71	848.55	20	protein metabolism;other metabolic processes	mitochondrion	nucleic acid binding activity;other molecular function	Pf00009, Pf03143, Pf03144	102625264	A0A067FTF8; cit:102625264					0	0	0.972	4.117	4.112	1.059	0.999955	0.513196	0.163669	0.998644	56.53	112.36	117.8	49.08	135.2	10.8	132.4	121.6	6.68	120.11	14.37	14.84	1.42063e+08	1.55626e+08
High	A0A067GPS1	Uncharacterized protein (Fragment) OS=Citrus sinensis OX=2711 GN=CISIN_1g0453962mg PE=3 SV=1	0	FALSE	371.301	73	20	27	879	20	283	32.4	4.79	1777.36	20	stress response;signal transduction;other biological processes	other membranes;ER/Golgi	other molecular function	Pf00262		A0A067GPS1					0	0	0.891	0.732	0.535	1.161	0.972238	0.922246	0.589966	0.998644	51.32	38.61	59.46	42.92	98	127.7	93.3	81	9.12	18.71	18.15	16.05	6.29554e+08	5.34281e+08
High	A0A067GLD4	Uncharacterized protein OS=Citrus sinensis OX=2711 GN=CISIN_1g006297mg PE=4 SV=1	0	FALSE	370.94	63	29	37	410	29	625	68.6	6.9	830.04	29			other molecular function	Pf01704		A0A067GLD4					0	0	0.991	1.442	1.193	1.268	0.999955	0.966917	0.998718	0.996438	41.08	54.09	65.82	40.66	123.4	73.2	117.9	85.6	14.84	19.06	5.26	1.56	1.97843e+08	2.07619e+08
High	A0A067DPZ9	Cupin_2 domain-containing protein OS=Citrus sinensis OX=2711 GN=CISIN_1g021654mg PE=4 SV=1	0	FALSE	369.793	83	20	32	550	4	309	33.5	5.44	1343.18	20	other metabolic processes		other molecular function	Pf02502, Pf07883		A0A067DPZ9					0	0	0.68	2.604	3.442	2.124	0.254061	0.864301	0.308634	0.54279	67.27	94.11	90.01	51.87	147.8	30.2	146.1	76	11.01	69.94	26.29	16.87	8.79359e+07	8.24267e+07
High	A0A067E7M7	NAD(P)-bd_dom domain-containing protein (Fragment) OS=Citrus sinensis OX=2711 GN=CISIN_1g0462972mg PE=4 SV=1	0	FALSE	368.272	78	17	22	438	17	236	25.8	5.83	1393.53	17		other cell component	other molecular function	Pf13460		A0A067E7M7					0	0	1.016	0.446	0.917	0.706	0.999955	0.737229	0.958349	0.884004	70.26	77.11	81.31	72.22	74.3	147.8	72.2	105.7	13.11	12.95	33.77	23.25	2.19783e+08	2.69928e+08
High	A0A067FGH8	Uncharacterized protein OS=Citrus sinensis OX=2711 GN=CISIN_1g005707mg PE=4 SV=1	0	FALSE	367.114	53	23	33	263	23	681	73.1	4.77	637.89	23	protein metabolism;other metabolic processes	mitochondrion	nucleic acid binding activity	Pf00575		A0A067FGH8					0	0	0.929	1.689	1.539	0.862	0.98739	0.96496	0.964008	0.996276	33.33	93.78	77.52	45.84	119.3	44.9	111.7	124.1	20.58	81.59	9.07	21.87	8.69962e+07	7.98945e+07
High	A0A067GWF5	D-3-phosphoglycerate dehydrogenase OS=Citrus sinensis OX=2711 GN=CISIN_1g046427mg PE=3 SV=1	0	FALSE	366.731	57	21	29	373	18	595	62.7	8.24	898.36	21	other metabolic processes	other cell component	other molecular function	Pf00389, Pf01842, Pf02826, Pf19304		A0A067GWF5					0	2	1.241	2.103	3.234	0.916	0.69202	0.922246	0.374756	0.996438	37.33	81.14	82.93	47.03	101.4	35.3	134.2	129	16.53	66.54	9.07	18.93	5.69487e+07	5.81136e+07
High	A0A067DRQ5	PKS_ER domain-containing protein OS=Citrus sinensis OX=2711 GN=CISIN_1g019042mg PE=4 SV=1	0	FALSE	365.369	86	23	31	601	13	347	38.1	7.01	1472.87	23			other molecular function	Pf00107, Pf16884		A0A067DRQ5					0	11	1.227	1.265	1.043	1.449	0.734101	0.991959	0.976745	0.968265	53.38	75.29	53.72	82.43	103.4	94.8	110.6	91.2	7.46	9.46	16.67	13.81	4.82433e+08	4.89946e+08
High	A0A067F2J1	Glyceraldehyde-3-phosphate dehydrogenase OS=Citrus sinensis OX=2711 GN=CISIN_1g014424mg PE=3 SV=1	0	FALSE	364.494	65	21	36	973	18	425	45	8.68	1723.18	21	other metabolic processes	cytosol	other molecular function	Pf00044, Pf02800		A0A067F2J1					0	0	1.128	1.075	1.335	0.902	0.932868	0.996572	0.981446	0.996438	51.42	57.13	62.77	47.24	98.7	85.4	103.2	112.7	13.94	26.7	7.27	12.74	2.20344e+08	2.19739e+08
High	A0A067FL20	Cellulase domain-containing protein OS=Citrus sinensis OX=2711 GN=CISIN_1g012093mg PE=3 SV=1	0	FALSE	363.939	56	17	23	557	17	426	48.5	6.39	1460.68	17	other metabolic processes	non-structural extracellular	other molecular function	Pf00150		A0A067FL20					0	0	0.851	1.449	0.473	2.463	0.922655	0.964915	0.455601	0.309146	50.23	53.41	68.48	58.23	136	99.7	114.2	50.1	11.92	30.32	27.68	3.99	2.64812e+08	3.14737e+08
High	A0A067EB51	Carboxypeptidase OS=Citrus sinensis OX=2711 GN=CISIN_1g012819mg PE=3 SV=1	0	FALSE	363.905	64	21	23	441	21	456	51.5	6.47	1131.26	21	protein metabolism	non-structural extracellular;other cytoplasmic organelle	other molecular function	Pf00450		A0A067EB51					0	0	0.881	0.832	0.607	1.179	0.959067	0.961443	0.712855	0.998644	51.81	44.9	55.51	42.11	99.7	125.2	91.4	83.7	21.73	23.11	11.64	14.05	1.57989e+08	1.28698e+08
High	A0A067FPL1	Uncharacterized protein OS=Citrus sinensis OX=2711 GN=CISIN_1g015895mg PE=3 SV=1	0	FALSE	363.642	68	22	31	375	22	386	42.2	7.77	856.66	22			other molecular function	Pf00389, Pf02826	102625481	A0A067FPL1; cit:102625481					0	0	0.977	0.474	0.936	0.5	0.999955	0.7585	0.964732	0.412981	62.9	54.86	66.15	68.91	103.3	110.7	69.3	116.8	11.84	23.61	29.73	7.23	2.17222e+08	1.76329e+08
High	A0A067FIZ6	Eukaryotic translation initiation factor 3 subunit B OS=Citrus sinensis OX=2711 GN=CISIN_1g005140mg PE=3 SV=1	0	FALSE	363.484	45	25	34	330	25	712	81.9	5.15	759.13	25	cell organization and biogenesis;protein metabolism;other metabolic processes	translational apparatus;other cell component	nucleic acid binding activity;other molecular function	Pf00076, Pf08662	102614274	A0A067FIZ6; cit:102614274					0	0	1.173	4.174	2.696	1.684	0.86336	0.463056	0.58178	0.844263	58.86	84.18	79.23	52.32	124.8	42.3	152.5	80.4	23.6	18.75	18.03	16.87	9.03213e+07	1.0873e+08
High	A0A067FB34	Succinate--CoA ligase [ADP-forming] subunit beta, mitochondrial OS=Citrus sinensis OX=2711 GN=CISIN_1g014588mg PE=3 SV=1	0	FALSE	362.942	71	26	31	548	26	422	45.2	6.32	1303.93	26	other metabolic processes	mitochondrion;other cell component	other molecular function	Pf00549, Pf08442		A0A067FB34					0	0	0.769	1.32	1.313	0.854	0.650569	0.985905	0.987806	0.996276	35.07	63.49	63.15	54.19	119	75.2	98.7	107.2	12.24	39.1	27.66	5.03	3.95833e+08	3.22911e+08
High	A0A067GS75	Lactoylglutathione lyase OS=Citrus sinensis OX=2711 GN=CISIN_1g0228181mg PE=3 SV=1	0	FALSE	362.66	67	18	33	1415	10	291	32.6	5.59	3640.7	18	other metabolic processes	other cell component	other molecular function	Pf00903		A0A067GS75					0	12	1.097	0.744	0.774	0.96	0.961131	0.927365	0.890831	0.998644	42.13	60.77	55.82	54.82	80.6	116.5	92.9	110	4.88	14.8	11.99	7.21	1.56575e+09	1.42789e+09
High	A0A067H437	Pectin acetylesterase OS=Citrus sinensis OX=2711 GN=CISIN_1g014548mg PE=3 SV=1	0	FALSE	361.967	63	17	29	396	17	410	45.5	6.44	895.56	17	cell organization and biogenesis	non-structural extracellular;other cell component	other molecular function	Pf03283		A0A067H437					0	0	0.678	1.04	1.011	0.801	0.275299	0.996572	0.976356	0.974053	69.17	53.96	80.13	63.29	113.6	91.4	79.3	115.7	11	31.89	30.76	33.98	2.02498e+08	2.61185e+08
High	A0A067FPP5	Acetyltransferase component of pyruvate dehydrogenase complex OS=Citrus sinensis OX=2711 GN=CISIN_1g008996mg PE=3 SV=1	0	FALSE	360.654	57	22	27	426	22	425	46	5.73	986.02	22	other metabolic processes	mitochondrion;other cell component	other molecular function	Pf00198, Pf00364, Pf02817		A0A067FPP5					0	0	0.993	2.972	1.967	1.352	0.999955	0.670151	0.853594	0.996276	45.77	78.45	65.63	43.22	126.9	52.7	125.2	95.3	9.21	30.55	13.27	17.83	2.53399e+08	3.07255e+08
High	A0A067GC96	Peptidase_M1 domain-containing protein (Fragment) OS=Citrus sinensis OX=2711 GN=CISIN_1g0366031mg PE=4 SV=1	0	FALSE	360.407	62	23	33	535	23	425	48.3	6.79	1115.97	23	protein metabolism	other cell component	other molecular function	Pf01433, Pf17900		A0A067GC96					0	0	1.004	0.968	0.737	1.395	0.999955	0.991959	0.857342	0.979837	47.93	49.14	55.75	45.49	109.1	99.3	108.3	83.4	3.57	23.03	7.08	14.77	2.61767e+08	2.46727e+08
High	A0A067F1Z5	Uncharacterized protein OS=Citrus sinensis OX=2711 GN=CISIN_1g013084mg PE=4 SV=1	0	FALSE	360.398	58	26	39	565	4	448	48	6.37	1349.64	26	other biological processes		other molecular function	Pf00415		A0A067F1Z5					0	26	0.828	0.711	0.801	0.778	0.872035	0.917394	0.905305	0.961663	59.16	67.84	64.6	43.74	105.3	115.4	81.4	97.8	10.43	14.71	8.58	14.13	2.88578e+08	2.9818e+08
High	A0A067F278	Iso_dh domain-containing protein (Fragment) OS=Citrus sinensis OX=2711 GN=CISIN_1g040623mg PE=4 SV=1	0	FALSE	360.033	63	24	36	685	10	443	49.7	7.87	1405.96	24	other metabolic processes	mitochondrion	other molecular function	Pf00180		A0A067F278					0	0	1.007	1.216	0.959	1.276	0.999955	0.991959	0.971459	0.996438	70.37	61.02	57.3	56.64	94.3	99	116.2	90.6	28.36	18.47	23.26	23.14	2.01451e+07	3.29422e+07
High	A0A067EBP2	UVR domain-containing protein OS=Citrus sinensis OX=2711 GN=CISIN_1g003094mg PE=3 SV=1	0	FALSE	359.864	42	29	34	251	28	848	94.2	6.44	568.82	29	stress response	other cell component	other molecular function	Pf00004, Pf02861, Pf07724, Pf10431, Pf17871		A0A067EBP2					0	1	0.924	2.892	3.116	1.075	0.983585	0.826144	0.418244	0.998644	60.44	90.4	94.2	41.6	127.5	23.5	126.7	122.3	24.59	71.59	13.33	12.96	6.19414e+07	7.34738e+07
High	A0A067GRP3	Uncharacterized protein OS=Citrus sinensis OX=2711 GN=CISIN_1g008692mg PE=4 SV=1	0	FALSE	358.678	49	22	24	347	22	557	61.3	6.64	698.16	22	other metabolic processes	cytosol	kinase activity;other molecular function	Pf00370, Pf02782		A0A067GRP3					0	0	1.126	2.637	1.648	1.647	0.935578	0.799533	0.932631	0.864301	36.48	90.72	86.18	50.37	128.2	42	143.7	86.1	2.78	63.95	5.68	13.15	1.44758e+08	1.37973e+08
High	A0A067GJX2	Uncharacterized protein OS=Citrus sinensis OX=2711 GN=CISIN_1g005922mg PE=4 SV=1	0	FALSE	358.131	36	22	32	331	22	669	69.2	5.97	844.07	22	other biological processes	nucleus;other cell component	nucleic acid binding activity	Pf00013	102609390	A0A067GJX2; cit:102609390					0	0	1.074	3.819	2.169	1.918	0.976749	0.569464	0.794307	0.676857	61.81	79.67	95.31	47.99	136.5	23.7	151.5	88.2	28.22	63.28	15.82	38.74	1.40085e+08	1.32747e+08
High	A0A067FXP2	Uncharacterized protein (Fragment) OS=Citrus sinensis OX=2711 GN=CISIN_1g045358mg PE=4 SV=1	0	FALSE	357.976	78	8	25	535	2	200	21.9	5	1545.82	8	other metabolic processes		other molecular function	Pf00438, Pf02772		A0A067FXP2					0	0	0.95	19.204	0.64	13.422	0.999955	0.00608119	0.66622	1.72418e-08	58.95	57.65	28.06	82.42	218.5	1.8	164.5	15.2	33.96	30.23	28.43	28.13	2.82103e+07	4.10972e+07
High	A0A067D615	AA_TRNA_LIGASE_II domain-containing protein OS=Citrus sinensis OX=2711 GN=CISIN_1g013856mg PE=4 SV=1	0	FALSE	356.375	59	24	29	557	2	435	48.2	5.87	1082.74	24	protein metabolism;RNA metabolism OR transcription;other metabolic processes	cytosol;other cell component	nucleic acid binding activity;other molecular function	Pf00152		A0A067D615					0	0	0.653	1.022	1.166	1.081	0.623996	0.933517	0.980178	0.998644	82.02	93.94	69.84	35.58	127.8	95.7	93.9	82.6	29.01	75.03	12.69	27.07	5.70346e+06	5.95425e+06
High	A0A067GJ64	Serine hydroxymethyltransferase OS=Citrus sinensis OX=2711 GN=CISIN_1g018231mg PE=3 SV=1	0	FALSE	356.233	68	18	27	353	2	356	39.8	7.34	1026.96	18	other metabolic processes		other molecular function	Pf00464		A0A067GJ64					0	10	0.68	0.349	0.545	0.554	0.257833	0.542305	0.606401	0.524164	37.08	53.08	61.57	44.48	72.3	188.5	45.3	93.9	10.31	36.54	33.6	34.6	1.03454e+08	9.55416e+07
High	A0A067F5S3	Carboxypeptidase OS=Citrus sinensis OX=2711 GN=CISIN_1g010880mg PE=3 SV=1	0	FALSE	356.149	51	16	22	461	16	497	55.3	5.5	1181.39	16	protein metabolism	non-structural extracellular	other molecular function	Pf00450	102622225	A0A067F5S3; cit:102622225					0	0	0.725	0.51	0.381	0.939	0.463435	0.801828	0.233742	0.99701	60.71	54.58	77.4	57.18	80.2	196	59.3	64.5	21.68	35.64	19.01	28.86	2.75734e+08	1.85382e+08
High	A0A067GZI6	Uncharacterized protein OS=Citrus sinensis OX=2711 GN=CISIN_1g009718mg PE=3 SV=1	0	FALSE	355.737	57	23	28	208	23	527	57.2	5.72	552.31	23	other biological processes	cytosol	other molecular function	Pf00118		A0A067GZI6					0	0	1.004	5.206	3.258	1.204	0.999955	0.360765	0.367655	0.99701	60.71	99.43	107.4	52.28	136.5	13.3	149.1	101	19.77	91.78	41.87	14.57	1.60148e+08	1.27688e+08
High	A0A067EIA2	Thiolase_N domain-containing protein (Fragment) OS=Citrus sinensis OX=2711 GN=CISIN_1g0154952mg PE=4 SV=1	0	FALSE	355.198	83	14	26	337	13	262	27.1	6.06	1036.57	14	other metabolic processes		other molecular function	Pf00108		A0A067EIA2					0	1	1.118	1.977	1.801	1.195	0.942075	0.886636	0.905305	0.998644	47.87	86.13	88.44	44.46	120.8	47.5	125.6	106.1	13.64	73.23	14.38	40.95	3.15044e+08	2.92316e+08
High	A0A067EH64	Uncharacterized protein OS=Citrus sinensis OX=2711 GN=CISIN_1g001249mg PE=4 SV=1	0	FALSE	355.046	34	28	34	208	25	1114	123.4	4.91	441.45	28	transport	nucleus;other cell component	other molecular function	Pf02985, Pf13646, Pf18808, Pf18829	102619446	A0A067EH64; cit:102619446					0	4	0.981	3.506	2.356	1.259	0.999955	0.686386	0.712855	0.996438	58.66	86.29	84.75	43.99	121.1	69.8	108.4	100.8	12.67	72.06	15.51	19.89	8.86979e+07	9.42225e+07
High	A0A067H4L9	AA_TRNA_LIGASE_II domain-containing protein OS=Citrus sinensis OX=2711 GN=CISIN_1g010398mg PE=3 SV=1	0	FALSE	354.934	56	28	29	396	21	511	58	6.58	959.59	28	protein metabolism;RNA metabolism OR transcription;other metabolic processes	other cell component	other molecular function	Pf00587, Pf03129, Pf09180	102629638	A0A067H4L9; cit:102629638					0	7	1.025	1.143	1.188	0.951	0.992829	0.996572	0.997399	0.998644	57.18	51.8	78.25	45.92	102.8	91.3	100.8	105.1	4.84	10.08	15.73	12.42	1.3102e+08	1.39316e+08
High	A0A067GZ84	Uncharacterized protein OS=Citrus sinensis OX=2711 GN=CISIN_1g008033mg PE=4 SV=1	0	FALSE	354.771	51	24	29	479	22	580	64.5	4.92	1059.32	24	cell cycle OR cell proliferation;other biological processes		other molecular function	Pf00650, Pf03765	102614816	A0A067GZ84; cit:102614816					0	0	0.822	1.547	0.716	1.812	0.847073	0.945307	0.847268	0.755642	46.54	57.42	63.22	64.54	141.5	85.7	110.8	61.9	12.8	31.49	29.05	23.26	2.56054e+08	2.06695e+08
High	A0A067FTY0	Eukaryotic translation initiation factor 3 subunit C OS=Citrus sinensis OX=2711 GN=CISIN_1g002522mg PE=3 SV=1	0	FALSE	353.83	40	31	34	218	31	913	103.4	5.27	481.06	31	cell organization and biogenesis;protein metabolism;other metabolic processes	translational apparatus;other cell component	nucleic acid binding activity;other molecular function	Pf01399, Pf05470		A0A067FTY0					0	0	1.073	3.769	2.552	1.561	0.976749	0.50507	0.638902	0.921465	66.29	73.21	93.59	50.69	139.5	33.2	139.1	88.2	15.21	14.97	13.79	9.52	1.17484e+08	1.45912e+08
High	A0A067DU27	Glucose-1-phosphate adenylyltransferase OS=Citrus sinensis OX=2711 GN=CISIN_1g009971mg PE=3 SV=1	0	FALSE	352.094	58	26	31	394	26	520	57	7.47	893.18	26	other metabolic processes	other cell component	other molecular function	Pf00483		A0A067DU27					0	0	0.869	1.068	0.935	1.067	0.940925	0.996572	0.964546	0.998644	40.3	50.42	57.66	36.16	112.3	100.9	98.6	88.3	7.37	28.37	14.29	3.99	1.25738e+08	1.12259e+08
High	A0A067ERD5	Aminotran_1_2 domain-containing protein OS=Citrus sinensis OX=2711 GN=CISIN_1g009517mg PE=4 SV=1	0	FALSE	350.796	49	23	27	546	23	533	58.5	6.84	1293.95	23	other metabolic processes		other molecular function	Pf00155		A0A067ERD5					0	0	0.865	0.88	0.737	1.091	0.942075	0.975506	0.856889	0.998644	56.86	41.05	64.69	44.8	103.3	115.1	93.5	88.1	4.67	24.66	7.08	9.81	3.17757e+08	2.8359e+08
High	A0A067DGN9	Glucose-6-phosphate 1-dehydrogenase OS=Citrus sinensis OX=2711 GN=CISIN_1g010132mg PE=3 SV=1	0	FALSE	350.55	55	29	33	408	12	517	59.2	6.87	744.58	29	other metabolic processes		other molecular function	Pf00479, Pf02781		A0A067DGN9					0	16	0.875	2.352	1.966	1.201	0.954129	0.813694	0.853621	0.998644	40.4	74.39	74.12	41.26	129.5	52.3	123.2	95	7.1	45.73	11.97	6.29	2.50327e+08	2.8102e+08
High	A0A067GGH1	Uncharacterized protein (Fragment) OS=Citrus sinensis OX=2711 GN=CISIN_1g0096312mg PE=4 SV=1	0	FALSE	350.193	35	15	23	548	15	474	53.9	5.03	1363.61	15	protein metabolism	other membranes	other molecular function	Pf05577		A0A067GGH1					0	0	1.122	0.598	0.768	0.944	0.940925	0.872706	0.885318	0.99701	51.59	49.08	72.17	49.91	86.2	126.7	85.9	101.1	1.37	26.67	23.76	14.32	1.61955e+08	1.61501e+08
High	A0A067GZJ6	Uncharacterized protein OS=Citrus sinensis OX=2711 GN=CISIN_1g016111mg PE=3 SV=1	0	FALSE	349.95	63	20	23	392	20	395	42.9	7.31	1033.65	20	other metabolic processes		other molecular function	Pf00195, Pf02797		A0A067GZJ6					0	0	0.874	2.416	1.436	1.407	0.953638	0.795601	0.976356	0.975809	53.06	73.8	65.12	60.93	137	60.9	120.5	81.6	14.7	12.14	11.55	14.82	2.76446e+08	2.54412e+08
High	A0A067FZN5	Uncharacterized protein (Fragment) OS=Citrus sinensis OX=2711 GN=CISIN_1g039862mg PE=4 SV=1	0	FALSE	348.71	79	12	21	981	9	173	18.5	5.6	3012.82	12	other metabolic processes	cytosol	other molecular function	Pf00121		A0A067FZN5					0	0	1.195	0.858	0.807	1.046	0.816495	0.971534	0.907433	0.998644	50.02	59.74	68.69	57.77	90	115.9	96.5	97.6	4.51	5.88	13.23	6.72	1.07421e+09	1.02561e+09
High	A0A067F2Y2	Uncharacterized protein OS=Citrus sinensis OX=2711 GN=CISIN_1g014314mg PE=4 SV=1	0	FALSE	347.919	72	23	29	388	23	427	48.2	5.57	819.78	23			nucleic acid binding activity;other molecular function	Pf00270, Pf00271		A0A067F2Y2					0	0	0.938	2.676	1.609	1.471	0.989534	0.794258	0.940903	0.942628	50.21	62.95	80.35	39.99	146.2	50.9	122.1	80.8	10.26	21.04	25.85	7.92	1.23257e+08	1.43764e+08
High	A0A067EJS7	Pyruvate kinase (Fragment) OS=Citrus sinensis OX=2711 GN=CISIN_1g0147461mg PE=3 SV=1	0	FALSE	347.787	58	17	25	349	12	369	40.2	5.16	928.82	17	other metabolic processes	other cell component	kinase activity;other molecular function	Pf00224		A0A067EJS7					0	0	1.005	2.664	2.313	1.219	0.999955	0.834034	0.728975	0.99701	44.26	59.4	65.88	44.4	120.8	38.9	133.7	106.6	9.97	53.09	23.14	14.94	1.04343e+08	8.20045e+07
High	A0A067E3N7	Elongation factor 1-alpha OS=Citrus sinensis OX=2711 GN=CISIN_1g0132372mg PE=3 SV=1	0	FALSE	345.433	54	18	29	1291	18	447	49.3	9.11	3427.54	18	protein metabolism;other metabolic processes		nucleic acid binding activity;other molecular function	Pf00009, Pf03143, Pf03144		A0A067E3N7					0	0	0.961	5.421	3.906	1.352	0.999955	0.189322	0.200116	0.996276	49.37	92.73	94.68	37.29	130.9	15.9	148.9	104.3	15.16	90.14	11.61	8.93	1.65144e+09	1.73457e+09
High	A0A067GAY2	Fructose-bisphosphate aldolase OS=Citrus sinensis OX=2711 GN=CISIN_1g016109mg PE=3 SV=1	0	FALSE	344.923	53	20	27	562	18	395	43	8.69	1329.84	20	other metabolic processes	cytosol	other molecular function	Pf00274		A0A067GAY2					0	0	0.714	1.323	0.892	1.095	0.407952	0.985905	0.941051	0.998644	52.79	52.47	50.68	60.75	117	103.7	84.3	95	9.16	18.99	24.18	10.22	4.05578e+08	3.29149e+08
High	A0A067G6X1	DHQ_synthase domain-containing protein OS=Citrus sinensis OX=2711 GN=CISIN_1g013271mg PE=3 SV=1	0	FALSE	344.885	54	19	28	354	19	446	48.8	7.93	816.78	19	other metabolic processes	other cell component	other molecular function	Pf01761		A0A067G6X1					0	0	0.88	1.336	0.919	1.259	0.956235	0.987364	0.958349	0.996438	43.67	43.35	58.98	45.38	119.7	89	99	92.3	10.78	22.13	20.59	18.3	1.23724e+08	1.55854e+08
High	A0A067GBF1	Lactamase_B domain-containing protein OS=Citrus sinensis OX=2711 GN=CISIN_1g009940mg PE=4 SV=1	0	FALSE	344.73	54	18	22	210	18	485	53.9	6.01	643.41	18				Pf00753, Pf17778		A0A067GBF1					0	0	1.205	1.256	1.326	1.152	0.781013	0.996101	0.98477	0.998644	58.94	62.49	75.93	57.13	104.2	70.3	124.2	101.3	8.06	23.25	28.65	3.56	1.04663e+08	1.11121e+08
High	A0A067GTQ8	UDP-glucose 6-dehydrogenase OS=Citrus sinensis OX=2711 GN=CISIN_1g011650mg PE=3 SV=1	0	FALSE	344.716	59	22	32	488	11	480	53.1	7.36	1172.64	22	other metabolic processes	cytosol;nucleus	other molecular function	Pf00984, Pf03720, Pf03721		A0A067GTQ8					0	1	0.94	2.533	1.537	1.323	0.989534	0.837226	0.964008	0.996276	59.02	52.35	71.76	59.07	120	47.6	120.3	112	13.56	55.62	9.9	20.09	1.01605e+08	1.26377e+08
High	A0A067G796	Alpha-mannosidase OS=Citrus sinensis OX=2711 GN=CISIN_1g001850mg PE=3 SV=1	0	FALSE	343.844	34	29	31	258	29	997	111.9	7.06	563.41	29	other metabolic processes		other molecular function	Pf01074, Pf07748, Pf09261, Pf17677		A0A067G796					0	0	0.823	0.254	0.523	0.398	0.834469	0.270429	0.56761	0.119653	66.45	80.11	51.62	66.65	37.3	225.9	36.6	100.2	34.24	16.42	41.91	39.66	9.52709e+07	6.02313e+07
High	A0A067FW91	Uncharacterized protein OS=Citrus sinensis OX=2711 GN=CISIN_1g047736mg PE=4 SV=1	0	FALSE	343.806	53	23	28	232	23	589	63.9	4.89	568.84	23	cell cycle OR cell proliferation;cell organization and biogenesis;DNA metabolism;other metabolic processes;stress response;other biological processes	nucleus;other cell component		Pf20168		A0A067FW91					0	0	0.816	1.369	2.451	0.67	0.806294	0.996572	0.664561	0.84951	64.71	107.37	101.62	42.63	118.2	59.7	75.5	146.6	45.03	60.83	11.94	17.84	4.07971e+07	4.84404e+07
High	A0A067GBP9	Beta-hexosaminidase OS=Citrus sinensis OX=2711 GN=CISIN_1g008945mg PE=3 SV=1	0	FALSE	343.803	47	21	27	440	20	548	61.5	7.27	1026.19	21	other metabolic processes		other molecular function	Pf00728, Pf14845		A0A067GBP9					0	0	0.808	1.031	0.779	1.043	0.808026	0.996101	0.894559	0.998644	43.39	74.17	57.65	56.02	111.7	107.7	85.4	95.2	14.33	41.21	14.77	14.67	1.17826e+08	1.57729e+08
High	A0A067F3X5	Imidazole glycerol phosphate synthase hisHF OS=Citrus sinensis OX=2711 GN=CISIN_1g045794mg PE=3 SV=1	0	FALSE	343.802	59	24	28	254	24	578	63.3	6.86	588.28	24	other metabolic processes	other cell component	other molecular function	Pf00117, Pf00977		A0A067F3X5					0	0	1.082	4.289	2.608	1.576	0.974794	0.58144	0.616712	0.921465	53.41	76.51	90.37	46.97	144.3	27.9	136.1	91.7	9.01	55.99	11.52	12.23	6.38018e+07	7.78536e+07
High	A0A067GNV4	AAA domain-containing protein OS=Citrus sinensis OX=2711 GN=CISIN_1g014743mg PE=3 SV=1	0	FALSE	343.133	60	21	24	406	20	419	47.1	8.59	969.07	21	protein metabolism;other metabolic processes;other biological processes	nucleus;other cell component	other molecular function	Pf00004, Pf16450, Pf17862	102610684	A0A067GNV4; cit:102610684					0	0	0.995	2.974	2.011	1.202	0.999955	0.781278	0.845243	0.998644	44.35	81.5	81.29	34.28	139.6	42.4	126.1	91.9	16.1	52.07	18.46	4.02	1.12905e+08	1.02006e+08
High	A0A067ETY7	Uncharacterized protein OS=Citrus sinensis OX=2711 GN=CISIN_1g000629mg PE=4 SV=1	0	FALSE	341.99	28	32	34	237	28	1383	151.3	6.92	470.28	32		cytosol	other molecular function	Pf00111, Pf00941, Pf01315, Pf01799, Pf02738, Pf03450, Pf20256		A0A067ETY7					0	4	1.086	1.408	2.092	0.892	0.970441	0.99273	0.825135	0.996276	49.29	61.12	65.78	51.84	96.3	105.4	95.8	102.5	12.81	11.56	17.25	10.05	7.55855e+07	7.20623e+07
High	A0A067DBR7	Uncharacterized protein (Fragment) OS=Citrus sinensis OX=2711 GN=CISIN_1g044843mg PE=4 SV=1	0	FALSE	341.679	78	8	25	559	2	200	21.9	4.94	1571.88	8	other metabolic processes		other molecular function	Pf00438, Pf02772		A0A067DBR7					0	2	0.504	38.274	4.038	4.445	0.00149307	5.26217e-05	0.176318	0.0101737	57.39	72.49	98.65	99.37	214.9	8.7	126.9	49.6	33.2	59.66	29.51	65.6	8.63552e+07	8.0727e+07
High	A0A067H4B2	Uncharacterized protein OS=Citrus sinensis OX=2711 GN=CISIN_1g008336mg PE=4 SV=1	0	FALSE	341.023	47	22	28	295	22	569	63.8	5.16	644.72	22				Pf03107, Pf13905		A0A067H4B2					0	0	0.92	0.919	1.028	0.871	0.983585	0.985905	0.976356	0.996276	37.9	45.35	44.45	30.5	90.2	106.3	95.9	107.7	8.79	13.94	10.77	8.27	1.88785e+08	2.25074e+08
High	A0A067EEF9	RPN1_C domain-containing protein (Fragment) OS=Citrus sinensis OX=2711 GN=CISIN_1g0026961mg PE=4 SV=1	0	FALSE	340.346	48	17	20	287	17	544	58.3	6.38	930.33	17	protein metabolism;other metabolic processes	nucleus;other cell component		Pf01851, Pf18051		A0A067EEF9					0	0	0.879	1.33	1.4	0.863	0.954129	0.996572	0.976356	0.996276	50.22	60.55	59.34	47.68	99.3	87.5	97.7	115.4	17.71	25.72	23.41	13.34	9.97416e+07	1.26852e+08
High	A0A067FVR0	Phosphoserine aminotransferase OS=Citrus sinensis OX=2711 GN=CISIN_1g043610mg PE=3 SV=1	0	FALSE	340.122	42	18	27	469	18	430	47.7	8.29	1087.9	18	other metabolic processes	other cell component	other molecular function	Pf00266		A0A067FVR0					0	0	1.072	1.73	1.346	1.433	0.976749	0.916041	0.980178	0.972589	51.71	58.58	56.66	46.22	117.8	60.5	133.9	87.8	6.1	27.63	16.6	12.5	3.51287e+08	4.01154e+08
High	A0A067EU47	Uncharacterized protein OS=Citrus sinensis OX=2711 GN=CISIN_1g002027mg PE=4 SV=1	0	FALSE	339.697	46	30	34	264	30	975	112.6	6.46	416.14	30	other metabolic processes		other molecular function	Pf00686, Pf02446		A0A067EU47					0	0	1.044	1.347	1.18	1.238	0.98739	0.9997	0.994624	0.996438	33.7	57.82	62.76	56.6	115.1	75	115.4	94.6	7.1	39.72	8.44	4.59	5.47116e+07	6.47523e+07
High	A0A067FPP8	PCI domain-containing protein OS=Citrus sinensis OX=2711 GN=CISIN_1g011352mg PE=4 SV=1	0	FALSE	339.413	57	26	31	290	26	488	55.6	8.85	486.96	26	protein metabolism;other metabolic processes;other biological processes	other cell component	enzyme regulator activity	Pf01399, Pf08375	102622301	A0A067FPP8; cit:102622301					0	0	0.975	1.291	1.522	0.886	0.999955	0.996572	0.965208	0.996438	50.21	60	63.33	51.45	109.5	77.7	100.8	112	15.41	33.52	35.99	7.64	6.0351e+07	7.24399e+07
High	A0A067G6R6	Uncharacterized protein (Fragment) OS=Citrus sinensis OX=2711 GN=CISIN_1g0010931mg PE=4 SV=1	0	FALSE	338.059	35	30	34	154	30	1118	123.3	5.24	334.12	30		plasma membrane;other membranes;other cell component				A0A067G6R6					0	0	0.947	3.051	1.704	1.569	0.99994	0.816372	0.919945	0.933168	60.12	90.59	74.5	54.82	167.6	10	136.1	86.2	28.8	68.37	26.93	38.24	2.50247e+07	4.12014e+07
High	A0A067D7H7	Peptidyl-prolyl cis-trans isomerase OS=Citrus sinensis OX=2711 GN=CISIN_1g030245mg PE=3 SV=1	0	FALSE	337.989	66	9	20	3580	8	180	19.1	9.17	8648.48	9	protein metabolism;other metabolic processes;other biological processes	plasma membrane;other membranes;cytosol;other cell component	other molecular function	Pf00160	102623373	A0A067D7H7; cit:102623373					0	0	1.198	1.162	1.161	1.19	0.810054	0.996572	0.989081	0.998644	58.2	48.04	62.92	38.74	97.7	83.1	120.2	99.1	6	17.84	6.06	1.62	3.32956e+09	3.25977e+09
High	A0A067G1E6	Uncharacterized protein OS=Citrus sinensis OX=2711 GN=CISIN_1g008762mg PE=4 SV=1	0	FALSE	337.954	38	18	21	531	18	547	60.1	8.15	1798.24	18		other membranes	other molecular function	Pf03662		A0A067G1E6					0	0	0.85	0.583	0.54	1.022	0.922655	0.865049	0.599489	0.998644	36.14	56.37	48.16	77.91	82.7	159	70.4	87.9	8.5	20.82	13.45	13.72	3.732e+08	4.16906e+08
High	A0A067G9U2	Uncharacterized protein OS=Citrus sinensis OX=2711 GN=CISIN_1g041836mg PE=4 SV=1	0	FALSE	337.772	44	20	30	185	20	574	62.7	4.49	424.33	20						A0A067G9U2					0	0	0.631	4.535	2.5	1.361	0.0999545	0.510969	0.644915	0.995711	47.64	98.14	84.57	66.02	189.2	23	111.8	76	13.2	74.92	18.36	30.93	7.79783e+07	1.07225e+08
High	A0A067DMK9	Uncharacterized protein OS=Citrus sinensis OX=2711 GN=CISIN_1g024925mg PE=4 SV=1	0	FALSE	337.268	67	17	23	693	16	260	28.5	7.43	2259.45	17	other metabolic processes	cytosol	other molecular function	Pf00121		A0A067DMK9					0	1	1.003	0.987	1.077	0.923	0.999955	0.993976	0.983084	0.996438	56.17	44.3	54.36	44.84	89	101.9	103.1	106	15.85	11.66	15.08	11.21	4.93242e+08	5.66688e+08
High	A0A067FQW5	Aldedh domain-containing protein OS=Citrus sinensis OX=2711 GN=CISIN_1g012806mg PE=3 SV=1	0	FALSE	336.604	51	21	24	461	20	456	49.9	6.79	1095.18	21		other membranes	other molecular function	Pf00171		A0A067FQW5					0	0	0.9	1.282	1.496	0.69	0.976749	0.991806	0.969471	0.862425	58.84	68.38	81.95	52.67	106.3	77.3	90.4	126	13.33	60.9	28.2	14.75	1.95416e+08	1.89098e+08
High	A0A067FNT9	Uncharacterized protein OS=Citrus sinensis OX=2711 GN=CISIN_1g027907mg PE=3 SV=1	0	FALSE	336.521	85	17	23	790	17	213	23.8	6.64	2271.88	17	other metabolic processes;other biological processes		other molecular function	Pf13410, Pf13417		A0A067FNT9					0	0	0.993	2.228	1.771	1.177	0.999955	0.83472	0.908307	0.998644	45.17	49.61	57	47.07	119.8	50.8	124.7	104.7	12.64	32.19	27.98	5.78	1.0996e+09	1.33887e+09
High	A0A067EDN9	Lipase_GDSL domain-containing protein OS=Citrus sinensis OX=2711 GN=CISIN_1g016659mg PE=3 SV=1	0	FALSE	336.265	58	17	25	960	16	385	42.9	6.84	1746.11	17			other molecular function	Pf00657		A0A067EDN9					0	1	0.844	0.449	0.649	0.583	0.907709	0.738802	0.774638	0.644103	50.5	66.05	61.52	44.24	62	167.2	55.7	115.1	16.14	32.05	16.44	5.41	2.61468e+08	2.8997e+08
High	A0A067G0Q1	Uncharacterized protein (Fragment) OS=Citrus sinensis OX=2711 GN=CISIN_1g048621mg PE=4 SV=1	0	FALSE	335.996	55	19	27	284	16	456	49.6	6	726.74	19	other metabolic processes	cytosol	kinase activity;other molecular function	Pf00288, Pf08544, Pf10509		A0A067G0Q1					0	3	0.879	1.864	1.617	1.266	0.956235	0.902496	0.939053	0.996438	55.86	78.76	84.66	64.18	128.6	52.7	121.7	96.9	9.55	55.1	13.02	8.96	1.39243e+08	1.55673e+08
High	A0A067F2C0	T-complex protein 1 subunit gamma OS=Citrus sinensis OX=2711 GN=CISIN_1g036490mg PE=3 SV=1	0	FALSE	335.317	70	31	36	276	12	557	60.3	6.13	716.82	31	other biological processes	cytosol	other molecular function	Pf00118		A0A067F2C0					0	20	0.876	6.405	3.067	1.314	0.953638	0.170826	0.436969	0.996276	50.1	82.75	103.6	49.73	157.9	12.8	136.4	92.9	12.44	100.61	22.9	17.5	1.20294e+08	1.41279e+08
High	A0A067FVP8	Chitin-binding type-1 domain-containing protein OS=Citrus sinensis OX=2711 GN=CISIN_1g020187mg PE=4 SV=1	0	FALSE	334.682	50	11	29	334	11	329	35.2	7.93	914.39	11	other metabolic processes;stress response		other molecular function	Pf00182, Pf00187		A0A067FVP8					0	0	0.878	0.453	0.321	1.035	0.956235	0.748888	0.112359	0.998644	88.5	97.88	98.24	107.47	92.3	184	72.7	51	43.1	48.16	29.31	87.5	3.10477e+08	1.09409e+08
High	A0A067GDK3	Uncharacterized protein OS=Citrus sinensis OX=2711 GN=CISIN_1g019180mg PE=4 SV=1	0	FALSE	334.655	60	20	28	303	20	345	38.9	5.71	711.06	20		nucleus;other cell component		Pf03690		A0A067GDK3					0	0	0.871	0.696	0.784	0.771	0.942075	0.890662	0.899274	0.961663	33.68	47.12	48.21	41.99	91.4	123.3	75	110.3	15.29	24.62	13.28	27.23	8.16182e+07	1.00403e+08
High	A0A067EXD1	Uncharacterized protein OS=Citrus sinensis OX=2711 GN=CISIN_1g046220mg PE=3 SV=1	0	FALSE	334.611	30	13	24	271	11	774	83.8	7.23	616.93	13	protein metabolism		other molecular function	Pf00082, Pf05922, Pf17766		A0A067EXD1					0	2	0.836	0.115	0.392	0.235	0.935578	0.0129738	0.255284	0.00279328	76.12	97.57	68.68	88.96	30.9	262.3	17.1	89.7	23.55	26.35	59.83	18.99	2.36985e+07	2.81458e+07
High	A0A067FPE8	Uncharacterized protein OS=Citrus sinensis OX=2711 GN=CISIN_1g044578mg PE=3 SV=1	0	FALSE	334.519	37	17	23	318	17	769	82.6	8.18	922.76	17	protein metabolism		other molecular function	Pf00082, Pf02225, Pf05922, Pf17766	102630100	A0A067FPE8; cit:102630100					0	0	0.671	3.037	1.714	0.899	0.240271	0.768343	0.916973	0.996276	66.3	84.83	81	75.96	136.3	39.1	114.6	109.9	47.45	74.81	31.57	46.37	9.49774e+07	8.67251e+07
High	A0A067EL65	Uncharacterized protein OS=Citrus sinensis OX=2711 GN=CISIN_1g008405mg PE=3 SV=1	0	FALSE	334.362	51	26	31	393	25	567	63.8	6.07	734.26	26	protein metabolism;RNA metabolism OR transcription;other metabolic processes		nucleic acid binding activity;other molecular function	Pf00152, Pf01336	102611476	A0A067EL65; cit:102611476					0	1	1.187	1.418	1.597	1.111	0.834275	0.991959	0.944622	0.998644	45.14	59.21	69.22	38.26	105.2	62.7	123.1	108.9	5.09	41.29	5.67	4.45	1.12997e+08	1.27148e+08
High	A0A067FW44	Purple acid phosphatase OS=Citrus sinensis OX=2711 GN=CISIN_1g007216mg PE=3 SV=1	0	FALSE	334.207	39	22	26	306	15	612	69	7.01	555.76	22	other metabolic processes		other molecular function	Pf00149, Pf14008, Pf16656, Pf17808		A0A067FW44					0	9	1.039	0.75	0.721	1.057	0.989534	0.923637	0.849139	0.998644	54.93	62.66	45.17	51.14	97.6	124.7	85.3	92.4	13.79	18.25	17.36	17.5	1.01216e+08	1.20315e+08
High	A0A067ESK0	Uncharacterized protein OS=Citrus sinensis OX=2711 GN=CISIN_1g036665mg PE=3 SV=1	0	FALSE	333.439	59	19	26	338	19	440	47.7	6.6	924.48	19	other metabolic processes	other cell component	other molecular function	Pf00923	102622193	A0A067ESK0; cit:102622193					0	0	0.811	1.746	1.469	0.999	0.818328	0.914282	0.97433	0.998644	58.02	50.67	54.7	51.09	122.7	66.6	100.8	109.9	12.45	28.54	32.21	17.19	2.62726e+08	3.20676e+08
High	A0A067GXH5	Carboxypeptidase OS=Citrus sinensis OX=2711 GN=CISIN_1g0114692mg PE=3 SV=1	0	FALSE	333.204	62	14	20	312	14	346	38.5	5.14	926.54	14	protein metabolism	non-structural extracellular;other cytoplasmic organelle	other molecular function	Pf00450		A0A067GXH5					0	0	0.82	0.32	0.396	0.619	0.831278	0.462493	0.265459	0.726446	69.39	57.89	80.19	87.87	63.4	221.1	46.4	69.1	19.66	34.39	45.72	43.56	1.60681e+08	9.94165e+07
High	A0A067HAF4	Uncharacterized protein OS=Citrus sinensis OX=2711 GN=CISIN_1g009420mg PE=4 SV=1	0	FALSE	333.109	51	22	29	308	22	535	58.8	8.07	681.35	22				Pf07250, Pf09118		A0A067HAF4					0	0	0.856	0.859	0.751	1.002	0.925793	0.968536	0.871071	0.998644	53.72	62.69	58.04	58.77	98.7	113.3	95.4	92.5	14.56	29.73	9.47	20.91	1.54756e+08	1.34929e+08
High	A0A067H4D4	Carbonic anhydrase OS=Citrus sinensis OX=2711 GN=CISIN_1g0235891mg PE=3 SV=1	0	FALSE	332.938	83	19	22	469	19	256	28.1	5.72	1144.07	19	other biological processes		other molecular function	Pf00484		A0A067H4D4					0	0	0.874	1.804	1.34	1.122	0.953638	0.902496	0.980178	0.998644	47.85	66.1	60.97	48.55	124.5	64.6	104.7	106.2	15.77	25.09	15.75	11.34	2.71877e+08	2.84854e+08
High	A0A067EYP8	S-adenosylmethionine synthase OS=Citrus sinensis OX=2711 GN=CISIN_1g045474mg PE=3 SV=1	0	FALSE	332.887	57	18	25	1104	11	391	42.7	6.09	2842.92	18	other metabolic processes	cytosol	other molecular function	Pf00438, Pf02772, Pf02773		A0A067EYP8					0	0	1.241	1.108	1.514	0.855	0.783523	0.954598	0.967632	0.996276	50.11	64.27	88.55	51.34	82.9	55	121.1	140.9	26.19	51.75	14.49	12.16	1.03315e+07	1.11471e+07
High	A0A067DEB3	Pyruvate carboxyltransferase domain-containing protein OS=Citrus sinensis OX=2711 GN=CISIN_1g0069691mg PE=3 SV=1	0	FALSE	332.886	50	21	30	220	14	620	67.2	7.08	496.27	21	other metabolic processes	other cell component	other molecular function	Pf00682, Pf08502		A0A067DEB3					0	8	1.072	4.34	3.385	1.401	0.979005	0.530539	0.327294	0.979837	38.03	74.98	80.06	42.21	135.8	24	143.6	96.6	9.73	27.16	6.45	21.07	9.36526e+07	8.91344e+07
High	A0A067EEY0	Guanosine nucleotide diphosphate dissociation inhibitor OS=Citrus sinensis OX=2711 GN=CISIN_1g013352mg PE=3 SV=1	0	FALSE	332.853	83	25	31	429	20	342	38.5	8.31	990.22	25	transport;signal transduction		enzyme regulator activity	Pf00996		A0A067EEY0					0	6	1.045	1.406	1.412	0.942	0.98739	0.974058	0.976356	0.99701	47.43	50.77	77.42	41.08	118.6	61.9	110.5	109	2.29	26.04	10.85	8.33	4.14522e+08	4.05272e+08
High	A0A067ETG2	Pyruvate kinase OS=Citrus sinensis OX=2711 GN=CISIN_1g010627mg PE=3 SV=1	0	FALSE	332.523	59	22	31	304	20	505	54.5	8.13	774.84	22	other metabolic processes	other cell component	kinase activity;other molecular function	Pf00224, Pf02887	102627705	A0A067ETG2; cit:102627705					0	0	0.78	4.083	1.666	2.126	0.698647	0.397056	0.92798	0.512343	59.04	94.07	87.6	60.32	188.4	22.8	132.8	56	9.3	78.87	10.74	24.05	2.28552e+08	1.82598e+08
High	A0A067G7D1	Pectinesterase OS=Citrus sinensis OX=2711 GN=CISIN_1g008722mg PE=3 SV=1	0	FALSE	332.097	39	18	26	422	16	556	61	8.95	1068.32	18	cell organization and biogenesis;other metabolic processes;other biological processes	non-structural extracellular;other membranes;other cell component	enzyme regulator activity;other molecular function	Pf01095, Pf04043		A0A067G7D1					0	2	0.94	0.491	1.001	0.466	0.990098	0.781278	0.976356	0.315701	51.37	54.83	58.2	59.66	60.7	127	69	143.3	6.92	14.95	12.05	13.94	1.97393e+08	1.97865e+08
High	A0A067G4W5	Uncharacterized protein OS=Citrus sinensis OX=2711 GN=CISIN_1g001541mg PE=3 SV=1	0	FALSE	329.806	30	24	26	212	22	1057	117.9	6.55	456.29	24	other metabolic processes		other molecular function	Pf00534, Pf00862, Pf05116		A0A067G4W5					0	2	1.038	3.901	3.922	1.08	0.989534	0.627166	0.197846	0.998644	39.06	87.86	82.75	37.15	133.6	21.7	123.4	121.3	17.01	61.78	14.18	10.66	4.16394e+07	5.82374e+07
High	A0A067GPP1	Epimerase domain-containing protein OS=Citrus sinensis OX=2711 GN=CISIN_1g020797mg PE=4 SV=1	0	FALSE	329.247	73	16	25	372	16	321	36	7.25	849.42	16	RNA metabolism OR transcription;other metabolic processes	cytosol	nucleic acid binding activity;other molecular function	Pf01370		A0A067GPP1					0	0	0.898	0.444	0.97	0.512	0.974402	0.734434	0.97433	0.449234	61.32	87.33	62.93	61.42	77.2	128.8	60.9	133.2	10.65	39.18	25.41	9.58	1.33889e+08	1.036e+08
High	A0A067H408	Pept_C1 domain-containing protein OS=Citrus sinensis OX=2711 GN=CISIN_1g018568mg PE=3 SV=1	0	FALSE	328.858	42	11	15	443	11	354	39	6.81	1045	11	protein metabolism;other metabolic processes;other biological processes	non-structural extracellular;other cytoplasmic organelle	other molecular function	Pf00112, Pf08127	102614215	A0A067H408					0	0	0.918	0.815	1.39	0.536	0.982914	0.954598	0.976356	0.523489	45.93	33.91	61.74	54.18	83.7	93.2	75.5	147.6	9.51	24.69	17.62	4.69	2.58644e+08	2.2844e+08
High	A0A067E7K7	WD_REPEATS_REGION domain-containing protein OS=Citrus sinensis OX=2711 GN=CISIN_1g000685mg PE=4 SV=1	0	FALSE	328.586	34	27	29	129	27	1352	145	7.03	266.04	27						A0A067E7K7					0	0	0.933	3.767	2.128	1.601	0.988473	0.682438	0.809586	0.919285	52.62	88.1	94.12	41.89	167.7	12.7	132.8	86.8	53.55	57.06	32.69	12.06	2.7798e+07	4.49264e+07
High	A0A067DZJ3	Elongation factor G, chloroplastic OS=Citrus sinensis OX=2711 GN=CISIN_1g004038mg PE=3 SV=1	0	FALSE	328.405	44	23	26	238	23	711	78.5	5.48	565.54	23	protein metabolism;other metabolic processes	other cell component	nucleic acid binding activity;other molecular function	Pf00009, Pf00679, Pf03144, Pf03764, Pf14492		A0A067DZJ3					0	0	0.903	2.373	1.38	1.271	0.976749	0.837226	0.976356	0.996276	39.09	69.01	69.25	41.75	129.3	46.1	124.1	100.4	5.24	52.71	1.06	21.66	1.40172e+08	1.29362e+08
High	A0A067FIB1	Uncharacterized protein (Fragment) OS=Citrus sinensis OX=2711 GN=CISIN_1g0125222mg PE=3 SV=1	0	FALSE	327.876	62	20	25	457	18	397	41.6	8.4	1227.85	20			other molecular function	Pf00108, Pf02803		A0A067FIB1					0	2	1.086	1.828	2.3	0.857	0.974254	0.899737	0.736421	0.996276	48.51	76.39	81.56	46.54	97.7	47.1	116.4	138.8	7.61	56.59	6.15	12.7	2.05687e+08	1.88322e+08
High	A0A067ED56	RanBD1 domain-containing protein OS=Citrus sinensis OX=2711 GN=CISIN_1g013715mg PE=4 SV=1	0	FALSE	327.822	54	17	26	216	17	437	46.2	4.82	544.78	17	transport;other biological processes	cytosol;nucleus;other cell component		Pf00638, Pf08911	102623478	A0A067ED56; cit:102623478					0	0	0.83	1.694	0.995	1.188	0.877871	0.921627	0.976356	0.998644	51.4	62.41	79.37	72.55	142.4	49.3	131.3	76.9	11.99	29.28	20.15	22.81	1.3794e+08	1.80955e+08
High	A0A067FK49	Uncharacterized protein (Fragment) OS=Citrus sinensis OX=2711 GN=CISIN_1g0088211mg PE=4 SV=1	0	FALSE	327.585	51	17	26	321	16	494	55.6	5.44	744.88	17	other metabolic processes	other membranes	other molecular function	Pf00728, Pf14845		A0A067FK49					0	0	1.165	1.234	1.203	1.356	0.878187	0.993976	0.998718	0.995711	75.04	57.83	70.23	59.64	103.1	77.8	126.3	92.8	16.52	6.61	5.61	7.21	2.42914e+08	2.66492e+08
High	A0A067E3X7	Ribosomal_L18_c domain-containing protein OS=Citrus sinensis OX=2711 GN=CISIN_1g0225141mg PE=3 SV=1	0	FALSE	327.389	61	15	19	361	12	296	33.7	9.33	1093.13	15	cell organization and biogenesis;protein metabolism;other metabolic processes	cytosol;translational apparatus	nucleic acid binding activity;other molecular function	Pf14204, Pf17144		A0A067E3X7					0	3	1.066	1.42	1.246	1.362	0.979005	0.974058	0.987806	0.994812	73.9	57.73	54.57	63.22	102.7	75.7	117.9	103.7	20.11	18.44	42.29	8.62	1.20204e+08	1.37715e+08
High	A0A067F3T4	Uncharacterized protein (Fragment) OS=Citrus sinensis OX=2711 GN=CISIN_1g0093231mg PE=4 SV=1	0	FALSE	327.303	73	22	27	350	22	362	39.8	5.74	818.43	22			other molecular function	Pf02785, Pf02786		A0A067F3T4					0	0	0.913	3.206	3.012	1.222	0.982145	0.69377	0.461876	0.996438	36.98	99.83	100	29.51	139.1	28.5	126.5	105.8	3.01	61.4	7.16	13.67	1.40157e+08	1.49096e+08
High	A0A067DQI9	Uncharacterized protein OS=Citrus sinensis OX=2711 GN=CISIN_1g044243mg PE=4 SV=1	0	FALSE	327.152	52	20	27	240	19	425	47.7	6.61	560.54	20			other molecular function	Pf02458		A0A067DQI9					0	1	0.571	15.58	1.083	8.04	0.0269571	0.0020283	0.985493	1.81993e-06	48.82	135.83	38.3	122.34	212.2	22.6	135.4	29.8	13.04	7.8	21.86	39.1	3.19777e+08	2.58376e+08
High	A0A067H3Y4	Pterin-binding domain-containing protein OS=Citrus sinensis OX=2711 GN=CISIN_1g016265mg PE=4 SV=1	0	FALSE	327.145	62	21	25	548	19	392	41.8	8.75	1220.81	21	other metabolic processes		other molecular function	Pf08240, Pf13602		A0A067H3Y4					0	2	1.002	0.491	0.733	0.683	0.999955	0.781278	0.855369	0.857722	43.6	32.2	49.82	49.59	72.4	129.3	77.2	121.2	8.58	6.8	22.92	10.75	1.43932e+08	1.44059e+08
High	A0A067EBU4	Uncharacterized protein OS=Citrus sinensis OX=2711 GN=CISIN_1g009278mg PE=4 SV=1	0	FALSE	326.554	55	25	28	277	25	525	59.3	5.73	710.37	25				Pf00515, Pf07719, Pf13414, Pf17830		A0A067EBU4					0	0	0.931	2.324	2.735	0.8	0.98739	0.88395	0.56761	0.96909	43.55	79.75	89.17	48.02	119.8	47.8	115	117.4	12.28	47.33	14.96	11.55	1.29578e+08	1.27525e+08
High	A0A067DRC2	Adenylosuccinate synthetase, chloroplastic OS=Citrus sinensis OX=2711 GN=PURA PE=3 SV=1	0	FALSE	325.511	62	23	27	320	13	489	53.1	6.86	785.99	23	other metabolic processes	other cell component	other molecular function	Pf00709		A0A067DRC2		PURA			0	13	1.012	2.107	1.6	1.55	0.999955	0.852842	0.944298	0.929593	36.73	61.55	62.77	40.84	142.9	40.6	134.9	81.6	9.58	40.58	2.74	10.21	1.87276e+08	1.96953e+08
High	A0A067FA41	Uncharacterized protein OS=Citrus sinensis OX=2711 GN=CISIN_1g018958mg PE=3 SV=1	0	FALSE	325.494	47	10	20	210	8	348	38.4	6.16	706.87	10	protein metabolism;other metabolic processes	non-structural extracellular;other cytoplasmic organelle	other molecular function	Pf00112, Pf08246		A0A067FA41					0	4	0.956	0.226	0.276	0.747	0.999955	0.192163	0.0521174	0.901296	68.12	77.59	91.58	91.14	44.9	262.2	38.9	54.1	33.11	35.95	66.01	58.99	1.30121e+08	7.25257e+07
High	A0A067FE94	Uncharacterized protein (Fragment) OS=Citrus sinensis OX=2711 GN=CISIN_1g0178621mg PE=4 SV=1	0	FALSE	324.968	78	21	24	411	14	324	36.8	7.59	921.8	21	other metabolic processes;other biological processes	cytosol;ER/Golgi	other molecular function	Pf03214		A0A067FE94					0	7	0.844	1.115	1.082	0.734	0.909018	0.9997	0.985066	0.929593	79.37	52.74	74.19	65.11	109.4	92.6	87.4	110.6	6.72	24.47	34.89	25.2	1.87992e+08	2.21327e+08
High	A0A067EU42	DLH domain-containing protein OS=Citrus sinensis OX=2711 GN=CISIN_1g023687mg PE=4 SV=1	0	FALSE	323.197	50	12	23	586	12	278	30.2	7.65	1601.09	12			other molecular function	Pf01738	102627224	A0A067EU42; cit:102627224					0	0	0.797	0.354	0.865	0.336	0.768072	0.555676	0.928272	0.0473175	60.29	48.64	47.56	62.06	56.2	154.4	38.5	150.9	14.2	19.11	51.17	19.37	2.09887e+08	2.45087e+08
High	A0A067GUE2	Uncharacterized protein OS=Citrus sinensis OX=2711 GN=CISIN_1g003545mg PE=4 SV=1	0	FALSE	322.915	33	20	24	269	20	811	92.6	6.49	597.74	20			other molecular function	Pf05089, Pf12971, Pf12972		A0A067GUE2					0	0	0.95	0.609	0.699	0.973	0.992829	0.826144	0.837814	0.997117	54.61	56.47	65.97	52.18	86.5	148.6	77.3	87.6	2.11	18.19	15.55	14.86	6.76074e+07	6.51334e+07
High	A0A067H3A1	AB hydrolase-1 domain-containing protein OS=Citrus sinensis OX=2711 GN=CISIN_1g010148mg PE=4 SV=1	0	FALSE	322.891	58	23	28	263	23	517	57.6	8.12	528.98	23	protein metabolism		other molecular function	Pf00561	102623123	A0A067H3A1; cit:102623123					0	0	0.853	0.905	1.023	0.859	0.920202	0.954008	0.976356	0.988269	52.48	37.96	50.72	53.74	98.9	112	92.4	96.7	27.34	24.34	33.76	14.37	8.13263e+07	8.2349e+07
High	A0A067EZE3	Uncharacterized protein OS=Citrus sinensis OX=2711 GN=CISIN_1g045314mg PE=4 SV=1	0	FALSE	322.56	38	29	31	264	29	992	112.5	6.7	550.29	29	other metabolic processes		other molecular function	Pf00703, Pf02836, Pf18368	102618119	A0A067EZE3; cit:102618119					0	0	0.972	0.68	1.21	0.589	0.999955	0.885293	0.995273	0.576327	43.08	43.44	48.21	49.38	74.9	113.9	73	138.1	16.18	21.25	18.12	6.38	5.43463e+07	5.82091e+07
High	A0A067E9T9	T-complex protein 1 subunit eta OS=Citrus sinensis OX=2711 GN=CISIN_1g008527mg PE=3 SV=1	0	FALSE	322.295	65	24	31	312	24	557	60.1	7.06	715.33	24	other biological processes	other cell component	other molecular function	Pf00118	102627908	A0A067E9T9; cit:102627908					0	0	0.919	8.065	4.864	1.331	0.982914	0.0772385	0.0728945	0.996276	38.41	101.08	105.32	46.84	153.9	10.4	149.9	85.8	5.43	119.92	19.41	22.56	1.5841e+08	1.49701e+08
High	A0A067EHC3	Cysteine synthase OS=Citrus sinensis OX=2711 GN=CISIN_1g020528mg PE=3 SV=1	0	FALSE	322.044	69	17	26	496	13	325	34.5	5.6	1211.79	17	other metabolic processes	other cell component	other molecular function	Pf00291		A0A067EHC3					0	0	1.259	0.991	1.615	0.813	0.651323	0.993976	0.940626	0.979304	61.14	74.64	66.67	58.2	61.7	78.3	124.1	135.9	24.33	12.2	12.9	5.04	3.13839e+08	4.30752e+08
High	A0A067GGJ5	Cysteine synthase OS=Citrus sinensis OX=2711 GN=CISIN_1g020501mg PE=3 SV=1	0	FALSE	321.983	67	17	24	373	13	325	34.3	5.58	794.92	17	other metabolic processes	other cell component	other molecular function	Pf00291		A0A067GGJ5					0	7	1.161	0.666	0.877	0.91	0.883958	0.902496	0.936982	0.996438	65.33	54.48	53.43	47.77	90	123.7	92.1	94.2	12.42	16.23	21.22	13.98	1.38727e+08	1.35674e+08
High	A0A067F699	WD_REPEATS_REGION domain-containing protein OS=Citrus sinensis OX=2711 GN=CISIN_1g048118mg PE=4 SV=1	0	FALSE	321.578	60	16	24	499	16	303	33.4	7.72	1258.54	16	protein metabolism;other metabolic processes;other biological processes	cytosol;nucleus	translation activity;other molecular function	Pf00400		A0A067F699					0	0	0.936	3.545	1.788	1.727	0.989534	0.531311	0.905305	0.814648	63.1	68.7	76.81	48.82	132	31.1	148.2	88.7	12.63	57.99	19.06	8.38	2.87677e+08	2.68146e+08
High	A0A067FTR9	Uncharacterized protein OS=Citrus sinensis OX=2711 GN=CISIN_1g007251mg PE=3 SV=1	0	FALSE	321.508	55	25	28	272	25	555	62.9	5.85	561.56	25	protein metabolism;RNA metabolism OR transcription;other metabolic processes	other cell component	other molecular function	Pf00750, Pf03485, Pf05746		A0A067FTR9					0	0	0.981	2.007	2.007	1.013	0.999955	0.921774	0.845243	0.998644	45.15	64.72	62.22	49.95	135.7	44.7	108.4	111.2	10.52	42.16	31.71	7.16	9.17874e+07	8.39692e+07
High	A0A067FNS1	60S acidic ribosomal protein P0 OS=Citrus sinensis OX=2711 GN=CISIN_1g020952mg PE=3 SV=1	0	FALSE	321.465	71	14	22	331	14	319	34	5.45	985.47	14	cell organization and biogenesis;protein metabolism;other metabolic processes	cytosol;translational apparatus	nucleic acid binding activity;other molecular function	Pf00428, Pf00466, Pf17777		A0A067FNS1					0	0	1.123	1.728	2.325	0.971	0.938982	0.916224	0.723398	0.998644	44.29	79	77.94	37.6	113.8	44	125.4	116.8	5.67	67.66	14.9	8.98	2.06904e+08	1.99953e+08
High	A0A067H7P7	Tr-type G domain-containing protein OS=Citrus sinensis OX=2711 GN=CISIN_1g000570mg PE=4 SV=1	0	FALSE	321.271	28	29	33	174	29	1415	157.6	5.31	370.32	29	protein metabolism;other metabolic processes		nucleic acid binding activity;other molecular function	Pf00009, Pf03144, Pf11987		A0A067H7P7					0	0	0.825	2.483	1.888	0.844	0.906602	0.890544	0.875651	0.996276	55.48	88.11	80.63	59.07	130.1	32.5	95	142.4	38	43.4	13.12	16.85	2.53071e+07	2.57464e+07
High	A0A067EFC4	Uncharacterized protein (Fragment) OS=Citrus sinensis OX=2711 GN=CISIN_1g0132572mg PE=3 SV=1	0	FALSE	320.74	56	16	21	384	16	374	41.5	8.29	1103.38	16	protein metabolism		other molecular function	Pf02127		A0A067EFC4					0	0	0.992	0.883	0.886	1.049	0.999955	0.952837	0.939788	0.998644	52.27	60.22	73.99	40.49	86.3	118.2	93.5	102	13.79	9.92	10.04	10.43	7.72874e+07	7.82832e+07
High	A0A067G1U6	Uncharacterized protein OS=Citrus sinensis OX=2711 GN=CISIN_1g012004mg PE=3 SV=1	0	FALSE	320.648	50	23	27	394	20	473	51.2	6.54	1059.69	23	other metabolic processes		other molecular function	Pf02670, Pf08436, Pf13288	102618907	A0A067G1U6; cit:102618907					0	4	0.813	1.542	1.121	1.101	0.822944	0.945552	0.987806	0.998644	64.69	66.8	58.14	49.31	120.7	88.1	99.4	91.8	21.12	11.59	27.94	7.26	1.88811e+08	1.71946e+08
High	A0A067GZH0	Uncharacterized protein OS=Citrus sinensis OX=2711 GN=CISIN_1g024783mg PE=3 SV=1	0	FALSE	320.197	48	9	20	787	9	244	26.6	4.7	2477.66	9	protein metabolism		other molecular function	Pf00112, Pf00396		A0A067GZH0					0	0	1.447	0.607	0.877	0.944	0.24057	0.880372	0.936982	0.99701	46.65	59.11	60.63	51.2	76.4	105.9	98.9	118.8	4.72	13.17	19.09	1.51	9.35888e+08	9.64978e+08
High	A0A067DN20	Pectin acetylesterase OS=Citrus sinensis OX=2711 GN=CISIN_1g016608mg PE=3 SV=1	0	FALSE	320.035	65	18	21	416	14	386	42.5	6.28	926.18	18	cell organization and biogenesis	non-structural extracellular;other cell component	other molecular function	Pf03283	102628310	A0A067DN20; cit:102628310					0	0	1.006	0.679	0.561	1.368	0.999955	0.88116	0.638902	0.993633	55.83	70.76	76.49	86.26	87.5	154.3	93.9	64.2	22.36	41.7	12.77	32.32	6.39297e+07	3.85624e+07
High	A0A067DVH1	Chorismate synthase OS=Citrus sinensis OX=2711 GN=CISIN_1g013280mg PE=3 SV=1	0	FALSE	319.442	57	20	32	272	20	441	47.7	8.12	675.7	20	other metabolic processes		other molecular function	Pf01264		A0A067DVH1					0	0	0.898	2.257	1.499	1.438	0.975586	0.838552	0.968028	0.970863	71.17	69.32	73.85	49.71	144.1	54.8	113.5	87.5	7.67	35.89	14.35	43.21	1.65861e+08	1.61548e+08
High	A0A067DAE8	Peptidase A1 domain-containing protein (Fragment) OS=Citrus sinensis OX=2711 GN=CISIN_1g037784mg PE=3 SV=1	0	FALSE	319.441	77	11	20	289	8	244	25.8	8.72	888.18	11	protein metabolism		other molecular function	Pf14541		A0A067DAE8					0	4	1.348	0.111	1.497	0.081	0.51702	0.00847101	0.96933	1.62271e-09	48.74	88.97	82.95	76.36	9.1	112.8	12.9	265.3	20.71	76.08	28.83	19.08	1.79511e+07	1.49212e+07
High	A0A067FWG8	Uncharacterized protein OS=Citrus sinensis OX=2711 GN=CISIN_1g008576mg PE=4 SV=1	0	FALSE	319.372	57	27	31	358	27	560	62.1	8.97	825.97	27	other metabolic processes		other molecular function	Pf00725, Pf02737		A0A067FWG8					0	0	1.334	0.918	1.265	0.918	0.441066	0.964378	0.987806	0.996438	30.36	39.68	45.19	36.63	66.7	96	95	142.2	4.08	10.04	17.12	21.42	7.86629e+07	8.29852e+07
High	A0A067EM78	Tubulin alpha chain (Fragment) OS=Citrus sinensis OX=2711 GN=CISIN_1g0157541mg PE=3 SV=1	0	FALSE	319.08	62	19	24	404	8	353	38.8	6.27	993.32	19	cell cycle OR cell proliferation;cell organization and biogenesis	cytoskeleton;other cell component	cytoskeletal activity;other molecular function	Pf00091, Pf03953		A0A067EM78					0	0	1.101	5.429	4.955	1.178	0.961283	0.277836	0.0661893	0.998644	69.86	135.39	114.32	84.19	79.7	116	76.2	128.1	17.25	17.06	21.03	31.94	7.42442e+07	7.64199e+07
High	A0A067H2I4	Uncharacterized protein OS=Citrus sinensis OX=2711 GN=CISIN_1g001190mg PE=4 SV=1	0	FALSE	318.863	32	26	34	238	21	1096	121.1	6.92	459.7	26	other biological processes			Pf00400		A0A067H2I4					0	5	1.002	1.524	1.296	1.142	0.999955	0.986458	0.987806	0.998644	46.92	75.46	74.09	42.06	121.4	66.7	114.3	97.7	7.14	21.59	24.91	18.48	7.39896e+07	7.70713e+07
High	A0A067ENN6	Uncharacterized protein OS=Citrus sinensis OX=2711 GN=CISIN_1g010094mg PE=4 SV=1	0	FALSE	318.829	53	20	24	205	20	518	53.8	6.39	701.94	20	other metabolic processes	cytosol	kinase activity;other molecular function	Pf02733, Pf02734		A0A067ENN6					0	0	0.993	1.806	1.647	1.18	0.999955	0.945552	0.933185	0.998644	45.13	100.36	94.47	43.22	120.1	45.4	132.3	102.2	13.09	74.35	12.86	21.9	1.08339e+08	8.43278e+07
High	A0A067DGF8	SHMT domain-containing protein (Fragment) OS=Citrus sinensis OX=2711 GN=CISIN_1g0121042mg PE=4 SV=1	0	FALSE	318.618	84	13	19	630	13	226	25.1	5.3	1870.7	13	other metabolic processes		other molecular function	Pf00464		A0A067DGF8					0	0	0.841	1.433	0.675	1.432	0.900538	0.968711	0.811991	0.972589	55.15	58.82	72	45.53	121.7	73	122.7	82.7	7.6	36.4	14.25	13.28	8.1999e+08	8.35012e+08
High	A0A067CYP9	Lipase_GDSL domain-containing protein (Fragment) OS=Citrus sinensis OX=2711 GN=CISIN_1g045313mg PE=4 SV=1	0	FALSE	318.481	82	12	23	399	12	234	25.9	5.87	1018.11	12			other molecular function	Pf00657		A0A067CYP9					0	0	0.841	1.434	0.668	1.643	0.899642	0.968536	0.803766	0.864301	41.27	41.57	50.45	56.47	131.7	91.5	116.3	60.4	7.49	12.37	12.56	13.59	3.00495e+08	3.31394e+08
High	A0A067G9J2	B5 domain-containing protein OS=Citrus sinensis OX=2711 GN=CISIN_1g007706mg PE=4 SV=1	0	FALSE	318.268	48	23	32	258	23	592	66.9	5.38	636.06	23	protein metabolism;RNA metabolism OR transcription;other metabolic processes	other cell component	nucleic acid binding activity;other molecular function	Pf03483, Pf03484, Pf17759, Pf18262	102630397	A0A067G9J2; cit:102630397					0	0	0.864	2.466	1.744	1.218	0.932868	0.852842	0.913133	0.99701	43.12	85.04	80.45	45.74	117.7	75.3	130.7	76.4	6.55	27.34	17.54	15	1.05993e+08	9.31074e+07
High	A0A067FI88	Peroxidase OS=Citrus sinensis OX=2711 GN=CISIN_1g018796mg PE=3 SV=1	0	FALSE	317.74	41	10	22	608	4	350	37.9	6.54	1912.28	10	other metabolic processes;stress response;other biological processes	non-structural extracellular	other molecular function	Pf00141	102613627	A0A067FI88; cit:102613627					0	2	1.521	0.073	0.466	0.491	0.273957	0.00132764	0.436193	0.334843	71.13	111.72	73.49	126.76	12.5	263.6	14.8	109.2	59.28	25.58	44.28	35.27	2.7188e+07	5.9584e+06
High	A0A067DTZ5	TIP120 domain-containing protein OS=Citrus sinensis OX=2711 GN=CISIN_1g000934mg PE=4 SV=1	0	FALSE	317.263	34	33	35	237	33	1218	134.5	5.82	396.48	33	cell organization and biogenesis			Pf08623	102622126	A0A067DTZ5; cit:102622126					0	0	0.812	2.969	2.029	1.13	0.802022	0.781278	0.8409	0.998644	41.89	67.93	71.41	39.49	171.2	52.4	108.7	67.7	19.44	32.45	18.8	31.44	7.37988e+07	8.66809e+07
High	A0A067GQ02	Uncharacterized protein (Fragment) OS=Citrus sinensis OX=2711 GN=CISIN_1g0105881mg PE=3 SV=1	0	FALSE	316.538	59	21	27	202	21	459	52.5	8.07	467.27	21	other metabolic processes		other molecular function	Pf00232		A0A067GQ02					0	0	0.701	2.364	1.051	1.709	0.324321	0.890544	0.978451	0.828358	46.48	61.74	63.04	60.67	153	55.6	125.1	66.3	16.2	15.2	20.02	40.24	8.40793e+07	9.04333e+07
High	A0A067DT17	Uncharacterized protein OS=Citrus sinensis OX=2711 GN=CISIN_1g012505mg PE=4 SV=1	0	FALSE	315.536	51	20	25	299	20	461	49.6	5.94	689.73	20	other metabolic processes		other molecular function	Pf02878, Pf02879, Pf02880		A0A067DT17					0	0	0.931	0.972	1.013	0.936	0.98739	0.987364	0.976356	0.996438	29.53	48.63	53.11	45.73	103.1	109.4	94.1	93.4	5.21	12.53	9.11	13.47	1.11477e+08	1.03463e+08
High	A0A067GUV5	Aldedh domain-containing protein OS=Citrus sinensis OX=2711 GN=CISIN_1g009035mg PE=3 SV=1	0	FALSE	314.787	62	22	27	260	21	546	58.8	6.99	601.81	22			other molecular function	Pf00171		A0A067GUV5					0	1	1.022	2.301	1.523	1.476	0.995223	0.819112	0.965208	0.959788	44.49	68.19	67.99	35.27	129.1	60.5	137.3	73.1	18.46	23.07	7.55	6.4	1.6639e+08	1.55324e+08
High	A0A067GBF7	Uncharacterized protein OS=Citrus sinensis OX=2711 GN=CISIN_1g002068mg PE=3 SV=1	0	FALSE	314.58	41	34	36	134	30	973	109.4	6.37	249.48	34	stress response;other biological processes	other cell component	other molecular function	Pf00004, Pf02861, Pf07724, Pf10431, Pf17871		A0A067GBF7					0	4	0.973	2.185	2.038	1.156	0.999955	0.87203	0.83907	0.998644	43.28	96.89	81.76	46.79	99.2	97	98.8	105	9.11	19.85	10.66	9.51	8.97497e+07	8.61411e+07
High	A0A067GI19	Uncharacterized protein (Fragment) OS=Citrus sinensis OX=2711 GN=CISIN_1g0071512mg PE=3 SV=1	0	FALSE	314.496	66	26	32	344	26	524	56.6	6.74	716.77	26	other metabolic processes		other molecular function	Pf01487, Pf01488, Pf08501, Pf18317		A0A067GI19					0	0	1.052	0.987	0.828	1.257	0.983585	0.993976	0.915616	0.996438	49.43	52.34	52.41	56.44	99.7	109.3	104.9	86.1	22.07	19.79	23.85	24.58	1.57021e+08	2.23593e+08
High	A0A067F3F4	FBPase domain-containing protein OS=Citrus sinensis OX=2711 GN=CISIN_1g015111mg PE=3 SV=1	0	FALSE	313.413	39	13	20	415	13	413	44.8	5.38	1165.83	13	other metabolic processes	cytosol;other cell component	other molecular function	Pf00316, Pf18913	102628345	A0A067F3F4; cit:102628345					0	0	1.156	0.958	1.183	0.834	0.891466	0.991959	0.995105	0.992607	36.48	84.2	74.18	47.81	92.8	76.9	115.9	114.4	7.39	62.75	11.61	7.22	2.63452e+08	2.21015e+08
High	A0A067GVG2	WD_REPEATS_REGION domain-containing protein OS=Citrus sinensis OX=2711 GN=CISIN_1g000346mg PE=4 SV=1	0	FALSE	312.732	25	33	33	224	33	1630	177	7.93	406.35	33	cell organization and biogenesis;other metabolic processes	other membranes;other cytoplasmic organelle				A0A067GVG2					0	0	0.958	3.903	2.868	1.561	0.999955	0.610712	0.519499	0.922219	53.54	82.01	88.68	40.54	123.5	20.2	161.5	94.8	28.87	41.4	12.26	17.35	1.11327e+08	1.96756e+08
High	A0A067GC93	MGS domain-containing protein OS=Citrus sinensis OX=2711 GN=CISIN_1g007518mg PE=3 SV=1	0	FALSE	311.315	56	21	27	154	21	599	65.6	6.9	370.49	21	other metabolic processes		other molecular function	Pf01808, Pf02142		A0A067GC93					0	0	1.136	1.433	1.713	1.01	0.932868	0.994926	0.916973	0.998644	46.15	73.53	62.68	55.55	105	41.2	120.3	133.6	9.05	33.72	21.82	7.76	4.15948e+07	4.10846e+07
High	A0A067GEK0	PKS_KS domain-containing protein OS=Citrus sinensis OX=2711 GN=CISIN_1g012221mg PE=3 SV=1	0	FALSE	311.19	60	15	18	187	15	468	49.8	7.46	593.18	15	other metabolic processes		other molecular function	Pf00109, Pf02801	102621824	A0A067GEK0; cit:102621824					0	0	1.182	2.112	2	1.122	0.837952	0.872418	0.847268	0.998644	50.46	77.13	83.13	67.47	108.9	38.9	118.4	133.8	7.05	58.52	9.73	12.35	1.68814e+08	1.43962e+08
High	A0A067G606	PEP_hydrolase domain-containing protein OS=Citrus sinensis OX=2711 GN=CISIN_1g004491mg PE=4 SV=1	0	FALSE	310.551	42	22	26	205	22	749	80.2	6.19	406.39	22			other molecular function	Pf06792, Pf09370		A0A067G606					0	0	1.022	2.581	3.809	0.835	0.991454	0.880427	0.220276	0.996276	38.34	102.29	91.76	42.51	116.7	27.6	109.1	146.6	27.52	71.22	11.16	8.45	3.15593e+07	4.09468e+07
High	A0A067DM66	Uncharacterized protein OS=Citrus sinensis OX=2711 GN=CISIN_1g016467mg PE=3 SV=1	0	FALSE	310.547	49	20	28	648	12	389	44.5	10.1	1310.79	20	cell organization and biogenesis;protein metabolism;other metabolic processes	cytosol;translational apparatus	nucleic acid binding activity;other molecular function	Pf00297		A0A067DM66					0	10	1.238	1.312	1.042	1.497	0.706664	0.987364	0.97665	0.947567	51.6	46.22	51.32	44.54	104	78.5	127.8	89.7	5.59	14.63	23.38	3.6	3.90025e+08	3.41964e+08
High	A0A067F1D7	Uncharacterized protein OS=Citrus sinensis OX=2711 GN=CISIN_1g016237mg PE=4 SV=1	0	FALSE	310.456	39	12	16	245	5	392	41.8	5.54	727.96	12				Pf01965		A0A067F1D7					0	8	0.944	1.841	0.785	2.529	0.992829	0.901563	0.899754	0.226325	71.62	47.61	79.75	45.86	143.3	74.4	127.2	55.1	10.75	5.14	7.8	20.46	1.77228e+08	1.54652e+08
High	P08779	SWISS-PROT:P08779 Tax_Id=9606 Gene_Symbol=KRT16 Keratin, type I cytoskeletal 16	0	TRUE	310.36	53	23	30	445	11	473	51.2	5.05	757.94	23	cell organization and biogenesis;stress response;developmental processes;other biological processes	cytosol;cytoskeleton	cytoskeletal activity	Pf00038	3868	A8K488; hsa:3868; P08779; P30654; Q16402; Q9UBG8	ENSG00000186832	KRT16	Formation of the cornified envelope	Vitamin D receptor pathway	3	0	0.76	0.972	1.014	0.97	0.891466	0.922246	0.97433	0.998644	81.09	104.03	94.88	96.01	120.6	140.2	81.9	57.3	105.62	67.98	85.92	114.99	6.32851e+06	3.22307e+07
High	A0A067DQU8	Uncharacterized protein (Fragment) OS=Citrus sinensis OX=2711 GN=CISIN_1g0145142mg PE=4 SV=1	0	FALSE	310.235	56	19	21	458	14	400	44.2	5.83	1081.62	19			other molecular function	Pf08442, Pf16114		A0A067DQU8					0	6	0.921	2.159	1.555	1.375	0.983585	0.851103	0.958349	0.987612	61.5	61.59	63.39	38.07	137.3	49.8	125.7	87.1	11.35	44.76	13.31	27.64	2.56152e+08	2.77968e+08
High	A0A067FIZ2	Peptidase A1 domain-containing protein OS=Citrus sinensis OX=2711 GN=CISIN_1g011556mg PE=3 SV=1	0	FALSE	309.753	51	15	16	499	15	483	51.4	7.43	1086.69	15	protein metabolism		other molecular function	Pf14541, Pf14543		A0A067FIZ2					0	0	1.105	0.952	1.905	0.644	0.956235	0.991806	0.871071	0.78613	52.78	74.59	78.95	86.43	73.5	76	80.8	169.6	8.73	43.57	32.18	30.18	1.84337e+08	1.50019e+08
High	A0A067DZ21	tRNA-synt_His domain-containing protein (Fragment) OS=Citrus sinensis OX=2711 GN=CISIN_1g0030411mg PE=4 SV=1	0	FALSE	309.538	59	33	35	243	33	708	77.8	5.97	454.17	33	protein metabolism;RNA metabolism OR transcription;other metabolic processes	cytosol;mitochondrion	other molecular function	Pf13393		A0A067DZ21					0	0	1.193	2.359	2.237	1.256	0.818719	0.812203	0.762893	0.996438	41	77.3	95.26	49.12	106	63.9	126.1	104	4.73	26.69	16.99	12.63	1.66079e+08	1.76544e+08
High	A0A067FS25	PPIase cyclophilin-type domain-containing protein OS=Citrus sinensis OX=2711 GN=CISIN_1g013730mg PE=4 SV=1	0	FALSE	309.535	58	19	27	150	19	437	48	5.15	366.07	19	protein metabolism;other metabolic processes	other cell component	other molecular function	Pf00160		A0A067FS25					0	0	0.884	0.357	0.624	0.597	0.962604	0.562744	0.737724	0.682547	69.72	65.4	50.45	69.82	130.3	105.1	90.2	74.4	24.37	8.6	20.99	18.18	1.94957e+08	3.02122e+08
High	A0A067H3U6	Alpha-galactosidase OS=Citrus sinensis OX=2711 GN=CISIN_1g006587mg PE=3 SV=1	0	FALSE	309.378	41	19	29	396	16	639	70.9	7.71	825.83	19	other metabolic processes		other molecular function	Pf16499, Pf17801		A0A067H3U6					0	5	0.763	0.408	0.701	0.461	0.629687	0.664859	0.83907	0.30544	54.46	57.52	64.33	66.47	55.8	177.2	45	122	7.68	17.48	30.08	7.57	2.55335e+08	2.55078e+08
High	A0A067FBX6	Lipoxygenase OS=Citrus sinensis OX=2711 GN=CISIN_1g002617mg PE=3 SV=1	0	FALSE	308.817	39	27	29	101	25	900	102.2	6.29	214.63	27	other metabolic processes		other molecular function	Pf00305, Pf01477	102614914	A0A067FBX6; cit:102614914					0	3	1.016	0.449	1.066	0.441	0.999955	0.6772	0.980178	0.26757	62.55	72.76	74.43	78.63	62.9	166.8	57.9	112.4	5.87	17.51	21.96	49.69	3.7713e+07	3.54095e+07
High	A0A067GGP0	PMR5N domain-containing protein OS=Citrus sinensis OX=2711 GN=CISIN_1g017263mg PE=4 SV=1	0	FALSE	308.473	63	17	23	430	17	366	41.7	8.51	1014.4	17				Pf13839, Pf14416		A0A067GGP0					0	0	0.744	0.511	0.902	0.437	0.537785	0.803163	0.948009	0.233467	68.53	80.45	74.23	91.22	83.9	135.4	68.6	112.2	14.43	31.88	31.01	26.3	3.68896e+08	4.0431e+08
High	A0A067F6D9	Peroxidase OS=Citrus sinensis OX=2711 GN=CISIN_1g018811mg PE=3 SV=1	0	FALSE	307.614	38	10	23	974	10	350	37.4	4.74	2678.41	10	other metabolic processes;stress response;other biological processes	non-structural extracellular	other molecular function	Pf00141	102615778	A0A067F6D9; cit:102615778					0	0	1.207	0.613	0.721	1.123	0.789623	0.88525	0.849139	0.998644	46.75	57.3	43.3	47.58	76.3	123.4	105.7	94.6	20.84	17.19	13.69	12.65	2.02406e+09	1.50687e+09
High	A0A067FTW0	Uncharacterized protein OS=Citrus sinensis OX=2711 GN=CISIN_1g001242mg PE=3 SV=1	0	FALSE	306.948	34	35	38	255	21	1116	131	5.9	491.71	35	protein metabolism;other metabolic processes;other biological processes	cytosol;nucleus	other molecular function	Pf00443, Pf00917, Pf12436, Pf14533		A0A067FTW0					0	15	1.099	3.865	2.237	1.678	0.956235	0.631073	0.762893	0.857722	38.21	78.17	76.71	43.72	145.8	24.9	148.5	80.8	10.1	59.8	14.34	11.96	7.89441e+07	9.51907e+07
High	A0A067EYF3	PKS_ER domain-containing protein OS=Citrus sinensis OX=2711 GN=CISIN_1g0174261mg PE=3 SV=1	0	FALSE	306.796	64	16	23	497	6	321	34.4	6.16	1221.92	16		other membranes	other molecular function	Pf00107, Pf08240		A0A067EYF3					0	3	0.985	1.524	1.259	1.066	0.999955	0.983025	0.987806	0.999567	48.48	63.72	74.28	62.64	106.2	65.5	104.6	123.7	12.9	47.84	6.59	10.95	1.174e+08	9.23159e+07
High	A0A067G3U1	Purple acid phosphatase OS=Citrus sinensis OX=2711 GN=CISIN_1g007069mg PE=3 SV=1	0	FALSE	306.541	38	20	24	324	12	619	69.4	7.94	552.42	20	other metabolic processes		other molecular function	Pf00149, Pf14008, Pf16656, Pf17808		A0A067G3U1					0	2	0.803	1.784	0.811	1.612	0.766993	0.9476	0.908508	0.887688	50.24	74.1	40.55	66.73	140.1	82.2	115.1	62.6	4.01	17.91	30.88	5.65	8.67058e+07	7.91368e+07
High	A0A067ED80	Uncharacterized protein OS=Citrus sinensis OX=2711 GN=CISIN_1g023352mg PE=4 SV=1	0	FALSE	305.799	66	15	24	764	15	283	31.5	8.81	1884.46	15	other metabolic processes		other molecular function	Pf03767	102615259	A0A067ED80; cit:102615259					0	0	0.641	0.782	1.427	0.34	0.149148	0.941554	0.976356	0.0507418	56.18	58.14	75.99	55.54	80.8	96.3	57.2	165.7	12.34	42.06	29.49	8.15	5.41126e+08	6.78206e+08
High	A0A067DJZ9	Uncharacterized protein (Fragment) OS=Citrus sinensis OX=2711 GN=CISIN_1g0014662mg PE=4 SV=1	0	FALSE	305.07	29	23	25	283	23	798	87.7	9.36	609.82	23	other biological processes		nucleic acid binding activity	Pf02170, Pf02171, Pf08699, Pf12764, Pf16486, Pf16487, Pf16488		A0A067DJZ9					0	0	1.096	6.175	3.186	2.106	0.961131	0.222214	0.394154	0.559818	49.57	124.33	99.26	55.15	125	67.1	139.4	68.5	10.54	29.4	19.1	23.23	8.70197e+07	9.21174e+07
High	A0A067DL12	Uncharacterized protein (Fragment) OS=Citrus sinensis OX=2711 GN=CISIN_1g0020362mg PE=4 SV=1	0	FALSE	304.515	61	13	22	324	13	278	31.5	5.15	790.19	13	other metabolic processes	other membranes;other cytoplasmic organelle	other molecular function	Pf07748, Pf17677		A0A067DL12					0	0	1.037	0.44	0.855	0.675	0.989534	0.726112	0.925849	0.846062	83.26	64.43	125.02	82.77	75.4	148.6	72	104	5.8	24.95	25.8	14.8	1.20326e+08	1.05079e+08
High	A0A067F588	Ubiquitin carboxyl-terminal hydrolase OS=Citrus sinensis OX=2711 GN=CISIN_1g011408mg PE=3 SV=1	0	FALSE	304.312	52	17	25	213	17	486	54.5	5.94	383.2	17	protein metabolism;other metabolic processes	nucleus	other molecular function	Pf00240, Pf00443		A0A067F588					0	0	1.051	4.923	3.883	1.503	0.98739	0.450973	0.204791	0.942596	51.51	89.89	98.91	48.82	144.4	14.9	144.6	96.2	15.12	92.44	17.48	17.55	5.49617e+07	6.53485e+07
High	A0A067ES75	AAA domain-containing protein OS=Citrus sinensis OX=2711 GN=CISIN_1g014332mg PE=3 SV=1	0	FALSE	304.221	66	26	32	365	26	426	47.6	6.29	655.99	26	protein metabolism;other metabolic processes;other biological processes	other cell component	other molecular function	Pf00004, Pf17862	102616620	A0A067ES75; cit:102616620					0	0	0.878	2.676	2.099	1.121	0.956235	0.761699	0.821144	0.998644	48.52	66.5	65.54	48.64	138.8	41.8	118.7	100.7	5.85	52.04	12.63	9.48	1.53024e+08	1.67001e+08
High	A0A067DM56	Uncharacterized protein OS=Citrus sinensis OX=2711 GN=CISIN_1g018966mg PE=3 SV=1	0	FALSE	303.781	47	12	27	473	4	348	38.5	9.35	1269.94	12	other metabolic processes	plasma membrane;other membranes;other cell component	other molecular function	Pf00332		A0A067DM56					0	0	0.791	0.382	0.716	0.723	0.774336	0.559529	0.847268	0.936777	77.63	142.61	79.28	137.32	61.5	188.2	62.7	87.6	46.3	27.86	54.74	31.91	5.71371e+07	6.14777e+07
High	A0A067FWX5	NAD(P)-bd_dom domain-containing protein (Fragment) OS=Citrus sinensis OX=2711 GN=CISIN_1g0190621mg PE=4 SV=1	0	FALSE	302.916	75	18	25	386	11	257	29	5.72	1118.39	18	other metabolic processes	other cell component	other molecular function	Pf16363		A0A067FWX5					0	0	0.986	1.164	0.972	0.938	0.999955	0.996572	0.97433	0.99701	70.86	61.77	65.85	65.75	83.5	95.8	101.4	119.3	34.98	10.11	26.9	18.26	2.701e+08	3.3621e+08
High	A0A067FIT2	PDZ domain-containing protein (Fragment) OS=Citrus sinensis OX=2711 GN=CISIN_1g0012762mg PE=4 SV=1	0	FALSE	302.793	36	28	37	186	28	1050	114.7	6.09	326.72	28	protein metabolism	nucleus	other molecular function	Pf12812, Pf13365, Pf17820		A0A067FIT2					0	0	1.09	2.534	1.674	1.325	0.975586	0.87203	0.925849	0.996276	49.88	72.85	106.49	60.32	115.8	47.3	145.7	91.2	12.74	35.37	23.61	24.27	4.41555e+07	4.65546e+07
High	A0A067FFU3	Carbonic anhydrase OS=Citrus sinensis OX=2711 GN=CISIN_1g019915mg PE=3 SV=1	0	FALSE	302.303	75	15	20	455	2	257	28.3	6.14	1193.5	15	other biological processes		other molecular function	Pf00484		A0A067FFU3					0	17	0.985	0.236	0.781	0.317	0.999955	0.219925	0.897575	0.0302775	74.51	125.01	110.56	74.25	29.2	196.2	36.9	137.8	16.77	67.82	35.52	23.97	1.43492e+08	1.195e+08
High	A0A067GQ09	Peptidyl-prolyl cis-trans isomerase OS=Citrus sinensis OX=2711 GN=CISIN_1g024818mg PE=3 SV=1	0	FALSE	301.628	54	12	30	710	11	262	28	9.17	1943.91	12	protein metabolism;other metabolic processes;other biological processes	other cell component	other molecular function	Pf00160	102625552	A0A067GQ09; cit:102625552					0	0	1.17	0.487	0.81	0.679	0.872035	0.775242	0.908307	0.850361	34.2	40.2	45.89	40.89	68.4	136.4	79.8	115.4	8.25	12.24	4.44	13.41	1.93639e+08	1.69045e+08
High	A0A067GYC0	Proteasome subunit alpha type OS=Citrus sinensis OX=2711 GN=CISIN_1g023620mg PE=3 SV=1	0	FALSE	300.685	66	15	21	470	15	279	30.1	5.38	1186.34	15	protein metabolism;other metabolic processes	nucleus;other cell component	other molecular function	Pf00227, Pf10584		A0A067GYC0					0	0	1.09	0.981	0.962	0.85	0.970871	0.99273	0.972669	0.996276	49.64	51.33	51.76	54.88	116.9	57.3	162.6	63.2	4.28	12.19	39.19	9.9	3.97111e+08	4.04707e+08
High	A0A067FN46	LRRNT_2 domain-containing protein OS=Citrus sinensis OX=2711 GN=CISIN_1g017578mg PE=4 SV=1	0	FALSE	300.125	51	16	24	630	16	369	40	8.47	1420.54	16				Pf08263, Pf13855		A0A067FN46					0	0	1.042	3.093	2.533	1.286	0.98793	0.643456	0.640886	0.996276	50.16	82.13	89.81	51.14	133.2	33.4	123.3	110	14.48	81.34	33.11	21.83	4.45637e+08	5.7061e+08
High	A0A067F3B5	Glucose-6-phosphate 1-epimerase OS=Citrus sinensis OX=2711 GN=CISIN_1g036760mg PE=3 SV=1	0	FALSE	299.889	62	16	21	383	12	315	35.4	6.07	859.39	16	other metabolic processes	other cell component	other molecular function	Pf01263		A0A067F3B5					0	5	0.946	0.673	0.85	0.763	0.992009	0.902496	0.924933	0.951188	40.02	45.31	56.46	36.43	93.1	120.1	81.4	105.4	10.37	11.82	4.37	1.68	1.22632e+08	1.42058e+08
High	A0A067G0F8	Uncharacterized protein (Fragment) OS=Citrus sinensis OX=2711 GN=CISIN_1g0087141mg PE=3 SV=1	0	FALSE	299.658	43	16	22	281	16	507	53.7	7.99	592.78	16	other biological processes		other molecular function	Pf02852, Pf07992		A0A067G0F8					0	0	0.899	2.89	1.59	1.66	0.974794	0.794787	0.948009	0.864301	52.67	47.37	56.75	27.43	144.7	44.3	131.9	79.1	11.4	28.84	8.93	17.48	1.23235e+08	1.00378e+08
High	A0A067GMU9	Uncharacterized protein OS=Citrus sinensis OX=2711 GN=CISIN_1g011066mg PE=4 SV=1	0	FALSE	299.632	42	11	19	312	11	372	40.9	5.07	1195.97	11	protein metabolism;other metabolic processes		other molecular function	Pf01650		A0A067GMU9					0	0	0.988	0.772	0.715	1.053	0.999955	0.936568	0.847067	0.998644	74.46	60.91	95.59	70.24	98.7	124.5	80.1	96.8	24.97	21.67	26.05	24.52	2.51998e+08	3.63323e+08
High	A0A067FTX6	Ribosomal_S7 domain-containing protein OS=Citrus sinensis OX=2711 GN=CISIN_1g028585mg PE=3 SV=1	0	FALSE	299.567	76	13	20	432	13	190	21.1	9.74	1195.88	13	protein metabolism;other metabolic processes	translational apparatus	nucleic acid binding activity;other molecular function	Pf00177		A0A067FTX6					0	0	1.088	1.287	1.267	1.174	0.970871	0.991676	0.987806	0.998644	67.79	81	75.01	62.82	66.7	79.8	105.6	148	13.92	34.63	27.27	24.51	7.50808e+08	6.49862e+08
High	A0A067DKU2	Uncharacterized protein OS=Citrus sinensis OX=2711 GN=CISIN_1g007192mg PE=3 SV=1	0	FALSE	299.36	57	23	28	372	23	613	65.7	7.11	732.42	23	other metabolic processes	other cell component	other molecular function	Pf00920		A0A067DKU2					0	0	1.043	1.22	0.901	1.361	0.98739	0.993976	0.948009	0.995448	48.81	56.32	66.47	58.4	126.2	101.2	86.2	86.4	24.02	32.72	34.81	10.54	1.85285e+08	1.90051e+08
High	A0A067FJM5	Peroxidase OS=Citrus sinensis OX=2711 GN=CISIN_1g020966mg PE=3 SV=1	0	FALSE	298.968	51	15	27	177	14	319	34.1	8.57	510.25	15	other metabolic processes;stress response;other biological processes	non-structural extracellular	other molecular function	Pf00141		A0A067FJM5					0	1	1.115	0.223	1.024	0.211	0.947367	0.156174	0.976356	0.000312608	51.7	77.93	101.77	61.38	31.3	149.5	39.3	179.9	43.68	48.45	22.07	18.29	4.08797e+07	2.5598e+07
High	A0A067EEN8	Carboxypeptidase (Fragment) OS=Citrus sinensis OX=2711 GN=CISIN_1g0128612mg PE=3 SV=1	0	FALSE	298.914	55	16	21	239	16	374	41.4	6.32	692.52	16	protein metabolism	non-structural extracellular;other cytoplasmic organelle	other molecular function	Pf00450		A0A067EEN8					0	0	0.918	0.831	0.71	1.148	0.982914	0.960881	0.844466	0.998644	54.31	61.08	92.73	60.61	110.2	100.4	110	79.4	7.14	12.76	4.75	8.19	2.83512e+08	2.88685e+08
High	A0A067GFN2	Fumarylacetoacetase OS=Citrus sinensis OX=2711 GN=CISIN_1g012786mg PE=3 SV=1	0	FALSE	298.861	52	16	21	445	16	434	47.6	5.83	1087.68	16	other metabolic processes		other molecular function	Pf01557, Pf09298		A0A067GFN2					0	0	1.087	1.147	1.057	1.279	0.972238	0.996572	0.978451	0.996276	50.64	68.35	84.88	52.92	100.6	96.7	108	94.8	3.19	27.31	12.82	11.42	2.52807e+08	2.65055e+08
High	A0A067FUU8	Uncharacterized protein OS=Citrus sinensis OX=2711 GN=CISIN_1g001939mg PE=4 SV=1	0	FALSE	298.618	39	28	29	201	28	992	109.1	6.57	352.01	28			other molecular function	Pf00288, Pf08544, Pf10509	102620473	A0A067FUU8					0	0	1.084	2.626	1.935	1.492	0.972238	0.870856	0.859629	0.950752	37.8	100.2	93.49	44.24	124.7	53.8	125.3	96.1	9.41	45.32	11.16	14.16	5.58784e+07	5.14226e+07
High	A0A067DIG0	Uncharacterized protein OS=Citrus sinensis OX=2711 GN=CISIN_1g014592mg PE=4 SV=1	0	FALSE	298.405	55	19	24	281	17	422	47.9	6.37	625.54	19	protein metabolism;other metabolic processes		nucleic acid binding activity;other molecular function	Pf00043, Pf00647, Pf02798		A0A067DIG0					0	2	1.013	2.235	1.948	1.183	0.999955	0.855466	0.855959	0.998644	53.08	54.78	68.79	55.29	120.6	53.9	121.8	103.7	15.21	38.82	21.69	9.38	1.40854e+08	1.7465e+08
High	A0A067F9P3	Tr-type G domain-containing protein OS=Citrus sinensis OX=2711 GN=CISIN_1g010278mg PE=4 SV=1	0	FALSE	297.23	42	20	31	212	20	513	57	5.63	427.59	20	protein metabolism;other metabolic processes		other molecular function	Pf00009, Pf03143, Pf03144	102608389	A0A067F9P3; cit:102608389					0	0	0.841	3.758	2.695	1.24	0.88636	0.692513	0.58178	0.996438	56.26	94.47	108.87	43.45	149	6.3	136.8	107.9	14.82	137.58	12.86	24.07	6.59942e+07	7.57899e+07
High	A0A067G5P6	Uncharacterized protein OS=Citrus sinensis OX=2711 GN=CISIN_1g039683mg PE=4 SV=1	0	FALSE	296.801	40	29	34	218	29	983	107.1	5.82	435.09	29	other metabolic processes		kinase activity;other molecular function	Pf00391, Pf01326, Pf02896		A0A067G5P6					0	0	0.926	0.63	1.081	0.528	0.986293	0.880427	0.984946	0.502191	57.13	88.25	75.19	68	89.6	89.4	84.4	136.6	6.8	45.98	17.4	6.74	1.3508e+08	1.28807e+08
High	A0A067F0Z3	Uncharacterized protein OS=Citrus sinensis OX=2711 GN=CISIN_1g025824mg PE=4 SV=1	0	FALSE	295.851	87	19	24	348	18	247	27.9	5.67	881.93	19	other metabolic processes		other molecular function	Pf01596	102619432	A0A067F0Z3; cit:102619432					0	1	0.572	1.394	0.926	0.745	0.0224922	0.980085	0.961021	0.934599	78.35	80.11	93.78	66.81	146.2	69.7	67.4	116.7	28.61	42.86	42.77	32.59	1.53012e+08	2.19237e+08
High	A0A067FKC9	CPSF_A domain-containing protein OS=Citrus sinensis OX=2711 GN=CISIN_1g000944mg PE=4 SV=1	0	FALSE	295.631	29	27	28	145	27	1213	134.4	5.48	287.34	27	RNA metabolism OR transcription;other metabolic processes	nucleus	nucleic acid binding activity	Pf03178, Pf10433	102619030	A0A067FKC9; cit:102619030					0	0	1.13	4.554	2.532	1.805	0.922655	0.531311	0.640886	0.807697	44.97	65.95	79.94	46.21	144.4	42.1	155.5	58	27.49	27.29	20.78	25.12	4.05473e+07	4.2037e+07
High	A0A067ERP1	Beta-galactosidase OS=Citrus sinensis OX=2711 GN=CISIN_1g004219mg PE=3 SV=1	0	FALSE	295.591	38	17	23	483	14	737	82.2	8.4	990.45	17	other metabolic processes	non-structural extracellular	other molecular function	Pf01301, Pf17834		A0A067ERP1					0	0	0.933	1.337	0.702	1.498	0.98739	0.9997	0.83907	0.961663	69.57	72.43	73.92	82.27	123.8	103.6	115.5	57.1	31.84	33.88	52.23	38.35	6.68007e+07	4.86209e+07
High	A0A067F2S9	Uncharacterized protein OS=Citrus sinensis OX=2711 GN=CISIN_1g013084mg PE=4 SV=1	0	FALSE	295.55	58	24	31	496	2	449	48.1	6.37	1176.96	24	other biological processes		other molecular function	Pf00415		A0A067F2S9					0	0	0.438	0.809	0.356	1.138	0.1247	0.876959	0.139182	0.998644	26.52	22.55	83.22	48.44	126.2	155.9	72.1	45.8	7.83	68.84	18.2	62.14	2.1842e+06	1.87183e+06
High	A0A067EJP7	Uncharacterized protein (Fragment) OS=Citrus sinensis OX=2711 GN=CISIN_1g0043292mg PE=4 SV=1	0	FALSE	295.463	48	21	24	220	21	593	65.6	5.62	445.17	21		other cell component		Pf00400, Pf08324, Pf09070		A0A067EJP7					0	0	1.07	2.705	2.452	1.232	0.978507	0.839272	0.664536	0.996438	32.39	66.33	54.42	30.64	137.6	36.8	117.2	108.4	11.69	53.85	12.1	19.73	5.32206e+07	6.4923e+07
High	A0A067FWR3	Leuk-A4-hydro_C domain-containing protein (Fragment) OS=Citrus sinensis OX=2711 GN=CISIN_1g0098531mg PE=4 SV=1	0	FALSE	295.267	76	20	23	390	20	286	32.9	5.06	842.04	20	protein metabolism	cytosol	other molecular function	Pf01433, Pf09127		A0A067FWR3					0	0	0.958	1.33	1.816	0.71	0.999955	0.994926	0.901936	0.891413	45.82	87.64	81.5	34.57	100.8	67.9	94.3	137	19.5	60.22	9.72	7.48	8.29454e+07	9.93448e+07
High	P13647	SWISS-PROT:P13647 Tax_Id=9606 Gene_Symbol=KRT5 Keratin, type II cytoskeletal 5	0	TRUE	294.501	55	35	40	357	20	590	62.3	7.74	645.28	35	cell organization and biogenesis;other biological processes	cytosol;cytoskeleton;other cell component	cytoskeletal activity;other molecular function	Pf00038, Pf16208	3852	hsa:3852; P13647; Q6PI71; Q6UBJ0; Q8TA91	ENSG00000186081	KRT5	Formation of the cornified envelope; Type I hemidesmosome assembly		3	8	0.77	1.119	0.674	1.084	0.597849	0.996572	0.810471	0.998644	77.97	73.35	92.58	69.77	124	108	83.1	84.9	37.12	39.4	36.28	25.36	1.48376e+08	1.86279e+08
High	A0A067GKW7	WD_REPEATS_REGION domain-containing protein OS=Citrus sinensis OX=2711 GN=CISIN_1g018860mg PE=4 SV=1	0	FALSE	292.99	71	19	23	192	15	349	38.1	5.97	464.33	19	cell organization and biogenesis;RNA metabolism OR transcription;other metabolic processes	other cell component	nucleic acid binding activity	Pf00400	102610385	A0A067GKW7; cit:102610385					0	4	0.981	2.211	1.351	1.437	0.999955	0.907859	0.979017	0.972976	66.56	77.27	86.69	53.88	146.6	54.3	118.1	81	14.59	55.05	26.75	11.33	5.46624e+07	6.97782e+07
High	A0A067DFZ0	Uncharacterized protein OS=Citrus sinensis OX=2711 GN=CISIN_1g021826mg PE=4 SV=1	0	FALSE	292.058	43	13	19	832	13	307	33.1	9.33	1884.82	13		non-structural extracellular		Pf04674	102625790	A0A067DFZ0; cit:102625790					0	0	1.033	0.524	1.18	0.458	0.989534	0.816372	0.994624	0.293951	67.37	52.05	79.67	70.06	63.5	108.1	77.3	151	7.03	20.86	36.79	24.93	4.25284e+08	3.93548e+08
High	A0A067HG32	Peptidase_S9 domain-containing protein OS=Citrus sinensis OX=2711 GN=CISIN_1g002164mg PE=4 SV=1	0	FALSE	291.372	38	25	33	219	25	954	106.3	6.46	431.07	25	protein metabolism		other molecular function	Pf00326		A0A067HG32					0	0	1.025	0.474	0.763	0.671	0.994118	0.708599	0.878014	0.775416	44.07	69.23	51.33	47.35	89.4	115.4	105.4	89.7	14.97	15.76	14	4.19	7.59842e+07	6.81313e+07
High	A0A067F0C7	Semialdhyde_dh domain-containing protein OS=Citrus sinensis OX=2711 GN=CISIN_1g017153mg PE=3 SV=1	0	FALSE	290.445	60	17	19	250	17	376	41.1	7.46	743.11	17	other metabolic processes		other molecular function	Pf01118, Pf02774	102608194	A0A067F0C7; cit:102608194					0	0	0.993	3.799	1.801	2.01	0.999955	0.562416	0.905305	0.591506	57.52	86.89	102.65	54.9	134.4	28.3	161.1	76.2	8.12	64.3	6.94	27.41	1.60619e+08	1.50499e+08
High	A0A067H294	Uncharacterized protein OS=Citrus sinensis OX=2711 GN=CISIN_1g008946mg PE=4 SV=1	0	FALSE	290.131	57	23	24	183	23	548	59.6	8.88	483.71	23		other membranes;other cytoplasmic organelle	other molecular function	Pf00501, Pf13193	102606631	A0A067H294; cit:102606631					0	0	1.203	2.303	3.831	0.761	0.814885	0.907797	0.215046	0.933168	34.98	60.45	62.18	35.87	91.8	20.2	125.5	162.6	8.87	69.56	5.62	13.51	3.79206e+07	4.20014e+07
High	A0A067FJ96	NAD(P)-bd_dom domain-containing protein (Fragment) OS=Citrus sinensis OX=2711 GN=CISIN_1g0197952mg PE=4 SV=1	0	FALSE	289.803	72	14	17	194	14	248	27.7	6.34	481.31	14	other metabolic processes		other molecular function	Pf16363		A0A067FJ96					0	0	1.163	2.036	1.542	1.419	0.874879	0.925969	0.963199	0.974053	64.85	69.94	71.04	57.04	131.6	40.5	139.5	88.3	20.17	82.31	36.45	9.36	5.99628e+07	6.19064e+07
High	A0A067EH28	Proteasome subunit alpha type OS=Citrus sinensis OX=2711 GN=CISIN_1g025640mg PE=3 SV=1	0	FALSE	287.88	88	16	23	438	16	250	27.3	7.23	1196.14	16	protein metabolism;other metabolic processes	nucleus;other cell component	other molecular function	Pf00227, Pf10584	102616176	A0A067EH28; cit:102616176					0	0	0.911	1.027	1.102	0.926	0.98168	0.995398	0.987806	0.996438	43.01	37.11	45.6	37.44	99.6	100.6	99.2	100.6	2.64	21.3	17.13	4.7	2.03181e+08	1.90743e+08
High	A0A067F1Z6	Uncharacterized protein (Fragment) OS=Citrus sinensis OX=2711 GN=CISIN_1g0174262mg PE=4 SV=1	0	FALSE	287.364	82	17	25	391	6	271	29	6.62	1053.29	17				Pf00107, Pf08240		A0A067F1Z6					0	13	0.91	1.327	1.419	0.883	0.979005	0.985905	0.976356	0.996276	41.01	68.55	82.54	48.83	122.9	71.2	108.2	97.8	7.22	64.59	12.62	20.79	3.3917e+08	2.90204e+08
High	A0A067GTT5	Eukaryotic translation initiation factor 5A OS=Citrus sinensis OX=2711 GN=CISIN_1g031432mg PE=3 SV=1	0	FALSE	287.323	80	13	19	407	4	159	17.4	5.99	1112.59	13	protein metabolism;other metabolic processes;other biological processes		translation activity;nucleic acid binding activity	Pf01287	102622877	A0A067GTT5; cit:102622877					0	10	0.87	10.158	2.947	2.62	0.94821	0.0176865	0.492495	0.229112	60.87	98.35	105.12	75.85	172	16.6	147	64.4	14.51	73.36	19.36	33.39	2.57172e+08	3.33788e+08
High	A0A067DX18	Uncharacterized protein (Fragment) OS=Citrus sinensis OX=2711 GN=CISIN_1g0040123mg PE=4 SV=1	0	FALSE	287.047	52	20	26	330	20	536	60.9	5.05	810.97	20	protein metabolism	other cell component	other molecular function	Pf03571		A0A067DX18					0	0	0.931	0.586	0.945	0.658	0.98793	0.805041	0.967632	0.811122	45.61	44.09	52.78	48.11	69.5	128.2	75.6	126.7	3.71	13.09	21.05	21.67	6.46557e+07	6.29531e+07
High	A0A067FRU7	Carbonic anhydrase OS=Citrus sinensis OX=2711 GN=CISIN_1g019915mg PE=3 SV=1	0	FALSE	285.253	56	14	18	437	1	334	36.8	7.12	1130.25	14	other biological processes		other molecular function	Pf00484		A0A067FRU7					0	0	0.01	0.383	1.455	0.01	2.77654e-16	0.513196	0.987806	2.12688e-16		118.85	124.36		68.9	148.6		182.5	37.6	104.49		43.48		676219
High	A0A067F2E7	NAC-A/B domain-containing protein OS=Citrus sinensis OX=2711 GN=CISIN_1g028762mg PE=4 SV=1	0	FALSE	284.51	77	10	18	324	7	204	22.2	4.51	778.59	10	transport	translational apparatus;other cell component	other molecular function	Pf01849, Pf19026		A0A067F2E7					0	3	0.747	1.778	2.051	0.719	0.524175	0.948092	0.837429	0.887587	36.55	65.95	52.91	53.44	117.8	52.4	90	139.9	10.25	33.31	10.05	12.85	9.0591e+07	1.01362e+08
High	A0A067EIE1	Meth_synt_1 domain-containing protein (Fragment) OS=Citrus sinensis OX=2711 GN=CISIN_1g0202292mg PE=4 SV=1	0	FALSE	283.989	78	12	25	1426	10	222	24.7	7.06	2853.36	12	other metabolic processes	cytosol	other molecular function	Pf08267		A0A067EIE1					0	0	0.908	1.59	0.856	1.779	0.979005	0.935715	0.926741	0.775416	42.85	45.62	41.15	42.52	118.2	85.9	120.4	75.5	14.18	20.04	14.26	22.93	1.65661e+09	2.03063e+09
High	A0A067DPL0	PsbP domain-containing protein OS=Citrus sinensis OX=2711 GN=CISIN_1g025092mg PE=4 SV=1	0	FALSE	283.821	47	12	26	793	12	258	27.8	8.87	2090.94	12	other metabolic processes	other membranes	other molecular function	Pf01789		A0A067DPL0					0	0	0.959	1.143	1.022	0.966	0.999955	0.996572	0.976356	0.998644	77.7	65.15	85.4	44.53	100.5	90.8	97.3	111.4	12.32	33.3	18.35	7.97	1.01305e+09	7.82994e+08
High	A0A067FCR2	PALP domain-containing protein OS=Citrus sinensis OX=2711 GN=CISIN_1g009781mg PE=4 SV=1	0	FALSE	283.52	47	20	22	260	14	526	57.7	8.15	467.64	20	other metabolic processes	other cell component	other molecular function	Pf00291		A0A067FCR2					0	5	1.095	2.647	2.259	1.19	0.961131	0.841755	0.757048	0.998644	35.75	65.1	86.97	35.41	124.9	42.8	134	98.3	11.99	37.31	9.68	12.84	7.12918e+07	7.55038e+07
High	A0A067GF81	Uncharacterized protein (Fragment) OS=Citrus sinensis OX=2711 GN=CISIN_1g0228181mg PE=4 SV=1	0	FALSE	281.884	56	15	21	870	7	276	30.8	5.58	2474.97	15			other molecular function	Pf00903		A0A067GF81					0	0	0.748	2.438	0.999	2.493	0.702074	0.890544	0.976356	0.341927	80.28	47.47	58.48	47.03	94	142.9	85	78.1	21.58	34.02	45.14	68.35	1.76274e+07	1.87047e+07
High	A0A067FY71	AP-4 complex subunit epsilon OS=Citrus sinensis OX=2711 GN=CISIN_1g002083mg PE=3 SV=1	0	FALSE	281.325	34	21	30	123	21	969	106.3	5.87	290.67	21	transport	other membranes;ER/Golgi	other molecular function	Pf01602		A0A067FY71					0	0	1.029	3.862	2.899	1.436	0.990464	0.686386	0.507943	0.974053	39.57	97.77	79.93	33.8	133.1	38.3	125.9	102.7	8.42	43.63	12.4	14.07	4.00821e+07	4.12875e+07
High	A0A067GR47	Glyco_transf_20 domain-containing protein OS=Citrus sinensis OX=2711 GN=CISIN_1g003025mg PE=4 SV=1	0	FALSE	281.171	37	24	27	159	21	856	96.2	6.38	402.94	24		cytosol	other molecular function	Pf00982, Pf02358	102626436	A0A067GR47; cit:102626436					0	3	1.193	2.252	2.022	1.564	0.827089	0.917527	0.844466	0.92342	46.04	48.62	56.1	46.21	132.6	4.4	173.2	89.8	22.31	119.71	17.16	8.21	3.32567e+07	5.33745e+07
High	P02538	SWISS-PROT:P02538 Tax_Id=9606 Gene_Symbol=KRT6A Keratin, type II cytoskeletal 6A	0	TRUE	281.163	53	32	38	280	3	564	60	8	500.56	32	cell organization and biogenesis;stress response;other biological processes	cytosol;cytoskeleton	cytoskeletal activity	Pf00038, Pf16208	3853	A4QPC1; hsa:3853; P02538; P48667; Q08AR4; Q6NT67; Q96CL4	ENSG00000205420	KRT6A	Formation of the cornified envelope	Ectoderm differentiation; Ectoderm differentiation	4	16	0.682	1.179	0.737	1.018	0.343901	0.99273	0.857342	0.998644	86.92	78.61	92.29	74.2	155.6	130.7	54.3	59.4	49.85	33.71	73.45	88.35	1.85411e+07	5.95488e+07
High	A0A067G731	C3HC-type domain-containing protein OS=Citrus sinensis OX=2711 GN=CISIN_1g046458mg PE=4 SV=1	0	FALSE	281.118	41	22	29	101	21	960	102.2	4.96	213.05	22		nucleus	other molecular function	Pf07967		A0A067G731					0	1	0.621	2.995	1.164	1.3	0.0691169	0.813694	0.990092	0.996276	58.2	83.53	85.94	57.86	135.5	68.8	107.2	88.5	21.54	48.08	18.26	28.14	5.2102e+07	5.28618e+07
High	A0A067F3V6	Uncharacterized protein OS=Citrus sinensis OX=2711 GN=CISIN_1g010230mg PE=3 SV=1	0	FALSE	281.105	38	13	19	214	12	505	55.1	5.43	643.63	13	protein metabolism;other metabolic processes		other molecular function	Pf00026, Pf03489, Pf05184		A0A067F3V6					0	1	1.109	0.82	0.964	1.088	0.949862	0.935715	0.972712	0.998644	62.9	57.06	78.01	70.55	71	119.1	96.6	113.4	12.25	16.37	26.89	5.92	9.73818e+07	9.30867e+07
High	A0A067EEM2	KH type-2 domain-containing protein OS=Citrus sinensis OX=2711 GN=CISIN_1g026588mg PE=3 SV=1	0	FALSE	280.546	70	15	25	576	4	236	26.3	9.52	1149.08	15	protein metabolism;other metabolic processes	cytosol;translational apparatus;nucleus	nucleic acid binding activity;other molecular function	Pf00189, Pf07650	102611929	A0A067EEM2; cit:102611929					0	0	1.154	2.133	1.933	1.414	0.887287	0.900734	0.860978	0.974053	35.61	55.3	63.36	28.8	108.5	55.6	128.8	107	12.15	32.29	17	9.77	9.51862e+07	9.70046e+07
High	A0A067H0F3	Nucleoside diphosphate kinase OS=Citrus sinensis OX=2711 GN=CISIN_1g031851mg PE=3 SV=1	0	FALSE	279.317	68	9	16	941	9	148	16.3	6.32	2269.33	9	other metabolic processes		kinase activity;other molecular function	Pf00334		A0A067H0F3					0	0	0.921	0.849	0.906	0.942	0.983585	0.967771	0.95244	0.99701	63.93	45.71	50.37	38.23	90	106.6	104.6	98.7	10.66	17.55	23.96	20.41	9.95378e+08	1.10701e+09
High	A0A067G8F9	Bet_v_1 domain-containing protein OS=Citrus sinensis OX=2711 GN=CISIN_1g031364mg PE=4 SV=1	0	FALSE	278.817	84	12	17	638	11	161	17.6	5.94	1662.36	12	stress response;signal transduction;other biological processes	nucleus;other cell component	enzyme regulator activity;other molecular function	Pf00407		A0A067G8F9					0	1	1.079	0.165	0.557	0.319	0.975586	0.0669085	0.635172	0.0317448	55.83	76.81	59.98	69.1	40	202.3	43.7	113.9	26.03	25.02	4.48	35.3	4.2776e+08	2.48565e+08
High	A0A067EV22	14_3_3 domain-containing protein OS=Citrus sinensis OX=2711 GN=CISIN_1g024714mg PE=3 SV=1	0	FALSE	277.919	66	17	24	334	11	263	29.7	4.81	891.15	17				Pf00244	102617582	A0A067EV22; cit:102617582					0	7	0.711	1.148	1.008	0.71	0.37582	0.996572	0.976356	0.886013	80.31	47.48	78.19	68	118.1	91.8	76.8	113.3	22.76	28.53	58.09	15.43	1.72159e+08	2.07582e+08
High	A0A067EG97	Uncharacterized protein OS=Citrus sinensis OX=2711 GN=CISIN_1g014082mg PE=4 SV=1	0	FALSE	277.507	57	19	22	437	19	395	44.7	7.78	853.11	19	other metabolic processes		other molecular function	Pf01218	102614806	A0A067EG97; cit:102614806					0	0	1.193	0.74	0.825	1.095	0.818719	0.925969	0.914891	0.998644	40.84	40.5	53.21	33.23	85.5	114.1	97.7	102.6	11.87	5.81	6.48	13.44	1.74432e+08	1.51857e+08
High	A0A067GZC4	Thioredoxin-like_fold domain-containing protein OS=Citrus sinensis OX=2711 GN=CISIN_1g026422mg PE=4 SV=1	0	FALSE	277.347	59	11	23	317	11	238	26.5	8.41	875.61	11				Pf13462	102618693	A0A067GZC4; cit:102618693					0	0	1.054	0.356	0.546	0.669	0.982914	0.558877	0.609488	0.839042	73.36	63.97	79.75	61.38	53.1	161.3	70.2	115.5	20.4	28.64	16.91	9.93	1.24109e+08	1.58599e+08
High	A0A067F6A4	Uncharacterized protein OS=Citrus sinensis OX=2711 GN=CISIN_1g010049mg PE=3 SV=1	0	FALSE	276.418	45	20	27	232	19	519	59.3	9.28	458.95	20	other metabolic processes		other molecular function	Pf00232		A0A067F6A4					0	1	0.558	2.156	1.277	0.744	0.010698	0.907797	0.987806	0.942596	76.47	85.22	72.12	51.31	141.8	79.8	70.3	108.1	60.12	31.18	33.93	25.21	5.29301e+07	3.73594e+07
High	A0A067F7X1	AMP_N domain-containing protein OS=Citrus sinensis OX=2711 GN=CISIN_1g011046mg PE=3 SV=1	0	FALSE	275.921	51	18	22	249	18	495	55.3	6.4	448.75	18	protein metabolism		other molecular function	Pf00557, Pf05195		A0A067F7X1					0	0	1.074	0.841	0.781	1.144	0.979005	0.922246	0.897575	0.998644	41.87	45.39	54.57	41.41	98	106.7	104.2	91.1	10.71	12.06	3.99	10.65	7.08229e+07	6.78175e+07
High	A0A067F1J8	HABP4_PAI-RBP1 domain-containing protein OS=Citrus sinensis OX=2711 GN=CISIN_1g017915mg PE=4 SV=1	0	FALSE	275.258	53	14	26	179	2	364	39	6.2	312.65	14		nucleus;other cell component	nucleic acid binding activity	Pf04774, Pf09598		A0A067F1J8					0	14	0.896	2.609	2.488	0.605	0.970871	0.866427	0.646311	0.637773	52.49	85.54	99.66	44.57	108.3	26	102.3	163.4	42.64	75.08	14.67	22.29	3.90647e+07	5.27135e+07
High	A0A067E0J6	Aldose 1-epimerase OS=Citrus sinensis OX=2711 GN=CISIN_1g019518mg PE=3 SV=1	0	FALSE	275.144	53	13	19	392	13	326	35.5	6.46	1154.89	13	other metabolic processes		other molecular function	Pf01263		A0A067E0J6					0	0	0.884	2.29	0.897	2.459	0.961755	0.826135	0.944753	0.31111	55.18	83.57	64.37	66.3	144	63.5	125.7	66.9	11.22	14.24	12.46	16.84	3.69427e+08	4.02217e+08
High	A0A067FVU3	HATPase_c domain-containing protein (Fragment) OS=Citrus sinensis OX=2711 GN=CISIN_1g0038271mg PE=4 SV=1	0	FALSE	275.048	46	17	20	169	16	425	48.4	5.27	351.05	17	other biological processes	ER/Golgi;other cell component	other molecular function	Pf00183, Pf02518		A0A067FVU3					0	0	1.051	1.743	1.162	1.221	0.983585	0.969823	0.989242	0.996438	67.68	60.82	84.22	51.91	139.6	60.9	118.4	81.1	32.96	44.72	30.42	14.67	7.03848e+07	5.08743e+07
High	A0A067G6M1	Ferredoxin--NADP reductase, chloroplastic OS=Citrus sinensis OX=2711 GN=CISIN_1g017070mg PE=3 SV=1	0	FALSE	274.271	55	20	28	372	20	378	42.2	9	667.36	20		other cell component	other molecular function	Pf00175	102608960	A0A067G6M1; cit:102608960					0	0	0.849	2.867	0.843	3.096	0.920666	0.697782	0.920753	0.0876097	34.95	57.76	46.53	53.25	154.6	59.5	130	55.9	17.94	17.13	13.27	7.99	4.10079e+08	3.65534e+08
High	P04259	SWISS-PROT:P04259 Tax_Id=9606 Gene_Symbol=KRT6B Keratin, type II cytoskeletal 6B	0	TRUE	273.855	53	32	38	273	3	564	60	8	495.6	32											0	0	0.722	1.764	1.001	1.217	0.827089	0.991959	0.948009	0.998644	73.31	93.39	99.82	92.02	166.8	69	90.5	73.7	65.3	96.06	73.58	88.89	5.25697e+06	1.30485e+07
High	A0A067DSY6	Uncharacterized protein OS=Citrus sinensis OX=2711 GN=CISIN_1g016330mg PE=3 SV=1	0	FALSE	273.854	54	14	23	189	14	391	42.6	6.73	467.3	14	other metabolic processes		other molecular function	Pf00195, Pf02797		A0A067DSY6					0	0	0.451	1.47	0.93	0.56	8.17611e-05	0.991959	0.964008	0.676857	80.26	67.34	100.78	86.29	154.3	97.8	55.6	92.3	28.18	35.02	19.89	57.62	4.82229e+07	7.82729e+07
High	A0A067FFX3	2-Hacid_dh_C domain-containing protein (Fragment) OS=Citrus sinensis OX=2711 GN=CISIN_1g0219951mg PE=4 SV=1	0	FALSE	273.724	70	13	32	456	13	247	27.2	7.46	1134.16	13			other molecular function	Pf02826		A0A067FFX3					0	0	0.999	2.074	1.646	1.188	0.999955	0.870856	0.933185	0.998644	46.92	76.21	81.67	53.85	124.1	57.1	115.5	103.4	5.99	52.61	21.97	15.86	2.28474e+08	2.26334e+08
High	A0A067FKP7	eIF2A domain-containing protein OS=Citrus sinensis OX=2711 GN=CISIN_1g013871mg PE=4 SV=1	0	FALSE	273.506	49	20	21	217	20	434	47.8	9.39	488.46	20	protein metabolism;other metabolic processes	cytosol;translational apparatus	translation activity;nucleic acid binding activity	Pf08662		A0A067FKP7					0	0	1.029	2.114	1.75	1.4	0.991717	0.917438	0.911689	0.979304	52.68	72.94	79.61	47.08	117.8	53.3	131	97.9	11.9	36.57	17.83	7.17	4.98062e+07	5.98123e+07
High	A0A067FWF8	Tr-type G domain-containing protein (Fragment) OS=Citrus sinensis OX=2711 GN=CISIN_1g039945mg PE=4 SV=1	0	FALSE	273.42	37	16	19	268	16	531	58.2	8.91	544.13	16	cell organization and biogenesis;protein metabolism;other metabolic processes;other biological processes	cytosol;other cell component	nucleic acid binding activity;other molecular function	Pf00009, Pf03144, Pf09173		A0A067FWF8					0	0	1.085	5.166	4.145	1.237	0.970871	0.429554	0.157873	0.996438	41.89	74.65	78.89	39.68	126.7	25.6	136.1	111.6	10.33	60.4	12.13	16.02	7.31847e+07	7.95668e+07
High	A0A067E0J9	Uncharacterized protein (Fragment) OS=Citrus sinensis OX=2711 GN=CISIN_1g0019733mg PE=4 SV=1	0	FALSE	272.93	54	24	26	157	24	712	76.1	6.67	370.88	24			other molecular function	Pf03446, Pf07005, Pf14833		A0A067E0J9					0	0	1.364	3.913	3.486	1.978	0.43173	0.625805	0.297738	0.653732	50.05	83.85	78.58	63.29	127.2	19.1	168.9	84.8	23.83	47.06	4.67	12.58	5.73882e+07	6.08762e+07
High	A0A067FUU5	Ribosomal_L2_C domain-containing protein (Fragment) OS=Citrus sinensis OX=2711 GN=CISIN_1g037430mg PE=4 SV=1	0	FALSE	272.607	47	10	18	554	7	198	21.7	10.39	1390	10	protein metabolism;other metabolic processes	cytosol;translational apparatus	nucleic acid binding activity;other molecular function	Pf00181, Pf03947		A0A067FUU5					0	5	1.134	1.475	1.02	1.695	0.927629	0.9591	0.976356	0.844263	48.54	34.46	34.8	36.85	114	77.4	130.1	78.6	16.02	11.99	22.05	6.62	3.09642e+08	2.99308e+08
High	A0A067DF31	PALP domain-containing protein OS=Citrus sinensis OX=2711 GN=CISIN_1g021570mg PE=4 SV=1	0	FALSE	272.6	47	12	20	396	10	311	33.3	9	1020.19	12	other metabolic processes;other biological processes	other cell component	other molecular function	Pf00291		A0A067DF31					0	0	1.001	0.539	0.96	0.556	0.999955	0.827175	0.971459	0.565438	42.41	52.39	53.11	50.46	110.4	143.4	63.6	82.6	30.38	16.97	26.4	20.3	3.8772e+08	2.02906e+08
High	A0A067FAC8	Uncharacterized protein OS=Citrus sinensis OX=2711 GN=CISIN_1g002363mg PE=4 SV=1	0	FALSE	272.438	33	25	25	229	25	930	103.6	5.41	481.94	25	stress response;other biological processes	ER/Golgi	other molecular function	Pf00012		A0A067FAC8					0	0	1.036	1.092	0.896	1.228	0.989534	0.991959	0.944298	0.996438	39.04	50.07	59.37	42.92	100.2	101.2	103	95.5	8.9	47.13	24.6	9.35	5.92498e+07	6.62221e+07
High	A0A067ERQ2	WD_REPEATS_REGION domain-containing protein OS=Citrus sinensis OX=2711 GN=CISIN_1g010997mg PE=4 SV=1	0	FALSE	272.236	52	14	21	243	11	496	54.7	6.49	638.88	14				Pf00400, Pf12265		A0A067ERQ2					0	3	0.902	1.572	1.477	0.909	0.976749	0.948284	0.97433	0.996438	47.03	48.4	59.32	37.24	111	78.4	94.1	116.5	22.57	17.66	14.46	3.87	9.92209e+07	1.16631e+08
High	A0A067GKS1	MBD domain-containing protein OS=Citrus sinensis OX=2711 GN=CISIN_1g022412mg PE=4 SV=1	0	FALSE	271.847	57	16	19	210	15	297	32.3	4.91	476.81	16		nucleus	nucleic acid binding activity	Pf01429	102611675	A0A067GKS1; cit:102611675					0	0	0.964	0.649	2.13	0.31	0.999955	0.841268	0.809414	0.032307	52.05	82.24	88.09	77.5	61	92.4	63.4	183.1	15.86	43.22	21.07	12.39	2.86112e+07	2.85848e+07
High	A0A067F545	Probable bifunctional methylthioribulose-1-phosphate dehydratase/enolase-phosphatase E1 OS=Citrus sinensis OX=2711 GN=CISIN_1g009774mg PE=3 SV=1	0	FALSE	271.843	55	21	24	205	19	526	57.3	6.06	536.33	21	other metabolic processes	other cell component	other molecular function	Pf00596, Pf00702		A0A067F545					0	2	0.993	0.818	0.991	0.82	0.999955	0.954598	0.97559	0.979837	43.49	78.18	67.98	70.67	81.4	137.9	84.1	96.6	12.51	17.1	13.94	11.59	1.213e+08	1.27342e+08
High	A0A067GGF9	Serine hydroxymethyltransferase OS=Citrus sinensis OX=2711 GN=CISIN_1g018231mg PE=3 SV=1	0	FALSE	271.533	66	16	22	300	1	297	33.2	8.54	806.71	16	other metabolic processes		other molecular function	Pf00464		A0A067GGF9					0	0	0.773	1.897	1.942	0.707	0.953638	0.981584	0.940903	0.983724	0	14.33	31.65	9.11	117.8	62.1	91.1	128.9		13.61		46.25
High	A0A067EPZ4	Uncharacterized protein OS=Citrus sinensis OX=2711 GN=CISIN_1g001219mg PE=4 SV=1	0	FALSE	270.938	24	20	28	211	20	1121	120.6	7.58	548.12	20	cell organization and biogenesis;transport	other membranes;ER/Golgi	other molecular function	Pf00626, Pf04810, Pf04811, Pf04815, Pf08033		A0A067EPZ4					0	0	1.054	4.924	1.993	3.157	0.982914	0.465957	0.848203	0.0649312	39.45	58.06	57.39	52.75	152.7	13	180.4	53.8	15.47	80.09	8.01	28.29	6.72593e+07	8.62391e+07
High	A0A067GCM1	Coatomer subunit delta OS=Citrus sinensis OX=2711 GN=CISIN_1g042402mg PE=3 SV=1	0	FALSE	270.027	44	20	22	460	20	523	57.6	6.01	1115.59	20	transport;other biological processes	other membranes;cytosol;ER/Golgi		Pf00928		A0A067GCM1					0	0	1.067	1.731	1.139	1.326	0.979005	0.916041	0.987806	0.996276	46.93	99.46	84.17	52.66	104.7	77.8	127.2	90.3	8.26	12.27	22.22	12.01	1.96773e+08	2.33233e+08
High	A0A067G141	Uncharacterized protein OS=Citrus sinensis OX=2711 GN=CISIN_1g017842mg PE=4 SV=1	0	FALSE	268.61	46	15	22	329	15	339	38	4.61	967.52	15			nucleic acid binding activity	Pf00076		A0A067G141					0	0	0.948	0.898	0.92	0.953	0.998833	0.981217	0.958349	0.998644	57.98	52.81	64.08	42.13	96.5	96.6	97.8	109.1	8.43	20.14	19.2	7.5	2.09811e+08	2.42368e+08
High	A0A067FDH0	Uncharacterized protein OS=Citrus sinensis OX=2711 GN=CISIN_1g006523mg PE=3 SV=1	0	FALSE	268.049	31	16	22	505	16	642	71.3	5.96	1423.56	16	other metabolic processes	other membranes;other cytoplasmic organelle	other molecular function	Pf00251, Pf08244, Pf11837		A0A067FDH0					0	0	1.383	0.569	0.688	1	0.343901	0.852842	0.827117	0.998644	45.09	46.05	43.8	53.36	61.3	139.6	96.9	102.1	9.62	31.53	31.01	14.18	1.23001e+08	1.30709e+08
High	A0A067GTW2	Pectate lyase OS=Citrus sinensis OX=2711 GN=CISIN_1g015702mg PE=3 SV=1	0	FALSE	267.455	46	15	19	172	11	402	44	6.67	423.73	15	other metabolic processes		other molecular function	Pf00544		A0A067GTW2					0	5	0.735	2.158	1.371	0.844	0.467336	0.916041	0.977606	0.996276	76.22	84.57	112.01	79.56	144	55.5	92.7	107.8	34.14	54.42	21.88	55.77	5.80896e+07	5.59283e+07
High	A0A067D1T7	Uncharacterized protein OS=Citrus sinensis OX=2711 GN=CISIN_1g027629mg PE=4 SV=1	0	FALSE	267.018	78	19	24	593	19	221	24.6	5.67	1196.94	19	other metabolic processes	cytosol	other molecular function	Pf00408, Pf02880		A0A067D1T7					0	0	0.993	2.742	1.838	1.644	0.999955	0.736685	0.894467	0.864301	39.98	86.69	92.29	41.32	143.3	40.4	135.8	80.5	0.84	67.43	11.53	13.26	7.70817e+08	7.65976e+08
High	A0A067E492	Amidase domain-containing protein (Fragment) OS=Citrus sinensis OX=2711 GN=CISIN_1g0099912mg PE=4 SV=1	0	FALSE	266.619	50	17	24	469	12	402	43	9.14	1165.45	17				Pf01425		A0A067E492					0	5	0.806	0.905	3.383	0.176	0.80505	0.981584	0.327333	9.91868e-05	42.62	76.65	77.86	62.94	52	58.4	54.1	235.5	8.73	48.61	12.12	8.11	2.2069e+08	2.4115e+08
High	A0A067DLL8	Semialdhyde_dh domain-containing protein OS=Citrus sinensis OX=2711 GN=CISIN_1g015441mg PE=3 SV=1	0	FALSE	266.435	61	17	18	146	17	406	44.5	8.37	420.75	17	other metabolic processes		other molecular function	Pf01118, Pf02774		A0A067DLL8					0	0	0.97	0.678	0.96	0.673	0.999955	0.871733	0.971459	0.855806	40.09	49.75	41.89	53.86	72.8	123.9	77.4	126	14.37	18.97	17	11.55	3.88477e+07	3.95103e+07
High	A0A067EYE7	Uncharacterized protein (Fragment) OS=Citrus sinensis OX=2711 GN=CISIN_1g048013mg PE=4 SV=1	0	FALSE	265.882	80	15	23	398	8	216	22.6	6.86	856.31	15				Pf00107, Pf08240		A0A067EYE7					0	0	0.849	2.068	1.056	1.626	0.935578	0.935715	0.978451	0.933168	58.29	80.93	98.3	50.47	166.2	63.3	112.4	58.1	18.93	69.91	20.63	12.09	3.84838e+07	2.88478e+07
High	A0A067FTM0	Uncharacterized protein OS=Citrus sinensis OX=2711 GN=CISIN_1g014638mg PE=4 SV=1	0	FALSE	265.596	56	17	21	221	17	396	44.5	7.03	475.35	17	other metabolic processes		other molecular function	Pf05116, Pf08472		A0A067FTM0					0	0	0.953	1.134	1.166	0.937	0.995092	0.991676	0.990618	0.996438	46.73	68.48	71.51	53.45	98	88.2	86.4	127.4	13.12	37.16	22.62	18.61	6.36317e+07	4.8515e+07
High	A0A067F0M0	Peptidase_M24 domain-containing protein OS=Citrus sinensis OX=2711 GN=CISIN_1g016183mg PE=4 SV=1	0	FALSE	265.482	58	17	25	393	17	394	43.3	6.76	808.4	17				Pf00557		A0A067F0M0					0	0	1.018	1.194	1.209	0.979	0.999955	0.995271	0.995828	0.998644	42.13	55.3	56.28	36.15	69.4	89	111.4	130.2	8.84	24.24	31.05	21.23	2.00502e+08	1.83038e+08
High	A0A067DML6	Str_synth domain-containing protein OS=Citrus sinensis OX=2711 GN=CISIN_1g018474mg PE=4 SV=1	0	FALSE	265.441	56	13	19	447	12	351	38.3	5.1	1317	13	other metabolic processes	other cytoplasmic organelle	other molecular function	Pf03088, Pf20067		A0A067DML6					0	1	1.182	0.802	0.777	1.076	0.837952	0.949063	0.890831	0.998644	64.22	82.54	73.33	66.93	96	86.1	120.8	97.1	24.03	7.65	9.96	7.84	2.40938e+08	1.74522e+08
High	A0A067GY08	NmrA domain-containing protein (Fragment) OS=Citrus sinensis OX=2711 GN=CISIN_1g0217372mg PE=4 SV=1	0	FALSE	265.344	78	12	23	853	6	185	19.8	8.41	2108.33	12				Pf05368		A0A067GY08					0	4	1.088	2.326	1.645	1.408	0.970871	0.81655	0.933631	0.975809	54.86	103.77	88.65	50.38	128.9	34	139.2	97.8	31.06	74.17	14.72	14.88	4.8006e+08	6.50129e+08
High	A0A067EW14	Peptidase A1 domain-containing protein OS=Citrus sinensis OX=2711 GN=CISIN_1g011482mg PE=3 SV=1	0	FALSE	264.591	38	14	27	516	14	484	52.4	7.68	1161.16	14	protein metabolism		other molecular function	Pf14541, Pf14543		A0A067EW14					0	0	0.797	1.019	0.649	1.099	0.766993	0.994926	0.775215	0.998644	41.11	57.18	56.85	57.61	111.9	115.6	87.9	84.6	13.78	23.12	14.37	19.39	4.51235e+08	5.66817e+08
High	A0A067FGF3	Lactoylglutathione lyase OS=Citrus sinensis OX=2711 GN=CISIN_1g018011mg PE=3 SV=1	0	FALSE	264.102	64	14	21	576	7	262	29.4	5.1	1283.02	14			other molecular function	Pf00903		A0A067FGF3					0	0	0.905	0.577	0.883	0.582	0.974794	0.818684	0.93849	0.575645	70.03	49.92	56.23	51.48	72.9	135.6	73.4	118.1	7.84	10.39	23.53	10.05	4.74901e+07	4.66923e+07
High	A0A067EL38	Uncharacterized protein OS=Citrus sinensis OX=2711 GN=CISIN_1g006929mg PE=4 SV=1	0	FALSE	264.075	41	16	22	227	14	625	67.4	6.9	559.16	16	protein metabolism;other metabolic processes	plasma membrane;other membranes	other molecular function	Pf01019	102608321	A0A067EL38; cit:102608321					0	2	0.91	0.534	0.673	0.654	0.978507	0.759207	0.810053	0.764159	47.69	42.71	70.52	53.29	72.8	150	69.9	107.4	15.85	22.55	12.83	19.78	4.44204e+07	5.68444e+07
High	A0A067FZN4	Thioredoxin reductase OS=Citrus sinensis OX=2711 GN=CISIN_1g016820mg PE=3 SV=1	0	FALSE	263.779	61	14	17	300	14	382	40.8	8.62	890.54	14	other metabolic processes;stress response;other biological processes	other cell component	other molecular function	Pf07992		A0A067FZN4					0	0	0.892	1.426	1.108	1.304	0.973905	0.970695	0.987806	0.996276	32.65	55.5	48.66	34.21	122.4	76.7	112	88.9	9.97	27.61	9.11	7.15	1.963e+08	1.87022e+08
High	A0A067GH78	DUF3700 domain-containing protein OS=Citrus sinensis OX=2711 GN=CISIN_1g026270mg PE=4 SV=1	0	FALSE	263.223	73	11	14	301	11	236	25.2	5.59	845.74	11				Pf12481		A0A067GH78					0	0	0.915	1.728	1.52	1.003	0.982412	0.916041	0.965208	0.998644	45.98	59.09	79.32	56.51	117.8	65.7	103.1	113.4	6.27	30.69	19.65	23.05	1.88591e+08	1.65219e+08
High	A0A067GTX2	Glycosyltransferase OS=Citrus sinensis OX=2711 GN=CISIN_1g012061mg PE=3 SV=1	0	FALSE	263.13	68	21	23	199	21	472	51.6	6.54	455.84	21			other molecular function	Pf00201		A0A067GTX2					0	0	1.024	3.458	1.937	1.274	0.994213	0.697584	0.859628	0.996276	54.47	81.28	87.28	46.88	129.1	27.9	145.8	97.1	16.15	59.29	5.98	21.56	1.10721e+08	1.38759e+08
High	A0A067EKR0	Uncharacterized protein OS=Citrus sinensis OX=2711 GN=CISIN_1g001962mg PE=4 SV=1	0	FALSE	262.386	34	24	31	165	24	990	110.5	6.35	352.06	24	transport					A0A067EKR0					0	0	1.003	3.105	2.204	1.583	0.999955	0.638857	0.776167	0.912754	49.22	114.1	106.62	50.65	144.5	46.6	131.8	77	13.42	18.88	17.4	12.53	4.43928e+08	5.08255e+08
High	A0A067GW42	Succinate dehydrogenase [ubiquinone] flavoprotein subunit, mitochondrial OS=Citrus sinensis OX=2711 GN=CISIN_1g046556mg PE=3 SV=1	0	FALSE	262.37	42	18	23	180	18	633	69.7	6.64	448.16	18	other metabolic processes	other membranes;mitochondrion	other molecular function	Pf00890, Pf02910		A0A067GW42					0	0	0.863	1.022	0.788	1.021	0.932868	0.981584	0.901936	0.998644	46.45	59.63	64.2	58.87	98.6	134.9	83.1	83.4	6.45	26.13	18.1	18.41	6.16893e+07	6.5571e+07
High	A0A067GLW7	Uncharacterized protein OS=Citrus sinensis OX=2711 GN=CISIN_1g014940mg PE=4 SV=1	0	FALSE	262.351	41	9	15	270	9	415	43.2	5.86	876.37	9				Pf01476	102625707	A0A067GLW7; cit:102625707					0	0	1.161	0.491	0.735	1.155	0.878934	0.781278	0.855959	0.998644	53.29	59.15	64.55	79.12	74.1	158.3	82.8	84.8	15.88	20.65	17.73	9.61	1.45161e+08	1.05876e+08
High	A0A067F6B4	Uncharacterized protein OS=Citrus sinensis OX=2711 GN=CISIN_1g017767mg PE=4 SV=1	0	FALSE	261.733	47	14	20	616	14	366	40.1	7.97	1385.44	14		other cell component		Pf04862		A0A067F6B4					0	0	1.184	1.392	0.933	1.547	0.834469	0.975506	0.964449	0.930755	56.21	74.37	75.12	41.57	115.4	63.6	136.4	84.5	24.89	62.26	13.48	11.55	7.28181e+08	7.45975e+08
High	A0A067DPC5	M20_dimer domain-containing protein OS=Citrus sinensis OX=2711 GN=CISIN_1g022579mg PE=4 SV=1	0	FALSE	260.472	76	15	25	376	15	267	29.6	7.09	1017.42	15				Pf07687		A0A067DPC5					0	0	0.952	0.595	1.063	0.566	0.999955	0.872418	0.980178	0.589505	35.23	51.81	61.26	46.55	69.4	134.2	64.5	131.9	4.87	14.86	9.8	9.74	1.4988e+08	1.43491e+08
High	A0A067DFM3	Uncharacterized protein OS=Citrus sinensis OX=2711 GN=CISIN_1g042783mg PE=4 SV=1	0	FALSE	260.118	48	20	27	250	19	525	57.5	5.95	611.05	20			other molecular function	Pf00501, Pf13193		A0A067DFM3					0	1	0.935	1.462	1.063	1.62	0.989534	0.974058	0.980178	0.892366	64.65	90.1	106.89	37.09	140.8	72.7	122.4	64	29.9	52.26	17.85	12.64	1.40847e+08	1.77907e+08
High	A0A067DEE6	Uncharacterized protein OS=Citrus sinensis OX=2711 GN=CISIN_1g005807mg PE=3 SV=1	0	FALSE	259.51	36	20	25	407	8	676	72.5	5.86	968.85	20	stress response;other biological processes	other membranes;mitochondrion;other cytoplasmic organelle;other cell component	other molecular function	Pf00012		A0A067DEE6					0	0	0.957	1.522	0.842	1.569	0.999955	0.996572	0.919945	0.942596	39.26	83.75	28.59	40.75	162.9	77.2	109.8	50.1	14.65	41.69	10.11	47.49	2.55286e+07	2.52426e+07
High	A0A067EXL4	Eukaryotic translation initiation factor 3 subunit I OS=Citrus sinensis OX=2711 GN=CISIN_1g020461mg PE=3 SV=1	0	FALSE	259.299	75	17	19	230	17	326	35.8	6.92	495.35	17	cell organization and biogenesis;protein metabolism;other metabolic processes	translational apparatus;other cell component	nucleic acid binding activity	Pf00400	102612031	A0A067EXL4; cit:102612031					0	0	1.036	3.802	2.73	1.473	0.989534	0.467152	0.570197	0.961663	40.86	98.4	93.48	50.75	58.9	173.2	51.9	116	1.64	18.85	12.73	10.24	1.68439e+08	1.66276e+08
High	A0A067DSI1	Uncharacterized protein OS=Citrus sinensis OX=2711 GN=CISIN_1g011790mg PE=3 SV=1	0	FALSE	259.291	55	23	27	212	23	477	53.8	8.35	373.13	23	other metabolic processes;other biological processes	other cytoplasmic organelle	other molecular function	Pf00441, Pf02770		A0A067DSI1					0	0	0.831	4.099	1.395	2.386	0.837722	0.56761	0.976356	0.367827	56.93	56.94	61.39	49.71	183.1	34.7	127.8	54.4	12.24	26.46	20.57	8.84	1.35494e+08	1.25308e+08
High	A0A067DE95	PKS_ER domain-containing protein OS=Citrus sinensis OX=2711 GN=CISIN_1g018404mg PE=4 SV=1	0	FALSE	259.285	73	20	26	358	17	346	38.3	6.11	658.15	20			other molecular function	Pf00107, Pf16884	102615811	A0A067DE95; cit:102615811					0	0	1.107	0.352	0.815	0.476	0.954091	0.485405	0.910619	0.27999	42.49	43.85	29.6	35.14	45.2	170.1	53.7	131	5.85	9.48	19.09	3.16	3.55011e+07	3.58557e+07
High	A0A067DFM2	Uncharacterized protein (Fragment) OS=Citrus sinensis OX=2711 GN=CISIN_1g045491mg PE=3 SV=1	0	FALSE	259.282	56	14	14	316	2	241	27.6	9.45	694.36	14	protein metabolism;other metabolic processes	cytosol;translational apparatus	other molecular function	Pf01015		A0A067DFM2					0	12	1.183	1.676	1.25	1.456	0.837079	0.922246	0.987806	0.961663	41.22	50.52	60.35	51.06	98.7	85.7	121	94.6	4.28	32.33	9.68	19.06	1.81968e+08	1.70182e+08
High	A0A067F7N5	Amidase domain-containing protein (Fragment) OS=Citrus sinensis OX=2711 GN=CISIN_1g0442941mg PE=4 SV=1	0	FALSE	258.936	52	14	18	231	8	385	40.9	6.46	722.85	14				Pf01425		A0A067F7N5					0	8	0.998	0.302	0.829	0.415	0.999955	0.41093	0.915616	0.181824	40.42	71.59	57.72	60.78	29.2	240.5	29.8	100.5	26.05	15.44	4.69	29.05	7.34798e+07	6.82098e+07
High	A0A067DWN5	Uncharacterized protein (Fragment) OS=Citrus sinensis OX=2711 GN=CISIN_1g040060mg PE=3 SV=1	0	FALSE	258.406	56	14	14	306	2	241	27.6	9.45	665.89	14	protein metabolism;other metabolic processes	cytosol;translational apparatus	other molecular function	Pf01015		A0A067DWN5					0	0	0.01	0.102	1.388	0.01	2.77654e-16	0.00274513	0.976356	2.12688e-16		81.99	26.5		6.8	146.4		246.8	19.72	35.44		9.53	1.06129e+06	759817
High	A0A067DET1	Uncharacterized protein OS=Citrus sinensis OX=2711 GN=CISIN_1g022657mg PE=3 SV=1	0	FALSE	258.381	63	15	20	279	15	294	32.6	8.22	762.57	15	other metabolic processes		other molecular function	Pf01128		A0A067DET1					0	0	0.762	1.837	0.888	1.47	0.625785	0.895035	0.940903	0.961663	48.57	47.66	43.53	40.4	133.8	101	95.2	70	12.07	19.7	15.37	9.82	2.54929e+08	2.13817e+08
High	A0A067F4L3	HATPase_c domain-containing protein OS=Citrus sinensis OX=2711 GN=CISIN_1g003713mg PE=3 SV=1	0	FALSE	258.374	34	21	22	158	18	801	90.8	5.2	321.62	21	other biological processes	ER/Golgi;other cell component	other molecular function	Pf00183, Pf02518		A0A067F4L3					0	2	0.969	2.344	1.629	1.339	0.999955	0.902496	0.936982	0.996276	42.13	60.55	61.73	50.4	120.3	54.4	137.5	87.8	14.54	26.93	24.97	16.78	3.82807e+07	3.82405e+07
High	A0A067FMB6	Pectinesterase OS=Citrus sinensis OX=2711 GN=CISIN_1g047288mg PE=3 SV=1	0	FALSE	258.113	33	14	17	295	13	508	55.7	8.98	746.43	14	cell organization and biogenesis;other metabolic processes;other biological processes	non-structural extracellular;other cell component	enzyme regulator activity;other molecular function	Pf01095, Pf04043		A0A067FMB6					0	0	0.627	2.537	0.75	1.98	0.110859	0.767739	0.869146	0.619338	60.81	58.96	59.57	71.61	169.7	80.8	94.6	54.8	15.04	30.59	59.71	25.65	2.72909e+08	2.01489e+08
High	A0A067DSN4	Uncharacterized protein OS=Citrus sinensis OX=2711 GN=CISIN_1g040351mg PE=4 SV=1	0	FALSE	257.56	70	15	22	900	3	232	25.2	7.91	2131.5	15	other biological processes		enzyme regulator activity	Pf00197		A0A067DSN4					0	0	1.618	6.441	1.096	9.615	0.047086	0.217351	0.987806	2.81519e-07	104	91.69	130.87	134.14	130.8	37	135.6	96.6	53.86	41.62	72.17	63.75	1.27958e+08	2.94076e+07
High	A0A067FT98	Uncharacterized protein OS=Citrus sinensis OX=2711 GN=CISIN_1g005187mg PE=4 SV=1	0	FALSE	257.451	45	23	23	122	23	710	78.4	5.1	279.38	23	other biological processes	other cell component		Pf02847		A0A067FT98					0	0	0.892	2.593	2.305	1.037	0.974794	0.852842	0.733393	0.998644	48.02	79.64	82.56	47.79	141.1	44.6	122.5	91.8	13.81	42.31	26.15	17.52	4.30682e+07	4.76905e+07
High	A0A067E1J8	Uncharacterized protein (Fragment) OS=Citrus sinensis OX=2711 GN=CISIN_1g0374612mg PE=4 SV=1	0	FALSE	257.428	59	24	26	204	19	467	54.9	5.82	451.17	24	protein metabolism		other molecular function	Pf12436, Pf14533		A0A067E1J8					0	0	1.027	3.237	1.599	1.892	0.991717	0.763493	0.944298	0.701843	49.14	67.42	81.29	44.85	131.8	37.6	146.7	83.9	7.08	45.91	12.63	22.04	7.1806e+07	8.52273e+07
High	A0A067GTM8	Malate dehydrogenase OS=Citrus sinensis OX=2711 GN=CISIN_1g018265mg PE=3 SV=1	0	FALSE	256.712	57	14	19	205	7	358	37.6	7.94	515.4	14	other metabolic processes	other cell component	other molecular function	Pf00056, Pf02866	102608370	A0A067GTM8; cit:102608370					0	6	1.006	0.7	1.2	0.666	0.999955	0.889698	0.998718	0.770559	54.06	58.57	79.16	57.26	88.6	121.6	74.5	115.3	19.15	34.56	26.05	20.13	8.40126e+07	7.05599e+07
High	A0A067H873	Pectinesterase OS=Citrus sinensis OX=2711 GN=CISIN_1g015794mg PE=3 SV=1	0	FALSE	256.15	43	17	29	955	16	400	44.3	9.23	2022.57	17	cell organization and biogenesis;other metabolic processes;other biological processes		enzyme regulator activity;other molecular function	Pf01095		A0A067H873					0	0	0.89	0.5	0.59	0.712	0.971574	0.789951	0.67471	0.896678	49.69	57.96	57.48	42.96	84.1	161.2	62.7	92	6.43	24.22	28.16	10.99	9.98019e+08	9.83873e+08
High	A0A067E9X6	Bgal_small_N domain-containing protein OS=Citrus sinensis OX=2711 GN=CISIN_1g004315mg PE=4 SV=1	0	FALSE	255.837	39	25	35	281	25	761	85.7	6.76	479.7	25	other metabolic processes	other cell component	other molecular function	Pf00703, Pf02836, Pf02929, Pf16353		A0A067E9X6					0	0	1.196	0.838	1.088	0.994	0.808109	0.922246	0.987806	0.998644	52.49	51.68	63.03	40.37	84.3	100.5	107.7	107.5	23.33	19.95	5.48	12.22	5.94597e+07	5.87947e+07
High	A0A067EHN5	UDP-glucose 6-dehydrogenase OS=Citrus sinensis OX=2711 GN=CISIN_1g011654mg PE=3 SV=1	0	FALSE	255.808	34	15	16	474	1	480	53.1	6.73	1201.4	15	other metabolic processes	cytosol;nucleus	other molecular function	Pf00984, Pf03720, Pf03721		A0A067EHN5					0	0	0.435	2.95	0.555	2.289	0.196781	0.872706	0.570243	0.743409	108.79	46.97	108.45	115.94	211.6	71.7	76.9	39.8	42.02		98.35	79.41	1.06484e+06	432308
High	A0A067F8Q5	Lipase_GDSL domain-containing protein OS=Citrus sinensis OX=2711 GN=CISIN_1g018590mg PE=3 SV=1	0	FALSE	255.726	40	12	22	325	11	353	39.1	7.64	557.77	12			other molecular function	Pf00657		A0A067F8Q5					0	1	0.589	1.032	0.783	0.859	0.040803	0.996101	0.898701	0.996276	74.75	87.26	71.93	80.77	110.1	105.9	84.8	99.1	7.89	27.99	14.44	19.74	1.41294e+08	1.56777e+08
High	A0A067EWG5	AA_TRNA_LIGASE_II domain-containing protein OS=Citrus sinensis OX=2711 GN=CISIN_1g043456mg PE=4 SV=1	0	FALSE	254.614	57	18	20	164	18	447	51	6.99	445.69	18	protein metabolism;RNA metabolism OR transcription;other metabolic processes	cytosol	nucleic acid binding activity;other molecular function	Pf00587, Pf02403		A0A067EWG5					0	0	1.05	1.217	1.234	1	0.985912	0.995271	0.989081	0.998644	45.3	51.73	49.38	46.63	107.6	80.9	115.7	95.7	12.97	26.42	28.8	10.78	4.0938e+07	4.77379e+07
High	A0A067F6S1	Uncharacterized protein OS=Citrus sinensis OX=2711 GN=CISIN_1g015777mg PE=4 SV=1	0	FALSE	254.575	68	21	21	203	20	400	42.9	6.02	448.23	21	other metabolic processes	cytosol;other cell component	kinase activity	Pf00294		A0A067F6S1					0	1	0.893	0.72	0.871	0.808	0.97419	0.920081	0.934097	0.974053	67.74	60.64	65.54	54.15	128.7	131.8	70.3	69.2	12.91	16.25	32.27	12.9	1.89896e+08	1.98846e+08
High	A0A067GAV4	PKS_ER domain-containing protein OS=Citrus sinensis OX=2711 GN=CISIN_1g0191991mg PE=3 SV=1	0	FALSE	254.385	65	15	17	280	15	299	32.2	8.05	640.39	15			other molecular function	Pf00107, Pf08240		A0A067GAV4					0	0	1.137	1.108	1.048	1.182	0.927369	0.999926	0.978203	0.998644	43.65	73.42	71.09	54.37	92.7	98.2	103.2	105.9	10.99	26.27	5.32	66.09	1.2685e+08	1.22746e+08
High	A0A067EE72	Bulb-type lectin domain-containing protein OS=Citrus sinensis OX=2711 GN=CISIN_1g037829mg PE=4 SV=1	0	FALSE	254.377	35	9	13	217	9	406	43.9	7.46	773.31	9	protein metabolism;other metabolic processes;other biological processes	plasma membrane;other membranes	kinase activity	Pf00954, Pf01453	107178380	A0A067EE72; cit:107178380					0	0	0.784	2.96	1.151	2.35	0.706664	0.736685	0.988727	0.38046	49.09	51.53	53.17	45.23	171.7	52.2	117	59.1	12.72	19.67	33.24	15.77	1.65649e+08	1.28626e+08
High	A0A067FP44	Aminotran_1_2 domain-containing protein (Fragment) OS=Citrus sinensis OX=2711 GN=CISIN_1g0454311mg PE=4 SV=1	0	FALSE	253.715	61	16	20	412	16	385	41.9	5.77	1024.52	16	other metabolic processes		other molecular function	Pf00155		A0A067FP44					0	0	1.156	0.982	0.924	1.228	0.892633	0.993976	0.960282	0.996438	29.46	30.43	26.53	24.51	90.7	97.1	114.9	97.4	12.55	4.34	13.89	12.15	2.14956e+08	1.65485e+08
High	A0A067F9Z8	Sod_Cu domain-containing protein OS=Citrus sinensis OX=2711 GN=CISIN_1g023621mg PE=4 SV=1	0	FALSE	253.628	43	6	14	208	6	240	24.6	7.71	784.48	6	other metabolic processes;stress response		other molecular function	Pf00080		A0A067F9Z8					0	0	1.124	0.832	2.198	0.313	0.935234	0.929427	0.778524	0.0277222	95.91	106.1	91.8	60.87	54.6	63	58.8	223.5	84.91	50.53	28.15	4.39	1.12456e+08	1.37237e+07
High	A0A067FJS9	Uncharacterized protein OS=Citrus sinensis OX=2711 GN=CISIN_1g0040341mg PE=4 SV=1	0	FALSE	253.079	39	20	23	370	20	635	70.2	6.77	746.94	20				Pf00501, Pf16177		A0A067FJS9					0	0	0.77	4.076	1.31	2.435	0.651323	0.409121	0.987806	0.314762	35.29	62.97	64.82	49.64	160	52.7	126.4	60.9	4.7	33.26	10.24	7.67	1.92541e+08	2.08628e+08
High	A0A067FRD8	Uncharacterized protein (Fragment) OS=Citrus sinensis OX=2711 GN=CISIN_1g0022561mg PE=4 SV=1	0	FALSE	253.033	42	9	17	333	9	323	36.1	7.87	1122.79	9	other metabolic processes		other molecular function	Pf13802, Pf16863		A0A067FRD8					0	0	0.829	0.962	0.759	0.991	0.875199	0.991959	0.875651	0.998644	45.69	74.74	64.52	70	101.4	124.2	88.4	85.9	26.86	25.09	9.09	19.77	3.05985e+08	3.75369e+08
High	A0A067GBI4	Uncharacterized protein OS=Citrus sinensis OX=2711 GN=CISIN_1g003751mg PE=3 SV=1	0	FALSE	251.847	36	21	22	128	21	797	91.4	6	262.93	21	protein metabolism;RNA metabolism OR transcription;other metabolic processes	other cell component	other molecular function	Pf00749, Pf03950, Pf04557, Pf04558	102622502	A0A067GBI4; cit:102622502					0	0	0.959	2.334	1.512	1.591	0.999955	0.890544	0.967632	0.915776	41.77	46.26	45.13	45.37	122	46.6	121.6	109.8	6.72	33.98	15.78	85.28	4.77648e+07	5.17971e+07
High	A0A067D3M6	Uncharacterized protein OS=Citrus sinensis OX=2711 GN=CISIN_1g027418mg PE=4 SV=1	0	FALSE	251.751	81	13	20	322	2	189	21	7.36	918.31	13	protein metabolism;other metabolic processes	other cell component		Pf00227		A0A067D3M6					0	0	0.813	0.899	0.655	1.218	0.878187	0.901563	0.784463	0.998644	31.28	26.27	39.38	37.95	112.1	125.1	86.2	76.7	13.06	21.17	16.73	20.85	1.55139e+07	1.18249e+07
High	A0A067G6U6	VWFA domain-containing protein OS=Citrus sinensis OX=2711 GN=CISIN_1g015559mg PE=4 SV=1	0	FALSE	251.516	47	12	22	178	12	404	43.1	4.79	476.85	12	cell organization and biogenesis;protein metabolism;other metabolic processes	cytosol;nucleus;other cell component	other molecular function	Pf02809, Pf13519	102626734	A0A067G6U6; cit:102626734					0	0	0.902	3.244	2.893	0.918	0.976749	0.764886	0.509937	0.996438	40.76	94.09	85.86	37.05	126.4	27.7	120.6	125.3	5.97	97.49	9.6	10.96	5.86438e+07	6.00104e+07
High	A0A067D451	Pectinesterase OS=Citrus sinensis OX=2711 GN=CISIN_1g027636mg PE=4 SV=1	0	FALSE	251.443	73	11	20	284	10	221	24.7	8.81	788.29	11	cell organization and biogenesis;other metabolic processes;other biological processes		enzyme regulator activity;other molecular function	Pf01095		A0A067D451					0	0	0.837	1.92	1.047	1.461	0.883958	0.890544	0.978203	0.955457	60.86	64.19	59.68	70.05	151.1	55.9	102.2	90.8	40.45	44.76	32.2	33.75	1.56913e+08	1.83067e+08
High	A0A067EL09	LRRNT_2 domain-containing protein OS=Citrus sinensis OX=2711 GN=CISIN_1g039087mg PE=4 SV=1	0	FALSE	251.388	46	12	20	198	12	414	43.6	5.01	790.67	12				Pf08263, Pf13855	102629568	A0A067EL09; cit:102629568					0	0	0.547	0.892	0.699	0.618	0.0126262	0.980085	0.837814	0.732392	57.3	47.58	60.66	44.68	84.1	134.9	66.5	114.6	1.77	27.58	26.71	10.37	3.2267e+08	3.34681e+08
High	A0A067GKD9	PKS_ER domain-containing protein OS=Citrus sinensis OX=2711 GN=CISIN_1g019790mg PE=4 SV=1	0	FALSE	251.208	53	17	22	391	17	335	35.6	6.55	904.55	17			other molecular function	Pf00107, Pf08240		A0A067GKD9					0	0	0.904	0.697	0.891	0.795	0.976749	0.912889	0.940903	0.972589	35.99	40.19	41.8	37.7	91.8	128.4	77.7	102.1	4.55	17.24	11.05	13.84	1.44678e+08	1.44986e+08
High	A0A067FSG1	Uncharacterized protein OS=Citrus sinensis OX=2711 GN=CISIN_1g018080mg PE=4 SV=1	0	FALSE	251.087	72	20	23	406	12	361	41.2	6.55	774.86	20	other metabolic processes;other biological processes	cytosol;ER/Golgi	other molecular function	Pf03214		A0A067FSG1					0	1	0.952	1.029	1.781	0.537	0.999955	0.968953	0.906565	0.544615	60.58	62.76	81.97	78.54	89.4	78.8	79.9	151.9	8.29	21.8	25.75	24.48	4.00296e+07	4.62666e+07
High	A0A067FLZ0	Uncharacterized protein OS=Citrus sinensis OX=2711 GN=CISIN_1g018781mg PE=3 SV=1	0	FALSE	250.919	36	10	19	220	7	350	39	6.54	449.11	10	protein metabolism;other metabolic processes	non-structural extracellular;other cytoplasmic organelle	other molecular function	Pf00112, Pf08246	102610106	A0A067FLZ0; cit:102610106					0	4	1.183	1.279	0.888	1.537	0.833622	0.999011	0.940903	0.938663	37.99	69.46	44.79	59.67	129.4	76.6	134.1	59.9	18.26	16.75	21.67	22.43	6.5063e+07	9.069e+07
High	A0A067G2T2	Uncharacterized protein OS=Citrus sinensis OX=2711 GN=CISIN_1g004261mg PE=3 SV=1	0	FALSE	250.787	42	19	23	116	19	765	81.1	8.92	250.38	19	protein metabolism		other molecular function	Pf00082, Pf02225, Pf05922, Pf17766		A0A067G2T2					0	0	0.977	2.209	1.24	1.134	0.999955	0.917394	0.989081	0.998644	80.97	115.16	75.9	97.77	129.6	61.5	123.4	85.5	64.52	40.06	43.05	38.7	1.85412e+07	2.91049e+07
High	A0A067H772	Uncharacterized protein OS=Citrus sinensis OX=2711 GN=CISIN_1g012308mg PE=3 SV=1	0	FALSE	250.622	40	11	15	306	11	466	51.4	5.86	819.16	11	other metabolic processes	other cell component	other molecular function	Pf00295	102630512	A0A067H772; cit:102630512					0	0	1.085	0.582	0.647	1.016	0.974794	0.864481	0.774294	0.998644	45.48	38.5	50.15	44.25	84.1	140.9	87.2	87.8	11.07	21.1	21.03	15.81	2.11489e+08	1.78979e+08
High	A0A067FDH3	Uncharacterized protein OS=Citrus sinensis OX=2711 GN=CISIN_1g005564mg PE=4 SV=1	0	FALSE	249.913	40	25	30	199	25	691	78.1	9.29	377.3	25		other cell component	other molecular function	Pf01077, Pf03460	102631118	A0A067FDH3; cit:102631118					0	0	0.998	1.544	1.212	1.028	0.999955	0.975506	0.994624	0.998644	41.57	84.02	59.37	43.16	101.1	107.1	90.4	101.3	4.94	9.17	10.61	10.73	9.25905e+07	8.43085e+07
High	A0A067DKJ3	SHMT domain-containing protein (Fragment) OS=Citrus sinensis OX=2711 GN=CISIN_1g0121041mg PE=4 SV=1	0	FALSE	249.828	67	13	20	1115	13	245	26.7	9.1	2089.51	13	other metabolic processes		other molecular function	Pf00464		A0A067DKJ3					0	0	0.98	1.634	1.309	1.311	0.999955	0.930075	0.987806	0.996276	33.9	62.41	69.26	36.81	121.8	60.2	128.1	89.9	10.36	39.86	9.98	12.79	1.10907e+09	1.20118e+09
High	A0A067H5X3	Purple acid phosphatase OS=Citrus sinensis OX=2711 GN=CISIN_1g006938mg PE=3 SV=1	0	FALSE	249.576	24	14	19	288	14	625	70.1	7.84	660.71	14	other metabolic processes	other membranes	other molecular function	Pf00149, Pf14008, Pf16656		A0A067H5X3					0	0	0.823	0.993	0.667	1.223	0.834469	0.981584	0.803231	0.998644	52.06	72.49	62.32	46.66	127.1	108.5	89.2	75.3	12.78	15.25	17.24	23.72	1.07546e+08	1.28421e+08
High	A0A067H290	Uncharacterized protein OS=Citrus sinensis OX=2711 GN=CISIN_1g026736mg PE=3 SV=1	0	FALSE	249.437	53	11	15	369	11	234	26.7	5.81	1059.98	11	stress response;other biological processes	other membranes;cytosol		Pf00257	102577987	A0A067H290					0	0	0.77	2.514	3.105	0.573	0.65272	0.77426	0.420699	0.610043	68.44	109.08	91.07	56.83	137.1	36	100.5	126.4	29.95	83.49	17.72	15.45	1.29431e+08	1.95223e+08
High	A0A067EXV6	Uncharacterized protein OS=Citrus sinensis OX=2711 GN=CISIN_1g009867mg PE=4 SV=1	0	FALSE	249.047	47	16	18	124	16	523	56.1	6.43	319.51	16	other metabolic processes		other molecular function	Pf00501, Pf13193	102612322	A0A067EXV6; cit:102612322					0	0	0.84	2.37	0.954	2.779	0.882073	0.889698	0.967632	0.238544	42.02	68.71	52.21	55.25	156	53.1	133.7	57.2	7.95	20.48	18.99	8.32	4.80546e+07	4.0813e+07
High	A0A067E229	Aldo_ket_red domain-containing protein OS=Citrus sinensis OX=2711 GN=CISIN_1g018998mg PE=4 SV=1	0	FALSE	247.603	63	16	19	205	11	347	37.8	6.24	529.15	16			other molecular function	Pf00248	102630481	A0A067E229; cit:102630481					0	1	1.125	1.397	1.491	1.335	0.935578	0.999926	0.971459	0.996276	55.6	59.71	95.04	34.97	112.9	80.8	103.2	103	8.02	44.58	20.97	31.15	3.16297e+07	2.94417e+07
High	A0A067H0C3	14_3_3 domain-containing protein OS=Citrus sinensis OX=2711 GN=CISIN_1g024620mg PE=3 SV=1	0	FALSE	247.385	65	16	22	245	10	265	29.7	4.75	585.18	16				Pf00244		A0A067H0C3					0	0	0.907	1.532	1.462	1.094	0.982914	0.993976	0.97433	0.998644	64.89	48.65	55.89	70.9	115	68.2	115.8	101	17.41	36.66	40.86	3.42	3.87208e+07	4.56493e+07
High	A0A067GVM7	Uncharacterized protein (Fragment) OS=Citrus sinensis OX=2711 GN=CISIN_1g038172mg PE=3 SV=1	0	FALSE	247.126	48	15	22	640	7	323	36.8	10.21	1330.81	15	cell organization and biogenesis;protein metabolism;other metabolic processes	cytosol;translational apparatus	nucleic acid binding activity;other molecular function	Pf00297		A0A067GVM7					0	0	1.167	1.738	1.256	1.704	0.877871	0.916041	0.987806	0.837008	52.38	26.24	54.87	51.23	114.8	60.5	137.9	86.8	8.84	12.13	23.44	18.96	2.54436e+08	2.67411e+08
High	A0A067FUY6	PKS_AT domain-containing protein OS=Citrus sinensis OX=2711 GN=CISIN_1g017236mg PE=4 SV=1	0	FALSE	247.12	60	15	19	182	15	375	39.7	8.1	475.43	15	other metabolic processes		other molecular function	Pf00698		A0A067FUY6					0	0	0.775	1.799	1.145	1.103	0.653826	0.955989	0.987806	0.998644	62.32	94.1	61.37	59.65	144.8	89.1	90	76.1	7.44	11.4	28.69	26.86	6.37205e+07	5.86538e+07
High	A0A067GWJ2	Lactoylglutathione lyase OS=Citrus sinensis OX=2711 GN=CISIN_1g016689mg PE=3 SV=1	0	FALSE	246.843	43	15	20	544	8	376	41.5	7.01	1177.94	15			other molecular function	Pf00903	102613371	A0A067GWJ2; cit:102613371					0	6	1.107	0.572	0.951	0.678	0.953638	0.826144	0.967632	0.81285	55.89	46.68	65.82	44.42	74	128.7	74.7	122.6	7.3	9.48	20.36	19.47	7.56573e+07	7.16393e+07
High	A0A067E2D7	Uncharacterized protein OS=Citrus sinensis OX=2711 GN=CISIN_1g042557mg PE=4 SV=1	0	FALSE	246.833	40	17	20	105	17	545	62.1	4.75	209.16	17	cell cycle OR cell proliferation;cell organization and biogenesis;DNA metabolism					A0A067E2D7					0	0	0.921	2.442	3.438	0.661	0.990098	0.902751	0.309541	0.859449	39.91	98.78	99.6	66.14	98.4	45.3	80.6	175.7	9.1	54.93	17.25	19.62	2.14046e+07	1.96084e+07
High	A0A067H7C7	Clustered mitochondria protein homolog OS=Citrus sinensis OX=2711 GN=CISIN_1g000589mg PE=3 SV=1	0	FALSE	246.535	18	20	22	133	20	1403	152.8	6.43	281.99	20	cell organization and biogenesis	other cell component	nucleic acid binding activity	Pf05303, Pf12807, Pf13236, Pf13424, Pf15044		A0A067H7C7					0	0	1.075	4.468	2.856	1.418	0.976749	0.600888	0.525485	0.979837	47.71	78.71	69.32	44.22	134.3	11	162.5	92.1	28.75	88.61	30.1	15.85	3.00013e+07	2.80091e+07
High	A0A067H6N5	LRRNT_2 domain-containing protein OS=Citrus sinensis OX=2711 GN=CISIN_1g017912mg PE=4 SV=1	0	FALSE	246.503	60	16	19	296	16	364	38.4	6.39	772.61	16				Pf00560, Pf08263, Pf13855		A0A067H6N5					0	0	0.721	2.372	1.256	1.251	0.440011	0.808122	0.987806	0.996438	67.44	73.02	84.8	74.79	130	57	114.4	98.6	36.65	50.32	38.99	51.33	2.23304e+08	2.06887e+08
High	A0A067DFZ9	Abhydrolase_3 domain-containing protein OS=Citrus sinensis OX=2711 GN=CISIN_1g021920mg PE=4 SV=1	0	FALSE	246.383	71	17	19	465	11	305	33.6	5.66	884.83	17			other molecular function	Pf07859		A0A067DFZ9					0	6	1.017	3.168	1.331	2.152	0.999955	0.622017	0.982042	0.506846	51.38	68.16	56.48	76.03	140.3	47.2	153.6	59	14.39	33.08	18.6	20.68	3.5075e+08	4.70114e+08
High	A0A067DS13	AP-2 complex subunit alpha OS=Citrus sinensis OX=2711 GN=CISIN_1g001845mg PE=3 SV=1	0	FALSE	246.013	29	23	24	137	23	1006	112	6.3	314.6	23	transport	plasma membrane;other membranes	other molecular function	Pf01602, Pf02296, Pf02883		A0A067DS13					0	0	1.027	2.258	1.51	1.631	0.991717	0.872706	0.967632	0.875166	42.01	77.32	72.86	40.23	104.7	126	103.6	65.7	5.97	21.5	33.83	58.54	7.65491e+07	8.84533e+07
High	A0A067EYZ4	Carboxypeptidase (Fragment) OS=Citrus sinensis OX=2711 GN=CISIN_1g0122372mg PE=3 SV=1	0	FALSE	245.204	36	13	19	394	13	436	48.1	6.6	1109.44	13	protein metabolism	non-structural extracellular	other molecular function	Pf00450		A0A067EYZ4					0	0	0.741	1.373	0.897	1.182	0.528198	0.979191	0.944753	0.998644	42.7	60.05	48.39	55.45	140.9	85.6	96.3	77.2	7.53	19.09	10.02	15.74	2.96406e+08	3.47728e+08
High	A0A067DK27	Uncharacterized protein OS=Citrus sinensis OX=2711 GN=CISIN_1g009763mg PE=4 SV=1	0	FALSE	244.804	50	20	25	175	20	526	56.9	6.54	393.04	20	cell organization and biogenesis;protein metabolism;DNA metabolism;RNA metabolism OR transcription;other metabolic processes;stress response	nucleus;other cell component	other molecular function	Pf00400, Pf08606	102630495	A0A067DK27; cit:102630495					0	0	0.967	1.734	1.038	1.481	0.999955	0.954598	0.976356	0.961663	51.08	79.35	52.99	55.83	102.6	93.3	115.9	88.3	6.18	14.17	6.25	10.66	6.6777e+07	7.09354e+07
High	A0A067DQ49	NmrA domain-containing protein (Fragment) OS=Citrus sinensis OX=2711 GN=CISIN_1g0447211mg PE=4 SV=1	0	FALSE	244.443	72	11	16	737	5	149	16.1	9.58	1912.24	11				Pf05368		A0A067DQ49					0	1	1.208	1.366	0.799	1.918	0.785058	0.980085	0.905305	0.676857	59.03	56.3	38.07	35.9	119.2	76.5	137.7	66.6	22.37	14.18	12.72	10.27	4.16653e+08	4.36225e+08
High	A0A067GRJ4	Uncharacterized protein OS=Citrus sinensis OX=2711 GN=CISIN_1g014493mg PE=4 SV=1	0	FALSE	244.01	46	15	18	267	10	423	46.7	5.59	554.06	15			other molecular function	Pf08442, Pf16114		A0A067GRJ4					0	0	0.658	2.058	1.41	1.146	0.153913	0.911514	0.976356	0.998644	58.11	131.18	61.37	52.51	108.1	94.5	94.8	102.7	16.76	16.87	17.84	17.9	5.7247e+07	6.37773e+07
High	Q04695	SWISS-PROT:Q04695 Tax_Id=9606 Gene_Symbol=KRT17 Keratin, type I cytoskeletal 17	0	TRUE	243.899	49	22	25	214	10	432	48.1	5.02	368.08	22	cell organization and biogenesis;developmental processes;other biological processes	cytosol;cytoskeleton;other cell component	other molecular function	Pf00038	3872	A5Z1M9; A5Z1N0; A5Z1N1; A5Z1N2; A6NDV6; A6NKQ2; hsa:3872; Q04695; Q6IP98; Q8N1P6	ENSG00000128422	KRT17	Formation of the cornified envelope		2	0	0.464	1.046	0.531	0.936	0.0378407	0.943162	0.529477	0.996438	80.68	75.9	101	58.1	162.8	105.6	61.9	69.8	73.05	71.65	68.5	86.17	6.16884e+06	1.46224e+07
High	A0A067DPR7	Uncharacterized protein OS=Citrus sinensis OX=2711 GN=CISIN_1g026834mg PE=4 SV=1	0	FALSE	243.141	66	15	22	974	3	232	25.2	7.91	2285.26	15	other biological processes		enzyme regulator activity	Pf00197	102622270	A0A067DPR7; cit:102622270					0	17	1.558	0.627	1.146	0.87	0.0979891	0.886636	0.987806	0.996276	78.33	68.08	75.61	88.82	65.6	84.6	115.1	134.7	37.77	37.14	44.17	40.11	2.73112e+09	1.14525e+09
High	A0A067FDV2	AMP-binding domain-containing protein OS=Citrus sinensis OX=2711 GN=CISIN_1g004815mg PE=4 SV=1	0	FALSE	243.123	39	23	27	202	22	729	79.5	6.55	444.85	23		other membranes		Pf00501		A0A067FDV2					0	1	1.116	1.935	1.419	1.641	0.942075	0.923637	0.976356	0.87321	46.5	58.71	63.78	44.64	130	52.3	140.3	77.4	9.95	52.28	13.87	8.76	1.0613e+08	8.57716e+07
High	A0A067FS13	Uncharacterized protein OS=Citrus sinensis OX=2711 GN=CISIN_1g001537mg PE=3 SV=1	0	FALSE	243.027	34	27	28	139	27	1057	118.6	6.64	219.86	27	other metabolic processes	cytosol	other molecular function	Pf00311		A0A067FS13					0	0	1.149	1.995	1.916	1.364	0.922655	0.945093	0.866906	0.996276	42.59	72.97	78.52	41.37	131.6	34.6	135.1	98.7	14.02	63.41	21.04	3.88	3.72465e+07	3.93531e+07
High	A0A067FP57	Malate dehydrogenase OS=Citrus sinensis OX=2711 GN=CISIN_1g016424mg PE=3 SV=1	0	FALSE	242.729	65	13	19	185	8	332	34.9	7.87	602.04	13	other metabolic processes		other molecular function	Pf00056, Pf02866		A0A067FP57					0	0	0.831	0.532	0.92	0.538	0.932868	0.750697	0.958349	0.607658	52.67	52.25	62.59	55.81	79.8	132.1	59.6	128.5	7.95	47.53	56.18	18.87	3.21768e+07	2.91904e+07
High	A0A067G581	WPP domain-containing protein OS=Citrus sinensis OX=2711 GN=CISIN_1g008815mg PE=4 SV=1	0	FALSE	242.719	60	21	24	220	21	552	60.5	4.63	523.46	21		nucleus		Pf13516, Pf13943		A0A067G581					0	0	1.001	1.317	1.884	0.781	0.999955	0.996572	0.875905	0.961663	45.31	76.17	61.13	49.82	88.1	58.3	102.4	151.2	20.33	30.98	35.4	26.63	7.69451e+07	7.16035e+07
High	A0A067DZS6	Uncharacterized protein OS=Citrus sinensis OX=2711 GN=CISIN_1g014397mg PE=4 SV=1	0	FALSE	242.038	40	15	21	140	15	425	43	7.64	359.84	15		nucleus	nucleic acid binding activity	Pf00076	102614751	A0A067DZS6; cit:102614751					0	0	0.769	4.816	1.688	1.652	0.608021	0.383039	0.923895	0.866303	51.77	80.74	73.62	71.93	146.5	58.2	110.8	84.5	9.95	14.28	7.61	17.61	1.09997e+08	1.10384e+08
High	A0A067EW54	WHEP-TRS domain-containing protein (Fragment) OS=Citrus sinensis OX=2711 GN=CISIN_1g0401421mg PE=4 SV=1	0	FALSE	241.99	64	21	27	324	21	405	44.7	7.15	775.85	21	protein metabolism;RNA metabolism OR transcription;other metabolic processes	mitochondrion;other cell component	other molecular function	Pf00458		A0A067EW54					0	0	0.986	1.374	1.441	0.991	0.999955	0.981584	0.97559	0.998644	57.77	64.18	78.39	36.99	109.1	68.8	114.6	107.4	2.89	45.4	7.1	5.84	1.38998e+08	1.40512e+08
High	A0A067DVX8	Uncharacterized protein OS=Citrus sinensis OX=2711 GN=CISIN_1g037376mg PE=4 SV=1	0	FALSE	241.331	24	11	20	317	11	612	68.6	6.52	671.76	11		other cytoplasmic organelle		Pf12222		A0A067DVX8					0	0	0.91	0.906	0.823	1.004	0.979946	0.981584	0.913182	0.998644	39.09	46.71	53.61	36.18	104.4	95.8	107.9	91.8	25.79	12.58	15.44	6.41	2.68482e+08	2.86122e+08
High	A0A067GYX3	Lipase_GDSL domain-containing protein OS=Citrus sinensis OX=2711 GN=CISIN_1g015153mg PE=3 SV=1	0	FALSE	240.993	43	10	17	214	8	412	45.3	6.14	534.1	10			other molecular function	Pf00657	102624203	A0A067GYX3; cit:102624203					0	0	0.626	0.278	0.523	0.404	0.0889257	0.334998	0.565643	0.110938	59.85	41.28	50.4	59.29	55.5	209.9	31.4	103.3	22.4	11.64	33.66	23.14	9.39505e+07	6.32661e+07
High	A0A067H2G5	Importin subunit alpha OS=Citrus sinensis OX=2711 GN=CISIN_1g009184mg PE=3 SV=1	0	FALSE	240.931	38	13	17	161	8	541	59.6	5.26	448.67	13	transport	nucleus;other cell component	other molecular function	Pf00514, Pf01749, Pf16186		A0A067H2G5					0	3	0.953	3.944	2.293	1.362	0.999955	0.643885	0.73897	0.990616	41.06	71.6	71.91	39.75	138.5	21.6	143.3	96.6	17.94	69.88	21.34	16.68	6.35082e+07	6.19596e+07
High	A0A067FYT7	Aldose 1-epimerase OS=Citrus sinensis OX=2711 GN=CISIN_1g017992mg PE=3 SV=1	0	FALSE	240.802	38	8	13	458	8	362	39.4	8.94	1382.33	8	other metabolic processes		other molecular function	Pf01263		A0A067FYT7					0	0	0.669	2.379	1.345	1.058	0.24057	0.806296	0.980178	0.998644	49.8	46.97	59.24	47.81	124.3	101.2	75	99.5	15.97	15.58	16.5	6.89	4.19786e+08	3.31224e+08
High	A0A067EQP7	Pyruvate kinase OS=Citrus sinensis OX=2711 GN=CISIN_1g008112mg PE=3 SV=1	0	FALSE	240.699	45	19	22	146	18	577	63.3	7.06	280.47	19	other metabolic processes	other cell component	kinase activity;other molecular function	Pf00224, Pf02887	102618099	A0A067EQP7; cit:102618099					0	1	0.816	5.091	2.24	1.718	0.818512	0.388978	0.762893	0.836939	57.72	117.33	78.99	73.1	128.9	51.6	135.5	84	7.36	44.97	22.74	16.19	9.54087e+07	9.79533e+07
High	A0A067EAN5	PKS_ER domain-containing protein OS=Citrus sinensis OX=2711 GN=CISIN_1g017201mg PE=3 SV=1	0	FALSE	240.626	62	15	19	322	9	375	40.4	6.35	873.99	15	other metabolic processes	cytosol	other molecular function	Pf00107, Pf08240		A0A067EAN5					0	7	0.794	1.001	1.054	1.065	0.756331	0.993976	0.978451	0.99871	60.36	101.75	64.19	78.54	124	111.4	76.1	88.5	17.04	23.9	15.09	8.88	2.30399e+08	1.77574e+08
High	A0A067E012	Glutathione reductase (Fragment) OS=Citrus sinensis OX=2711 GN=CISIN_1g0088411mg PE=3 SV=1	0	FALSE	240.531	37	12	17	231	12	538	58	7.15	601.5	12	other metabolic processes;other biological processes	other cell component	other molecular function	Pf02852, Pf07992		A0A067E012					0	0	1.167	0.623	0.735	1.024	0.864258	0.848703	0.855959	0.998644	45.54	42.56	50.76	37.14	83.7	120.8	100.7	94.9	8.1	16.14	19.33	5.63	4.60269e+07	5.36716e+07
High	A0A067F2L2	Inosine-5'-monophosphate dehydrogenase OS=Citrus sinensis OX=2711 GN=CISIN_1g010640mg PE=3 SV=1	0	FALSE	240.477	50	16	22	201	16	505	54.3	5.85	516.42	16	other metabolic processes	other cell component	other molecular function	Pf00478		A0A067F2L2					0	0	1.01	2.476	1.653	1.639	0.999955	0.858494	0.92954	0.864301	48.91	60.91	69.55	44.73	121.5	36.3	140	102.2	7.4	42.7	12.03	20.55	1.05233e+08	1.15751e+08
High	A0A067G6J5	FAD-binding PCMH-type domain-containing protein OS=Citrus sinensis OX=2711 GN=CISIN_1g009399mg PE=3 SV=1	0	FALSE	240.217	35	18	22	241	10	535	59.9	7.5	617.96	18		non-structural extracellular;other cell component	other molecular function	Pf01565, Pf08031	102618663	A0A067G6J5; cit:102618663					0	3	1.025	0.474	0.421	1.067	0.993208	0.69377	0.323201	0.999909	57.96	133.15	98.56	121.8	113.2	63.1	138.2	85.4	45.76	22.17	27.79	23.85	1.48479e+08	1.82995e+08
High	A0A067FUQ0	Asparagine synthetase [glutamine-hydrolyzing] OS=Citrus sinensis OX=2711 GN=CISIN_1g007799mg PE=4 SV=1	0	FALSE	240.126	43	19	21	123	17	589	66.3	6.43	297.21	19	other metabolic processes	cytosol	other molecular function	Pf00733, Pf13537		A0A067FUQ0					0	2	1.25	3.505	1.568	2.457	0.644122	0.736685	0.957039	0.314762	48.48	81.64	67.28	63.5	119.3	23.9	169.3	87.6	14.87	53.28	10.78	21.67	8.87551e+07	7.97025e+07
High	A0A067DPN2	Uncharacterized protein OS=Citrus sinensis OX=2711 GN=CISIN_1g021153mg PE=4 SV=1	0	FALSE	240.091	47	13	22	415	11	316	36.4	6.93	951.79	13	protein metabolism;other metabolic processes		nucleic acid binding activity;other molecular function	Pf00043, Pf00647		A0A067DPN2					0	0	0.94	1.918	1.779	0.99	0.989534	0.908932	0.906565	0.998644	43.91	52.8	52.33	40.91	122.7	62.3	103.6	111.4	7.93	29.73	29.53	11.07	1.39062e+08	1.47052e+08
High	A0A067DZ72	Delta-1-pyrroline-5-carboxylate synthase OS=Citrus sinensis OX=2711 GN=CISIN_1g004665mg PE=3 SV=1	0	FALSE	240.053	35	20	20	151	20	715	77.3	6.58	323.09	20	other metabolic processes	other cell component	kinase activity;other molecular function	Pf00171, Pf00696		A0A067DZ72					0	0	1.202	3.254	2.023	2.073	0.781325	0.763493	0.843633	0.565496	45.07	60.29	81.47	39.95	135.6	30.9	162.8	70.8	15.78	21.29	22.73	20.36	4.8811e+07	5.76266e+07
High	A0A067EI15	Importin N-terminal domain-containing protein OS=Citrus sinensis OX=2711 GN=CISIN_1g001585mg PE=4 SV=1	0	FALSE	239.592	27	22	22	106	22	1033	118.9	5.03	183.26	22	transport		other molecular function	Pf03810, Pf08506		A0A067EI15					0	0	0.953	2.508	1.598	1.389	0.999955	0.890544	0.944298	0.996276	63.53	64.47	56.76	53.18	147.6	39.7	135.8	76.9	18.81	40.09	34.34	13.76	2.94022e+07	3.92369e+07
High	A0A067H436	PPDK_N domain-containing protein (Fragment) OS=Citrus sinensis OX=2711 GN=CISIN_1g0019001mg PE=4 SV=1	0	FALSE	239.479	34	22	24	171	22	892	99.6	5.34	416.98	22	other metabolic processes		kinase activity;other molecular function	Pf01326		A0A067H436					0	0	0.987	2.175	1.328	1.442	0.999955	0.907797	0.983571	0.970192	33.44	65.88	74.76	36.71	135.6	57.2	118	89.2	17	59.16	11.14	28.12	7.02854e+07	5.45126e+07
High	A0A067EMF1	X8 domain-containing protein OS=Citrus sinensis OX=2711 GN=CISIN_1g011532mg PE=3 SV=1	0	FALSE	239.379	37	14	19	376	13	483	53.1	5.45	998.22	14	other metabolic processes	plasma membrane;other membranes	other molecular function	Pf00332, Pf07983		A0A067EMF1					0	1	0.93	0.681	0.605	1.018	0.986293	0.902496	0.707017	0.998644	38.47	66.97	52.93	49.01	94.2	143.5	82.2	80.1	9.3	28.38	20.57	10.82	1.18757e+08	1.0676e+08
High	A0A067DLY3	Methionine S-methyltransferase (Fragment) OS=Citrus sinensis OX=2711 GN=CISIN_1g043334mg PE=3 SV=1	0	FALSE	239.252	27	20	21	184	20	903	100.7	6.4	372.33	20	other metabolic processes		other molecular function	Pf00155, Pf05175		A0A067DLY3					0	0	0.875	2.022	2.106	0.997	0.949528	0.926853	0.81863	0.998644	40.89	77.08	76.64	46.21	130.3	60.1	108	101.6	13.61	27.87	16.35	15.55	7.23127e+07	7.54718e+07
High	A0A067FZE7	U-box domain-containing protein OS=Citrus sinensis OX=2711 GN=CISIN_1g001583mg PE=4 SV=1	0	FALSE	239.076	35	22	29	109	22	1049	118.4	5.64	204.46	22	protein metabolism;other metabolic processes;stress response	nucleus;other cell component	other molecular function	Pf04564, Pf10408		A0A067FZE7					0	0	1.082	1.73	1.992	1.157	0.974794	0.981584	0.848203	0.998644	50.64	60.75	67.35	52.82	119.2	67.5	127.4	85.9	20.53	21.88	20.18	9	3.42052e+07	4.45908e+07
High	A0A067FBP5	DOMON domain-containing protein OS=Citrus sinensis OX=2711 GN=CISIN_1g026437mg PE=4 SV=1	0	FALSE	239.064	30	6	20	750	6	238	25.1	9.5	2138.11	6		other membranes		Pf04526		A0A067FBP5					0	0	0.912	0.311	0.525	0.467	0.98168	0.434593	0.570243	0.320513	48.65	62.62	56.13	56.31	59	179.3	56.6	105.1	8.92	23.8	19.52	24.44	5.97474e+08	6.79834e+08
High	A0A067DE96	Uncharacterized protein (Fragment) OS=Citrus sinensis OX=2711 GN=CISIN_1g0260372mg PE=4 SV=1	0	FALSE	238.828	72	9	20	255	9	226	23.6	5.6	731.17	9	stress response	non-structural extracellular		Pf00314		A0A067DE96					0	0	0.661	0.034	0.202	0.11	0.336957	9.93623e-06	0.00749607	2.26597e-08	75.31	120.86	92.27	145.8	8.5	334.6	6.9	50	25.11	27.06	82.3	78.68	4.08027e+07	3.01195e+07
High	A0A067F4L8	Aamy domain-containing protein OS=Citrus sinensis OX=2711 GN=CISIN_1g0032301mg PE=4 SV=1	0	FALSE	237.805	37	22	24	161	22	837	95.5	5.73	288	22	other metabolic processes	other cell component	other molecular function	Pf00128, Pf02806, Pf02922		A0A067F4L8					0	0	1.097	1.087	1.161	1.315	0.970871	0.983025	0.989081	0.996276	59.42	70.97	71.5	49.58	92	93.2	108.7	106.2	22.15	19.04	23.41	19.84	5.07222e+07	4.73513e+07
High	A0A067E2Y6	RPN1_RPN2_N domain-containing protein (Fragment) OS=Citrus sinensis OX=2711 GN=CISIN_1g0026962mg PE=4 SV=1	0	FALSE	237.711	61	21	23	216	21	347	39.4	4.72	398.96	21				Pf17781		A0A067E2Y6					0	0	0.888	1.808	1.458	1.022	0.961131	0.948092	0.974575	0.998644	57.02	68.23	65.9	47.52	117.4	52	122.5	108.1	3.18	49.87	26.31	5.53	7.67577e+07	8.21906e+07
High	A0A067H1G0	Proteasome subunit beta OS=Citrus sinensis OX=2711 GN=CISIN_1g027426mg PE=3 SV=1	0	FALSE	237.272	69	13	17	298	2	223	24.6	7.33	844.64	13	protein metabolism;other metabolic processes	nucleus;other cell component	other molecular function	Pf00227	102626953	A0A067H1G0; cit:102626953					0	13	0.928	0.914	0.812	1.066	0.98793	0.983956	0.909404	0.999707	49.61	48.01	55.36	50.03	94.9	108.2	104.4	92.5	9.59	21.12	19.21	16.27	2.04412e+08	1.67405e+08
High	A0A067GC85	Uncharacterized protein OS=Citrus sinensis OX=2711 GN=CISIN_1g010950mg PE=4 SV=1	0	FALSE	236.819	48	18	24	144	18	497	54.5	6.18	293.75	18	other metabolic processes		other molecular function	Pf01704		A0A067GC85					0	0	1.151	2.925	2.091	1.863	0.909782	0.819112	0.825135	0.729758	65.8	94.51	79.7	76.11	125.4	28	154.6	92.1	22.35	59.43	12.23	25.51	5.81496e+07	6.84798e+07
High	A0A067EAZ1	ATPase_AAA_core domain-containing protein OS=Citrus sinensis OX=2711 GN=CISIN_1g011914mg PE=4 SV=1	0	FALSE	236.773	37	13	26	418	3	438	48.6	7.21	1172.49	13			other molecular function	Pf00004		A0A067EAZ1					0	0	0.97	5.718	1.066	3.566	0.999955	0.401702	0.976356	0.0655458	36.17	66.52	61.76	65.12	182.5	35.7	148.6	33.1	22.02	44.42	14.13	58.86	3.14572e+07	1.92226e+07
High	A0A067F4E2	Uncharacterized protein (Fragment) OS=Citrus sinensis OX=2711 GN=CISIN_1g0017201mg PE=4 SV=1	0	FALSE	236.68	45	24	28	140	24	666	75.4	7.21	322.61	24	cell organization and biogenesis;transport	other membranes;ER/Golgi	other molecular function	Pf04810, Pf04811, Pf04815, Pf08033		A0A067F4E2					0	0	1.065	4.166	2.27	1.952	0.98168	0.612481	0.750708	0.653732	52.32	77.44	70.14	71.04	117.3	34	144.8	103.9	19.15	12.93	13.11	16.45	5.61853e+07	7.80033e+07
High	A0A067HF44	Importin N-terminal domain-containing protein OS=Citrus sinensis OX=2711 GN=CISIN_1g002048mg PE=4 SV=1	0	FALSE	236.601	29	20	23	208	20	975	109.5	5.82	476.6	20	transport	cytosol;nucleus	other molecular function	Pf03378, Pf03810, Pf08506		A0A067HF44					0	0	0.904	2.305	1.298	1.592	0.976749	0.890544	0.987806	0.912754	53.57	60.04	61.78	52.63	142.3	54.2	126.8	76.7	16.25	32.21	20.06	6.97	5.96588e+07	7.04048e+07
High	A0A067F0V4	Uncharacterized protein OS=Citrus sinensis OX=2711 GN=CISIN_1g015029mg PE=4 SV=1	0	FALSE	236.435	55	15	21	154	15	374	41.8	5.02	405.86	15			other molecular function	Pf04969, Pf05002, Pf13181	102623505	A0A067F0V4; cit:102623505					0	0	0.945	1.6	1.43	0.955	0.991415	0.96496	0.976356	0.996438	57.71	75.41	102.91	49.56	146.6	61.3	101.2	90.9	14.22	47.89	12.37	35.11	1.05443e+08	1.21256e+08
High	A0A067G2P1	Pept_C1 domain-containing protein (Fragment) OS=Citrus sinensis OX=2711 GN=CISIN_1g0369101mg PE=3 SV=1	0	FALSE	236.216	70	7	17	511	7	205	22	4.92	1599.65	7	protein metabolism;other metabolic processes	non-structural extracellular;other cytoplasmic organelle	other molecular function	Pf00112		A0A067G2P1					0	0	1.416	0.493	0.751	0.982	0.297537	0.783147	0.871071	0.998644	70.53	60.55	61.15	47.62	60.7	141.3	96.6	101.5	10.22	18.94	13.47	4.57	3.35417e+08	2.95362e+08
High	A0A067G0K3	Proteasome subunit beta OS=Citrus sinensis OX=2711 GN=CISIN_1g026175mg PE=3 SV=1	0	FALSE	235.88	60	11	15	170	11	242	27.1	7.53	518.22	11	protein metabolism;other metabolic processes	nucleus;other cell component	other molecular function	Pf00227	102615949	A0A067G0K3; cit:102615949					0	0	0.966	1.093	0.964	0.948	0.999955	0.997824	0.972712	0.998644	44.99	57.83	60.82	51.04	102.2	99.3	100.6	97.9	8.33	21.3	19.31	3.08	1.33843e+08	1.45149e+08
High	A0A067GBM9	LRRNT_2 domain-containing protein OS=Citrus sinensis OX=2711 GN=CISIN_1g048827mg PE=4 SV=1	0	FALSE	235.681	47	15	19	356	15	576	62.2	7.99	842.22	15				Pf08263, Pf13855		A0A067GBM9					0	0	1.006	0.67	0.913	0.718	0.999955	0.901563	0.957073	0.912754	47.36	67.96	58.56	56.28	85.5	116	83.6	114.9	29.1	35.72	18.91	15.67	1.00719e+08	9.46369e+07
High	A0A067F9K7	Beta-amylase OS=Citrus sinensis OX=2711 GN=CISIN_1g010067mg PE=3 SV=1	0	FALSE	235.605	38	13	20	142	13	519	59.1	5.22	290.08	13	other metabolic processes		other molecular function	Pf01373		A0A067F9K7					0	0	1.57	0.196	0.987	0.335	0.199233	0.0810262	0.975149	0.055171	89.52	44.24	68.69	80.58	27.1	162.2	36.3	174.3	19.08	21.03	72.15	34.28	1.34995e+07	1.27588e+07
High	A0A067EIT3	Uncharacterized protein OS=Citrus sinensis OX=2711 GN=CISIN_1g040458mg PE=3 SV=1	0	FALSE	235.587	37	18	21	124	18	732	77.6	8.7	296.03	18	protein metabolism		other molecular function	Pf00082, Pf02225, Pf05922, Pf17766		A0A067EIT3					0	0	0.863	4.112	1.728	1.766	0.928395	0.625087	0.915616	0.82212	62	59.25	75.04	64.84	140.1	38	152.1	69.8	48.3	49.16	33.37	36.02	4.5106e+07	4.83496e+07
High	A0A067FBN7	Peroxidase OS=Citrus sinensis OX=2711 GN=CISIN_1g020951mg PE=3 SV=1	0	FALSE	235.239	40	10	16	398	9	319	34.6	9.64	972.86	10	other metabolic processes;stress response;other biological processes	non-structural extracellular	other molecular function	Pf00141		A0A067FBN7					0	1	0.88	2.097	1.363	1.429	0.956235	0.864481	0.978451	0.972976	73.56	75.32	61.06	56.11	142	62.1	119.7	76.2	49.48	26.6	26.88	20.24	2.39344e+08	1.14022e+08
High	A0A067FJU1	Xyloglucan endotransglucosylase/hydrolase OS=Citrus sinensis OX=2711 GN=CISIN_1g022696mg PE=3 SV=1	0	FALSE	234.995	53	16	19	424	9	293	34	8.44	869.45	16	cell organization and biogenesis;other metabolic processes;other biological processes	non-structural extracellular;other cell component	other molecular function	Pf00722, Pf06955	102613907	A0A067FJU1; cit:102613907					0	9	1.388	2.954	1.674	2.529	0.333469	0.676272	0.925849	0.272903	66.27	84.59	91.84	70.01	120	58.1	165.1	56.7	30.2	27.59	32.64	42.43	1.30191e+08	2.52085e+08
High	A0A067F3E0	ATP-dependent 6-phosphofructokinase OS=Citrus sinensis OX=2711 GN=PFK PE=3 SV=1	0	FALSE	234.692	48	21	22	176	20	532	58.3	7.49	289.01	21	other metabolic processes	other cell component	kinase activity;other molecular function	Pf00365		A0A067F3E0		PFK			0	1	0.863	2.267	1.426	1.461	0.932868	0.890544	0.976356	0.968265	43.96	39.14	54.88	47.06	136.2	57.7	126	80.2	3.87	17.35	9.81	8.18	7.68775e+07	7.08874e+07
High	A0A067E5U8	Uncharacterized protein OS=Citrus sinensis OX=2711 GN=CISIN_1g008479mg PE=4 SV=1	0	FALSE	234.449	48	23	28	142	23	564	62.8	5.47	224.69	23		cytosol		Pf03070		A0A067E5U8					0	0	0.94	1.542	1.338	1.011	0.992669	0.991959	0.980178	0.998644	39.1	46.27	49.46	38.38	112.8	69.8	117.8	99.7	11.68	14.02	15.01	11.54	4.76676e+07	4.52341e+07
High	A0A067D0P8	Uncharacterized protein OS=Citrus sinensis OX=2711 GN=CISIN_1g036971mg PE=3 SV=1	0	FALSE	234.012	68	10	23	413	9	221	24.2	5.07	1160.84	10	other metabolic processes		other molecular function	Pf00891, Pf08100		A0A067D0P8					0	1	1.053	2.569	1.543	1.693	0.983585	0.759218	0.962536	0.844263	67.04	46.14	74.51	48.96	130.9	44.1	143.6	81.4	4.31	26.63	29.94	8.35	2.90141e+08	2.99853e+08
High	A0A067E8S2	Aldo_ket_red domain-containing protein OS=Citrus sinensis OX=2711 GN=CISIN_1g020174mg PE=4 SV=1	0	FALSE	233.557	57	16	18	179	15	330	36.9	6.2	401.41	16		cytosol	other molecular function	Pf00248		A0A067E8S2					0	1	1.025	0.194	1.524	0.181	0.993719	0.0813515	0.965208	5.00557e-05	66.32	106.04	61.5	99.79	15.8	139.4	16.6	228.3	17.66	39.92	15.09	6.55	9.94216e+06	1.41292e+07
High	A0A067H4J0	Peptidyl-prolyl cis-trans isomerase OS=Citrus sinensis OX=2711 GN=CISIN_1g024387mg PE=3 SV=1	0	FALSE	233.492	59	13	20	279	12	237	25.7	8.44	719.53	13	protein metabolism;other metabolic processes;other biological processes		other molecular function	Pf00160		A0A067H4J0					0	1	1.312	0.785	0.934	1.074	0.512395	0.935715	0.964505	0.998644	71.92	69.73	125.79	49.99	68.2	95.4	106.3	130.1	6.18	17.85	9.28	13.67	1.05124e+08	1.02214e+08
High	A0A067FZX2	NAD(P)-bd_dom domain-containing protein OS=Citrus sinensis OX=2711 GN=CISIN_1g019293mg PE=4 SV=1	0	FALSE	233.336	76	20	26	353	11	343	38.7	7.9	817.96	20	other metabolic processes	other cell component	other molecular function	Pf16363	102630895	A0A067FZX2; cit:102630895					0	10	0.93	1.439	1.108	1.317	0.988473	0.966917	0.987806	0.996276	65.34	63.01	60.27	65.21	118.9	84.6	114.8	81.7	47.39	26.89	30.96	7.61	1.68496e+08	2.56833e+08
High	A0A067DGD0	Uncharacterized protein OS=Citrus sinensis OX=2711 GN=CISIN_1g010132mg PE=4 SV=1	0	FALSE	233.284	51	18	19	236	1	356	40.9	7.74	509.25	18	other metabolic processes		other molecular function	Pf00479, Pf02781		A0A067DGD0					0	0	1.152	2.605	4.23	0.738	0.949862	0.902496	0.192505	0.961663	42.14	59.06	36.68	22.83	98.8	36.8	112.7	151.7	51.4	38.49	25.14	13.44	3.95621e+06	5.86389e+06
High	A0A067DM69	Peroxidase OS=Citrus sinensis OX=2711 GN=CISIN_1g018847mg PE=3 SV=1	0	FALSE	233.178	46	10	21	533	4	349	37.9	5.73	1602.93	10	other metabolic processes;stress response;other biological processes	non-structural extracellular	other molecular function	Pf00141	102614227	A0A067DM69; cit:102614227					0	0	1.685	0.553	0.64	1.362	0.0956524	0.684646	0.673345	0.996276	59.62	136.56	53.33	88.63	104.7	81.3	168.9	45.1	40.74	29.11	14.15	53.39	1.41699e+07	6.70711e+06
High	A0A067G2E2	Pectinesterase OS=Citrus sinensis OX=2711 GN=CISIN_1g008261mg PE=3 SV=1	0	FALSE	232.954	34	17	26	332	15	572	62.7	7.69	774.95	17	cell organization and biogenesis;other metabolic processes;other biological processes		enzyme regulator activity;other molecular function	Pf01095, Pf04043		A0A067G2E2					0	1	0.798	1.848	0.892	1.437	0.772045	0.892224	0.941643	0.970863	49.28	83.96	60.18	64.13	83	147.8	59	110.2	6.46	11.4	24.36	4.82	3.04122e+08	3.48062e+08
High	A0A067F9U0	Peroxidase OS=Citrus sinensis OX=2711 GN=CISIN_1g018873mg PE=3 SV=1	0	FALSE	232.53	36	11	18	739	8	349	37.9	6.76	1967.31	11	other metabolic processes;stress response;other biological processes	non-structural extracellular	other molecular function	Pf00141		A0A067F9U0					0	5	1.286	1.109	0.724	1.993	0.58533	0.999926	0.850768	0.607971	42.32	69.54	54.24	78.05	110.2	85.5	141.9	62.5	10.91	26.08	17.74	25.52	6.61345e+08	5.56882e+08
High	A0A067H541	Pyruvate dehydrogenase E1 component subunit alpha OS=Citrus sinensis OX=2711 GN=CISIN_1g016175mg PE=4 SV=1	0	FALSE	231.896	47	19	22	290	19	394	43.5	7.52	599.84	19	other metabolic processes	other cell component	other molecular function	Pf00676		A0A067H541					0	0	0.868	1.89	1.543	1.012	0.943084	0.890544	0.962239	0.998644	49.19	55.22	67.07	38.84	88.5	104.9	83.9	122.7	9.44	15.59	12.85	11.61	1.51474e+08	1.64493e+08
High	A0A067EVF5	Vesicle-fusing ATPase OS=Citrus sinensis OX=2711 GN=CISIN_1g004550mg PE=3 SV=1	0	FALSE	231.848	38	22	24	126	22	744	81.7	6.29	210.69	22	cell organization and biogenesis;transport	other cell component	other molecular function	Pf00004, Pf02933, Pf17862	102616948	A0A067EVF5; cit:102616948					0	0	0.993	2.188	2.329	0.964	0.999955	0.90738	0.722636	0.99701	47.09	70.85	64.57	43.34	122.2	48.3	123.6	105.9	11.13	26.38	12.68	17.01	8.4974e+07	6.92655e+07
High	A0A067DT23	CoA carboxyltransferase C-terminal domain-containing protein OS=Citrus sinensis OX=2711 GN=CISIN_1g004120mg PE=3 SV=1	0	FALSE	231.473	33	14	17	113	14	658	73.2	6.9	257.57	14	other metabolic processes	other cell component	other molecular function	Pf03255		A0A067DT23					0	0	0.913	6.369	3.842	1.215	0.982914	0.273576	0.212487	0.99701	38.32	98.82	89.95	32.28	147	14.2	138	100.7	24.23	83.06	9.31	9.53	3.94405e+07	3.93668e+07
High	A0A067FFK4	Lipoxygenase OS=Citrus sinensis OX=2711 GN=CISIN_1g002672mg PE=3 SV=1	0	FALSE	231.223	34	24	25	128	23	894	101.1	6.13	184.61	24	other metabolic processes		other molecular function	Pf00305, Pf01477		A0A067FFK4					0	0	1.453	1.229	2.536	0.626	0.316338	0.981584	0.640886	0.81285	57.08	55.17	59.12	57.97	58.7	54.5	105.7	181.1	64.37	39.3	14.86	37.82	3.33453e+07	1.40536e+07
High	A0A067ER33	Aldo_ket_red domain-containing protein (Fragment) OS=Citrus sinensis OX=2711 GN=CISIN_1g0438232mg PE=4 SV=1	0	FALSE	231.11	61	16	18	141	16	337	38.4	6.2	356.05	16			other molecular function	Pf00248		A0A067ER33					0	0	0.883	0.361	0.919	0.341	0.970871	0.493217	0.958349	0.097325	68.65	72.97	70.95	77.62	84.1	135.5	72.4	108	26.59	22.32	39.62	17.31	2.76295e+07	4.42401e+07
High	A0A067DQ45	Epimerase domain-containing protein OS=Citrus sinensis OX=2711 GN=CISIN_1g020110mg PE=4 SV=1	0	FALSE	230.978	68	13	18	165	11	331	35.9	5.55	406.12	13			other molecular function	Pf01370		A0A067DQ45					0	0	0.841	1.01	1.15	0.598	0.935578	0.971084	0.988435	0.728408	50.31	83.3	92.41	59.07	96.8	121.6	63.4	118.2	6.6	25.8	22.53	25.98	3.30713e+07	3.1835e+07
High	A0A067DVZ5	Inos-1-P_synth domain-containing protein OS=Citrus sinensis OX=2711 GN=CISIN_1g010460mg PE=4 SV=1	0	FALSE	230.658	41	15	18	143	15	510	56.4	5.87	316.68	15	other metabolic processes	other cell component	other molecular function	Pf01658, Pf07994		A0A067DVZ5					0	0	1.363	0.672	2.193	0.412	0.424341	0.857006	0.780749	0.184801	52.72	80.95	84	48.13	76.7	90.6	62.5	170.3	44.79	40.84	17.89	20.43	2.89028e+07	2.31393e+07
High	A0A067DNU5	Glycosyltransferase (Fragment) OS=Citrus sinensis OX=2711 GN=CISIN_1g036740mg PE=3 SV=1	0	FALSE	230.462	52	15	21	225	15	424	47.8	5	641.83	15			other molecular function	Pf00201		A0A067DNU5					0	0	1.021	0.803	0.987	0.835	0.999955	0.917394	0.975149	0.995711	45.47	52.16	61.22	50.23	87.8	117.7	90.5	104	19.72	20.04	24.49	15.29	5.92083e+07	6.7263e+07
High	A0A067ELS5	Uncharacterized protein OS=Citrus sinensis OX=2711 GN=CISIN_1g016043mg PE=3 SV=1	0	FALSE	230.258	58	20	23	249	20	392	43.3	5.78	620.5	20			other molecular function	Pf16113		A0A067ELS5					0	0	0.912	1.263	1.029	1.135	0.98168	0.993976	0.976356	0.998644	41.56	58.51	56.32	35.31	140.1	83.6	89.8	86.5	10.84	9	21.59	10.17	1.31509e+08	1.65004e+08
High	A0A067FC21	Peroxiredoxin (Fragment) OS=Citrus sinensis OX=2711 GN=CISIN_1g045485mg PE=3 SV=1	0	FALSE	230.147	76	9	13	232	9	164	17.3	5.03	814.68	9	other metabolic processes;stress response;other biological processes	other cell component	other molecular function	Pf08534		A0A067FC21					0	0	0.709	7.166	2.965	2.115	0.378925	0.0744908	0.481818	0.523995	54.85	83.74	91.01	57.11	174.9	22.3	132.8	70	3.88	78.31	23.99	29.52	3.67982e+08	3.49247e+08
High	C8CP48	Ubiquitin-conjugating enzyme variant OS=Citrus sinensis OX=2711 GN=CISIN_1g031715mg PE=2 SV=1	0	FALSE	230.118	84	12	18	301	12	146	16.6	6.68	683.82	12				Pf00179	102577979	C8CP48; cit:102577979					0	0	1.001	2.192	1.508	1.416	0.999955	0.841755	0.967632	0.974053	34.1	44.95	50.38	35.63	116.4	59.9	126.2	97.5	8.28	30.31	12.39	10.15	1.84411e+08	1.83352e+08
High	A0A067H8K6	Uncharacterized protein OS=Citrus sinensis OX=2711 GN=CISIN_1g046920mg PE=3 SV=1	0	FALSE	229.759	85	11	15	327	11	213	23.8	6.64	888.97	11	other metabolic processes;other biological processes	cytosol;other cell component	other molecular function	Pf00043, Pf02798	102614737	A0A067H8K6; cit:102614737					0	0	0.876	0.754	1.066	0.593	0.955167	0.932488	0.980178	0.674913	53.75	38.21	39.86	56.92	90.6	122.3	69.6	117.5	10.23	18.51	42.36	23.03	3.64199e+08	3.4443e+08
High	A0A067H0B1	Uncharacterized protein (Fragment) OS=Citrus sinensis OX=2711 GN=CISIN_1g0004122mg PE=4 SV=1	0	FALSE	228.606	26	17	23	85	17	1206	127.5	7.33	202.24	17	protein metabolism;other metabolic processes	translational apparatus	nucleic acid binding activity			A0A067H0B1					0	0	0.84	0.994	1.281	0.82	0.942478	0.931149	0.987806	0.980768	49.11	79.39	78.81	57.87	120.2	71.4	89.6	118.9	36.04	48.66	19.98	20.62	5.53504e+06	9.1106e+06
High	A0A067ENV0	Uncharacterized protein OS=Citrus sinensis OX=2711 GN=CISIN_1g015131mg PE=4 SV=1	0	FALSE	228.545	67	17	19	268	15	412	43.4	8.03	721.14	17	other metabolic processes	mitochondrion;other cell component	other molecular function	Pf00056, Pf02866		A0A067ENV0					0	2	0.907	1.494	0.834	1.745	0.979005	0.954598	0.916973	0.807565	37.44	41.43	54.45	54.12	108.6	91.8	112.6	87	6.48	7.32	1.51	6.94	2.15824e+08	2.27411e+08
High	A0A067FX47	Uncharacterized protein OS=Citrus sinensis OX=2711 GN=CISIN_1g004010mg PE=3 SV=1	0	FALSE	228.22	38	18	28	232	18	779	82	8.25	595.83	18	protein metabolism		other molecular function	Pf00082, Pf02225, Pf05922, Pf17766		A0A067FX47					0	0	1.245	1.342	1.426	1.249	0.673838	0.996572	0.976356	0.996438	46.46	52.11	42.34	44.62	80.5	84.5	109.4	125.5	33.57	21.85	24.2	10.36	4.86935e+07	6.29108e+07
High	A0A067F5L2	Uncharacterized protein OS=Citrus sinensis OX=2711 GN=CISIN_1g000115mg PE=4 SV=1	0	FALSE	227.935	14	17	19	72	17	2128	227.6	5.34	142.11	17				Pf05641		A0A067F5L2					0	0	0.769	2.121	2.34	0.879	0.795695	0.94018	0.718299	0.996276	61.53	78.66	63.48	74.38	119.6	49.7	81.1	149.6	26.7	74.05	76.64	56.17	6.69152e+06	1.33155e+07
High	A0A067G2R0	Methylthioribose-1-phosphate isomerase OS=Citrus sinensis OX=2711 GN=CISIN_1g017293mg PE=3 SV=1	0	FALSE	227.059	64	15	22	131	15	373	39.3	5.58	363.96	15	other metabolic processes	nucleus;other cell component	other molecular function	Pf01008	102610062	A0A067G2R0; cit:102610062					0	0	1.08	1.186	1.652	0.894	0.975586	0.990143	0.930053	0.996438	50.37	87.68	85.68	65.14	85.5	69.7	98.6	146.2	9.36	45.35	25.58	20.83	2.63685e+07	2.63027e+07
High	A0A067GP12	Uncharacterized protein OS=Citrus sinensis OX=2711 GN=CISIN_1g012276mg PE=3 SV=1	0	FALSE	226.406	43	14	22	231	12	467	52.9	6.24	442.88	14	protein metabolism;other metabolic processes		other molecular function	Pf00450		A0A067GP12					0	3	0.674	3.308	0.79	2.713	0.261984	0.595429	0.903526	0.160568	61.49	58.95	74.01	67.82	164.7	47.5	140.7	47.1	4.35	11.54	28.36	24.89	2.23812e+08	2.30507e+08
High	A0A067G9F4	Obg-like ATPase 1 OS=Citrus sinensis OX=2711 GN=CISIN_1g015465mg PE=3 SV=1	0	FALSE	225.803	58	16	18	307	16	394	44.4	7.25	512.19	16		other cell component	translation activity;other molecular function	Pf01926, Pf06071	102612614	A0A067G9F4; cit:102612614					0	0	0.933	3.515	1.478	2.258	0.989534	0.577418	0.973491	0.396704	36	51.03	42.28	47.99	158.9	34.9	150.3	55.9	5.9	27.95	15.17	14.82	1.56391e+08	1.69576e+08
High	A0A067DGL8	NmrA domain-containing protein OS=Citrus sinensis OX=2711 GN=CISIN_1g021596mg PE=4 SV=1	0	FALSE	225.788	47	13	20	529	2	310	34.2	5.69	1164.3	13				Pf05368		A0A067DGL8					0	3	1.238	0.712	1.006	1.105	0.706664	0.902496	0.976356	0.998644	25.98	46.89	32.08	43.07	106.5	62.5	142.2	88.8	37.31	18.75	22.77	14.71	1.61741e+08	1.74467e+08
High	A0A067DV62	Serine hydroxymethyltransferase OS=Citrus sinensis OX=2711 GN=CISIN_1g009680mg PE=3 SV=1	0	FALSE	224.774	44	21	24	195	21	520	56.5	7.08	321.99	21	other metabolic processes		other molecular function	Pf00464		A0A067DV62					0	0	1.119	0.719	0.888	0.899	0.935578	0.890544	0.940903	0.996438	38.46	46.13	41.87	48.87	107.8	103.3	101.5	87.4	16.01	14.1	12.73	5.41	7.124e+07	6.63432e+07
High	A0A067EH32	Uncharacterized protein OS=Citrus sinensis OX=2711 GN=CISIN_1g020013mg PE=4 SV=1	0	FALSE	224.697	77	15	18	203	15	332	35.6	5.96	447.44	15			other molecular function	Pf03060		A0A067EH32					0	0	0.799	0.858	1.197	0.629	0.806335	0.920081	0.999988	0.767807	50.24	63.54	58.49	55.33	88.7	109	77.8	124.4	14.14	34.62	30.01	15.43	5.1987e+07	3.89664e+07
High	A0A067GDY3	Uncharacterized protein OS=Citrus sinensis OX=2711 GN=CISIN_1g013437mg PE=4 SV=1	0	FALSE	224.019	50	18	21	293	18	443	49	6.34	565.87	18			other molecular function	Pf02458	102620601	A0A067GDY3; cit:102620601					0	0	0.706	1.035	0.913	0.778	0.369657	0.996572	0.956628	0.961663	71.43	80.92	73.86	72.29	119.6	115	75.4	90	31.46	15.46	26.48	35.78	1.53572e+08	1.63973e+08
High	A0A067GQD4	Uncharacterized protein OS=Citrus sinensis OX=2711 GN=CISIN_1g003005mg PE=3 SV=1	0	FALSE	223.924	24	13	17	267	13	858	91.9	7.72	728.95	13	protein metabolism		other molecular function	Pf00082, Pf05922, Pf17766		A0A067GQD4					0	0	0.806	0.983	0.648	1.36	0.805751	0.993976	0.774638	0.995685	52.55	60.15	56.72	60.42	101.6	122.2	92.7	83.6	19.99	25.13	13.71	21.64	1.43699e+08	1.54906e+08
High	A0A067DQ92	Aldo_ket_red domain-containing protein OS=Citrus sinensis OX=2711 GN=CISIN_1g020083mg PE=4 SV=1	0	FALSE	223.668	46	13	14	212	3	331	36.8	5.8	513.78	13			other molecular function	Pf00248		A0A067DQ92					0	5	0.972	0.737	3.11	0.517	0.999955	0.876959	0.420181	0.524164	41.9	83.76	76.99	57.38	88	58	83.5	170.5	14.55	67.24	37.61	8.87	3.77201e+07	3.29183e+07
High	A0A067F148	Uncharacterized protein (Fragment) OS=Citrus sinensis OX=2711 GN=CISIN_1g043633mg PE=4 SV=1	0	FALSE	223.275	77	11	12	152	11	128	15.1	7.61	416	11						A0A067F148					0	0	0.952	0.932	0.981	0.892	0.999955	0.941554	0.974575	0.996438	65.83	64.61	67.5	56.27	96.3	95.4	96.9	111.5	20.51	34.68	24.03	13.02	4.08484e+07	4.86615e+07
High	A0A067EJD9	Uncharacterized protein OS=Citrus sinensis OX=2711 GN=CISIN_1g015194mg PE=4 SV=1	0	FALSE	223.013	48	16	19	195	16	411	46.2	5.31	400.17	16	protein metabolism;other metabolic processes	nucleus	other molecular function	Pf05021, Pf11543	102620569	A0A067EJD9; cit:102620569					0	0	1.151	1.903	1.955	1.131	0.887287	0.945552	0.855369	0.998644	43.26	50.04	61.47	34.79	101.2	45.2	120.3	133.3	11.73	44.37	16.84	23.93	5.13741e+07	6.01522e+07
High	A0A067H3J0	Uncharacterized protein OS=Citrus sinensis OX=2711 GN=CISIN_1g007779mg PE=4 SV=1	0	FALSE	222.776	49	23	26	114	23	590	65	7.53	233.17	23	other metabolic processes	cytosol	other molecular function		102613097	A0A067H3J0; cit:102613097					0	0	0.961	1.518	0.877	1.412	0.999955	0.950365	0.936982	0.974053	44.71	47.77	47.21	51.83	61	180.3	66.4	92.3	18.52	61.84	39.19	35	8.82255e+07	1.18714e+08
High	A0A067DK59	Uncharacterized protein OS=Citrus sinensis OX=2711 GN=CISIN_1g027281mg PE=4 SV=1	0	FALSE	222.575	73	10	15	137	7	225	24.1	6.14	391.08	10	stress response	non-structural extracellular		Pf00314		A0A067DK59					0	2	0.929	0.061	0.197	0.7	0.98739	0.000458835	0.00627121	0.864301	41.48	130.39	107.31	58.35	54.7	223.4	49.6	72.3	25.9	42.79	12.9	18.82	5.48352e+07	5.53558e+07
High	A0A067GV04	tRNA_SAD domain-containing protein (Fragment) OS=Citrus sinensis OX=2711 GN=CISIN_1g0066802mg PE=4 SV=1	0	FALSE	222.24	51	14	16	178	14	310	34.9	8.1	404.81	14	protein metabolism;RNA metabolism OR transcription;other metabolic processes	mitochondrion	other molecular function	Pf02824, Pf07973		A0A067GV04					0	0	1.01	2.581	2.292	1.17	0.999955	0.872418	0.739362	0.998644	53.52	76.94	89.75	47.06	140.4	35.7	121.8	102.1	22.84	59.04	15.32	9.11	4.96282e+07	8.43254e+07
High	A0A067EQH4	Glyco_transf_20 domain-containing protein OS=Citrus sinensis OX=2711 GN=CISIN_1g002958mg PE=4 SV=1	0	FALSE	221.903	34	22	22	100	15	863	96.6	5.92	186.19	22		cytosol	other molecular function	Pf00982, Pf02358	102611843	A0A067EQH4; cit:102611843					0	4	1.035	1.823	1.808	1.821	0.989534	0.902496	0.904785	0.747641	38.25	107.16	98.09	59.42	104	68.3	109.7	118.1	27.09	13.19	12.64	6.86	1.53695e+08	1.83112e+08
High	A0A067DKZ6	NmrA domain-containing protein (Fragment) OS=Citrus sinensis OX=2711 GN=CISIN_1g0447212mg PE=4 SV=1	0	FALSE	221.82	68	7	15	436	2	114	12.2	9.31	1365.77	7				Pf05368		A0A067DKZ6					0	0	2.309	2.406	0.368	9.298	0.0712707	0.904665	0.199347	0.00270658	64.53	93.12	86.84	69.41	92.4	69.9	214.6	23.1	97.14	65.24	36.14	49.84	1.94357e+06	436605
High	A0A067FQ77	Uncharacterized protein OS=Citrus sinensis OX=2711 GN=CISIN_1g011670mg PE=4 SV=1	0	FALSE	221.755	50	17	20	86	17	480	52.4	7.01	216.72	17			other molecular function	Pf02458		A0A067FQ77					0	0	0.555	7.195	1.89	1.92	0.0245556	0.182595	0.875651	0.772515	38.4	74.63	64.46	55.68	175.9	85.9	88.2	50.1	23.72	38.25	31.75	24.67	5.06144e+07	3.73803e+07
High	A0A067FLS4	Iso_dh domain-containing protein OS=Citrus sinensis OX=2711 GN=CISIN_1g018224mg PE=4 SV=1	0	FALSE	221.725	48	17	20	186	14	359	39.2	8.29	459.94	17	other metabolic processes	mitochondrion	other molecular function	Pf00180	102577933	A0A067FLS4; cit:102577933					0	3	1.661	1.469	2.365	1.011	0.0317005	0.991959	0.707685	0.998644	80.66	69.6	101.33	45.76	137.4	37.9	132.7	92	47	32.06	26.28	14.27	8.50405e+07	1.07203e+08
High	A0A067E8P0	Uncharacterized protein (Fragment) OS=Citrus sinensis OX=2711 GN=CISIN_1g0001142mg PE=4 SV=1	0	FALSE	221.025	14	24	25	56	24	2066	234.7	5.63	79.23	24	RNA metabolism OR transcription;other metabolic processes	nucleus	nucleic acid binding activity;other molecular function	Pf00270, Pf00271, Pf02889, Pf18149		A0A067E8P0					0	0	1.104	2.617	1.92	1.502	0.956235	0.890544	0.864718	0.965182	51.18	81.87	64.23	52.33	98.3	20.6	144	137.2	26.72	30.73	27.69	54.36	1.30654e+07	2.59419e+07
High	A0A067FDS9	Sulfurtransferase OS=Citrus sinensis OX=2711 GN=CISIN_1g017338mg PE=4 SV=1	0	FALSE	220.991	54	14	17	225	1	319	35	5.44	548.66	14			other molecular function	Pf00581		A0A067FDS9					0	0	0.755	3.918	3.645	0.846	0.746633	0.69377	0.297606	0.996276	23.33	106.15	103.21	8.26	141.3	33.2	103.3	122.2	18.62	88.84	8.75	5.09	7.29243e+06	9.36334e+06
High	A0A067GTW0	Uncharacterized protein (Fragment) OS=Citrus sinensis OX=2711 GN=CISIN_1g0064861mg PE=3 SV=1	0	FALSE	220.329	44	13	20	154	13	440	49	6.76	341.24	13	other metabolic processes	cytosol	other molecular function	Pf01293		A0A067GTW0					0	0	1.445	1.608	1.079	2.172	0.218261	0.990727	0.98472	0.501491	55.75	70.85	81.58	52.17	110	65.7	157.9	66.4	18.17	26.35	17.97	7.94	4.71369e+07	6.3835e+07
High	A0A067DRU6	Alpha-galactosidase OS=Citrus sinensis OX=2711 GN=CISIN_1g012852mg PE=3 SV=1	0	FALSE	219.892	51	14	18	263	12	455	50.4	6.46	712.48	14	other metabolic processes	other cell component	other molecular function	Pf16499, Pf17801		A0A067DRU6					0	0	1.099	1.174	0.854	1.472	0.966725	0.996572	0.925849	0.964322	60.06	50.98	59.64	44.39	94	119.1	87.6	99.2	23.91	14.71	17.45	10.89	6.92171e+07	7.87191e+07
High	A0A067DIG5	Oxidored_FMN domain-containing protein OS=Citrus sinensis OX=2711 GN=CISIN_1g015862mg PE=4 SV=1	0	FALSE	219.797	56	17	18	185	12	399	44.7	7.49	453.38	17			other molecular function	Pf00724		A0A067DIG5					0	5	1.223	1.622	0.949	2.037	0.752615	0.978975	0.967632	0.598953	34.46	63.58	59.16	45.39	99.8	93.9	126.5	79.8	7.26	13.05	19.77	17.32	6.10578e+07	5.62813e+07
High	A0A067FX28	PsbP domain-containing protein OS=Citrus sinensis OX=2711 GN=CISIN_1g025977mg PE=4 SV=1	0	FALSE	219.77	56	14	19	213	14	245	26.8	9.06	501.68	14	other metabolic processes	other membranes	other molecular function	Pf01789		A0A067FX28					0	0	1.312	0.535	1.022	0.676	0.482555	0.768003	0.976356	0.844587	44.63	43.66	42.21	37.77	65.3	124.9	87.1	122.7	14.15	9.49	28.87	19.55	7.38794e+07	6.03399e+07
High	A0A067D693	Lipase_GDSL domain-containing protein OS=Citrus sinensis OX=2711 GN=CISIN_1g018227mg PE=3 SV=1	0	FALSE	219.593	58	16	20	155	16	359	38.8	8.44	361.88	16		non-structural extracellular	other molecular function	Pf00657		A0A067D693					0	0	0.807	0.852	0.808	0.823	0.831482	0.920081	0.908307	0.996276	46.07	66.15	58.87	70.99	103.5	101.1	90.3	105.2	31.76	46.67	8.18	17.51	4.9099e+07	4.08242e+07
High	A0A067H2J8	Proteasome subunit beta OS=Citrus sinensis OX=2711 GN=CISIN_1g022125mg PE=3 SV=1	0	FALSE	218.695	66	11	15	392	11	272	29.2	6.3	1122.74	11	protein metabolism;other metabolic processes	nucleus;other cell component	other molecular function	Pf00227		A0A067H2J8					0	0	0.972	1.053	0.865	0.996	0.999955	0.996572	0.928272	0.998644	45.61	48.97	55.93	31.22	103.1	103.4	96.7	96.8	5.67	15.77	6.42	2.94	2.02979e+08	2.15956e+08
High	A0A067F413	Uncharacterized protein OS=Citrus sinensis OX=2711 GN=CISIN_1g048654mg PE=4 SV=1	0	FALSE	218.692	31	17	19	130	16	723	80.5	6.24	298.81	17	transport		transporter activity;other molecular function	Pf00005		A0A067F413					0	2	0.91	2.421	2.595	0.822	0.986293	0.890544	0.622545	0.988269	49.9	85.44	91.96	42.29	116.6	42.7	103.9	136.8	12.9	45.71	21.06	13.55	2.57513e+07	3.05353e+07
High	A0A067GG57	DUF3700 domain-containing protein OS=Citrus sinensis OX=2711 GN=CISIN_1g025673mg PE=4 SV=1	0	FALSE	218.105	71	14	17	357	14	249	26.9	7.01	778.71	14				Pf12481	102627606	A0A067GG57; cit:102627606					0	0	1.026	2.867	1.731	1.781	0.991694	0.750697	0.915616	0.750464	45.72	59.78	61.28	49.22	152	34.6	131.4	82	16.41	43.3	11.36	15.31	1.22476e+08	1.37409e+08
High	A0A067E647	Lactamase_B domain-containing protein OS=Citrus sinensis OX=2711 GN=CISIN_1g022158mg PE=4 SV=1	0	FALSE	218.032	55	11	15	212	11	302	33.1	8.22	564.06	11	other metabolic processes	mitochondrion	other molecular function	Pf00753		A0A067E647					0	0	1.058	1.006	0.932	1.196	0.982914	0.975224	0.964008	0.998644	43.19	58.59	62.68	37.89	104.8	97.3	104.2	93.6	10.17	32.81	17.44	4.82	6.99762e+07	6.04048e+07
High	A0A067F2L5	Uncharacterized protein (Fragment) OS=Citrus sinensis OX=2711 GN=CISIN_1g0010601mg PE=4 SV=1	0	FALSE	217.995	45	16	19	117	16	512	57.5	4.92	268.18	16	cell organization and biogenesis;RNA metabolism OR transcription;other metabolic processes	nucleus				A0A067F2L5					0	0	1.06	3.492	1.795	2.263	0.985912	0.733453	0.905305	0.511682	42.71	58.57	87.3	50.78	145	31	146.7	77.4	11.36	85.62	36.86	41.11	3.90235e+07	4.65491e+07
High	A0A067FHU8	Epimerase domain-containing protein OS=Citrus sinensis OX=2711 GN=CISIN_1g020608mg PE=4 SV=1	0	FALSE	217.972	66	18	20	262	18	323	35.4	5.87	599.44	18			other molecular function	Pf01370		A0A067FHU8					0	0	0.92	1.057	1.065	0.94	0.982914	0.989376	0.980178	0.996438	66.92	55.48	61.99	45.14	101.2	94.3	99.5	105	17.35	12.85	22	12.61	8.20281e+07	9.57248e+07
High	A0A067FQW4	Uncharacterized protein (Fragment) OS=Citrus sinensis OX=2711 GN=CISIN_1g0115531mg PE=4 SV=1	0	FALSE	217.823	69	14	14	196	14	299	32.6	5.33	443.68	14	other biological processes	nucleus;other cell component	other molecular function	Pf00004, Pf16450		A0A067FQW4					0	0	0.924	1.978	2.088	0.93	0.983585	0.935715	0.825165	0.996438	44.73	72.34	68.29	39.92	117.3	38	118.4	126.4	18.23	62.88	30.08	7.94	6.77856e+07	7.29145e+07
High	A0A067FPW1	Pectate lyase OS=Citrus sinensis OX=2711 GN=CISIN_1g015569mg PE=3 SV=1	0	FALSE	217.781	37	10	15	129	6	402	43.9	7.09	320.59	10	other metabolic processes		other molecular function	Pf00544		A0A067FPW1					0	1	0.488	3.006	0.797	1.949	0.00255164	0.783147	0.905305	0.702158	83.65	94.24	80.11	65.78	217.5	57.1	83.7	41.6	27.64	38.12	41.7	37.25	4.69202e+07	3.41471e+07
High	A0A067G1F3	Uncharacterized protein (Fragment) OS=Citrus sinensis OX=2711 GN=CISIN_1g0034991mg PE=3 SV=1	0	FALSE	217.39	34	19	19	345	4	502	55.8	5.59	692.24	19	cell cycle OR cell proliferation;cell organization and biogenesis;protein metabolism;other metabolic processes;stress response;transport	other membranes;cytosol;ER/Golgi;nucleus	other molecular function	Pf00004, Pf02359, Pf02933, Pf17862		A0A067G1F3					0	0	0.722	1.8	1.936	0.582	0.818919	0.980085	0.92798	0.711623	37.7	67.47	89.42	32.2	131.1	57.2	76.9	134.8	16.8	84.56	28.2	22.86	2.90184e+06	2.25718e+06
High	A0A067DS81	Piwi domain-containing protein (Fragment) OS=Citrus sinensis OX=2711 GN=CISIN_1g0014661mg PE=4 SV=1	0	FALSE	217.365	65	14	17	151	13	275	30.6	8.95	320.52	14			nucleic acid binding activity	Pf02171		A0A067DS81					0	1	1.005	6.363	3.257	1.97	0.999955	0.270429	0.367655	0.65133	53.35	104.98	101.84	49.93	149.1	23.3	151.9	75.8	17.55	16	16.41	18.25	4.92583e+07	4.96637e+07
High	A0A067E4A8	Aldo_ket_red domain-containing protein OS=Citrus sinensis OX=2711 GN=CISIN_1g019303mg PE=4 SV=1	0	FALSE	216.895	54	17	19	321	7	343	37.7	6.8	776.29	17			other molecular function	Pf00248	102620109	A0A067E4A8; cit:102620109					0	11	0.74	2.269	1.498	0.847	0.512395	0.826144	0.968028	0.996276	41.88	91.07	86.94	53.2	105.5	79.1	88.5	126.8	5.52	34.19	19.42	6.38	1.65878e+08	1.53167e+08
High	A0A067D7K8	6PGD domain-containing protein OS=Citrus sinensis OX=2711 GN=CISIN_1g043238mg PE=4 SV=1	0	FALSE	216.717	29	13	15	216	1	426	46.8	8.47	535.64	13	other metabolic processes	cytosol	other molecular function	Pf00393, Pf03446		A0A067D7K8					0	0	0.89	100	100	4.708	0.982145	1.11847e-16	1.31913e-16	0.0410529	51.18			55.77	198.6		166.1	35.3	36.06		42.72		4.70732e+06	1.15256e+07
High	A0A067DV91	Uncharacterized protein OS=Citrus sinensis OX=2711 GN=CISIN_1g002204mg PE=3 SV=1	0	FALSE	216.597	24	18	20	123	3	954	106.7	9.14	236.81	18	other biological processes		nucleic acid binding activity	Pf02170, Pf02171, Pf08699, Pf16486, Pf16487, Pf16488		A0A067DV91					0	15	1.066	4.21	3.353	1.353	0.976749	0.640737	0.336236	0.996276	41.95	120.09	58.77	75.62	145.7	16.4	130.5	107.3	15.83	64.17	27.61	5.05	2.53732e+07	3.17686e+07
High	A0A067GG13	Flavodoxin-like domain-containing protein OS=Citrus sinensis OX=2711 GN=CISIN_1g028841mg PE=4 SV=1	0	FALSE	216.525	57	9	15	355	5	203	21.7	6.7	888.47	9			other molecular function	Pf03358	102619203	A0A067GG13; cit:102619203					0	5	0.878	1.056	0.982	1.139	0.956235	0.996572	0.974575	0.998644	58.46	45.1	49.72	31.68	102.6	97.2	103.9	96.3	24.12	9.64	9.96	3.71	3.24985e+08	4.41971e+08
High	A0A067DTY3	PfkB domain-containing protein OS=Citrus sinensis OX=2711 GN=CISIN_1g029908mg PE=4 SV=1	0	FALSE	216.524	40	10	14	320	10	185	20.5	5.29	967.85	10	other metabolic processes		kinase activity;other molecular function	Pf00294		A0A067DTY3					0	0	0.758	1.246	0.556	1.572	0.60973	0.99273	0.630317	0.919285	78.77	54.82	111.16	66.02	132.5	100.5	106.3	60.7	20.54	18.6	21.88	16.98	3.99811e+08	5.24567e+08
High	A0A067H034	Protein transport protein SEC23 OS=Citrus sinensis OX=2711 GN=CISIN_1g004199mg PE=3 SV=1	0	FALSE	216.373	36	18	21	110	16	769	85	6.3	248.8	18	cell organization and biogenesis;transport	other membranes;ER/Golgi	enzyme regulator activity;other molecular function	Pf00626, Pf04810, Pf04811, Pf04815, Pf08033	102628456	A0A067H034; cit:102628456					0	2	1.026	3.923	1.834	2.04	0.992498	0.663098	0.896785	0.581846	52.43	83.94	92.77	47	134.1	46.9	114.8	104.3	23.47	45.87	32.82	49.52	5.13161e+07	5.20495e+07
High	A0A067EMH1	ACB domain-containing protein (Fragment) OS=Citrus sinensis OX=2711 GN=CISIN_1g0066451mg PE=4 SV=1	0	FALSE	216.095	52	14	18	140	14	413	45.1	5.54	347.84	14	transport	cytosol	other molecular function	Pf00887, Pf01344, Pf13415, Pf13418		A0A067EMH1					0	0	1.01	3.59	2.001	1.576	0.999955	0.715518	0.847067	0.927836	64.55	80.84	75.24	64.84	156.3	28.6	139.3	75.8	21.18	80.21	25.78	30.13	5.5942e+07	4.82741e+07
High	A0A067G332	Uncharacterized protein (Fragment) OS=Citrus sinensis OX=2711 GN=CISIN_1g0002072mg PE=4 SV=1	0	FALSE	215.722	23	21	23	89	21	1140	128.1	6.8	157.37	21	protein metabolism;DNA metabolism;other metabolic processes;stress response;other biological processes	cytosol;nucleus	enzyme regulator activity;other molecular function	Pf16507		A0A067G332					0	0	1.148	1.697	2.065	0.824	0.927606	0.99273	0.832575	0.996276	44.37	75	77.91	37.14	95.9	27	140.5	136.6	15.03	109.65	17.01	23.83	1.88146e+07	1.9439e+07
High	A0A067EC23	Adenylosuccinate synthetase (Fragment) OS=Citrus sinensis OX=2711 GN=CISIN_1g045536mg PE=3 SV=1	0	FALSE	215.536	44	15	18	203	5	438	47.8	6.54	479.82	15	other metabolic processes	other cell component	other molecular function	Pf00709		A0A067EC23					0	0	1.095	0.762	1.902	0.435	0.976749	0.87346	0.871905	0.356377	31.25	84.69	84.35	24.55	68.9	75.3	81.1	174.7	50.84	67.96	12.81	32.11	6.55668e+06	2.62084e+06
High	A0A067F645	Sulfurtransferase OS=Citrus sinensis OX=2711 GN=CISIN_1g017338mg PE=4 SV=1	0	FALSE	215.516	46	14	16	200	1	372	41	7.05	471.58	14			other molecular function	Pf00581	102624877	A0A067F645					0	13	0.903	1.907	2.999	0.836	0.976749	0.941566	0.465145	0.991423	47.56	78.8	95.38	40.4	110.8	47.5	111.8	129.9	10.76	70.16	7.66	8.16	4.52986e+07	5.75511e+07
High	A0A067E7K3	HIT domain-containing protein (Fragment) OS=Citrus sinensis OX=2711 GN=CISIN_1g038680mg PE=4 SV=1	0	FALSE	215.309	48	7	13	210	7	161	18.6	8.34	713.02	7			other molecular function	Pf01230		A0A067E7K3					0	0	0.827	0.664	1.216	0.505	0.855335	0.872418	0.993907	0.369914	52.48	38.33	48.08	49.09	73.3	105.5	63.8	157.4	26.1	10.4	24.28	8.59	5.41904e+07	7.85411e+07
High	A0A067E115	Uncharacterized protein OS=Citrus sinensis OX=2711 GN=CISIN_1g020137mg PE=4 SV=1	0	FALSE	215.296	66	11	14	76	11	330	36.3	4.6	203.03	11						A0A067E115					0	0	0.801	1.205	1.801	0.474	0.833035	0.980085	0.905305	0.431294	76.2	63.08	67.67	64.84	73	70.4	71.7	184.9	41.32	27.69	58.32	44.78	1.32096e+07	2.22592e+07
High	A0A067E9Z4	Isocitrate dehydrogenase [NAD] subunit, mitochondrial OS=Citrus sinensis OX=2711 GN=CISIN_1g017413mg PE=3 SV=1	0	FALSE	215.106	44	18	19	139	18	372	40.8	7.03	326.69	18	other metabolic processes	mitochondrion	other molecular function	Pf00180		A0A067E9Z4					0	0	0.762	1.722	1.982	0.91	0.622482	0.964915	0.850361	0.996438	66.02	78.38	83.81	47.06	143.5	53	105	98.6	52.8	63.69	14.85	19.07	2.66832e+07	7.84167e+07
High	A0A067EPI2	HABP4_PAI-RBP1 domain-containing protein OS=Citrus sinensis OX=2711 GN=CISIN_1g017915mg PE=4 SV=1	0	FALSE	214.913	53	13	20	158	1	342	36.6	7.05	278.41	13			nucleic acid binding activity	Pf04774, Pf09598		A0A067EPI2					0	0	0.888	100	100	2.381	0.999955	1.11847e-16	1.31913e-16	0.719772	54.93			21.45	150.2		156.3	93.5	56.04		45.55	55.73	210528	334418
High	A0A067ET69	Uncharacterized protein OS=Citrus sinensis OX=2711 GN=CISIN_1g016548mg PE=3 SV=1	0	FALSE	214.737	47	14	16	172	8	387	40.8	5.24	499.95	14	other metabolic processes	cytosol	other molecular function	Pf00586, Pf02769		A0A067ET69					0	7	1.075	1.595	1.126	1.601	0.976749	0.974058	0.987806	0.887441	64.81	63.25	44.09	40.94	76.5	106.3	95.5	121.7	9.19	33.84	16.44	41.63	7.84137e+07	8.64713e+07
High	A0A067FIJ8	AMP-binding domain-containing protein (Fragment) OS=Citrus sinensis OX=2711 GN=CISIN_1g0048601mg PE=4 SV=1	0	FALSE	214.703	35	16	18	154	13	637	70.2	7.75	343.19	16		other membranes		Pf00501		A0A067FIJ8					0	2	1.416	1.767	2.242	1.157	0.267539	0.967771	0.761629	0.998644	31.27	59.14	75.86	40.41	90.2	62.1	115	132.7	15.66	12.64	7.31	20.16	4.61439e+07	5.76156e+07
High	A0A067FGD9	Phytocyanin domain-containing protein OS=Citrus sinensis OX=2711 GN=CISIN_1g016941mg PE=4 SV=1	0	FALSE	214.677	19	10	14	538	10	380	38.2	9.48	1507.53	10	other metabolic processes	plasma membrane;other membranes	other molecular function	Pf02298	102607570	A0A067FGD9; cit:102607570					0	0	0.833	0.588	0.687	0.697	0.8796	0.869983	0.826017	0.868857	53.48	55.6	68.68	69.51	85.2	134.9	67.5	112.4	8.86	23.88	23.41	5.4	3.86889e+08	3.57258e+08
High	A0A067DVM6	Diphosphomevalonate decarboxylase OS=Citrus sinensis OX=2711 GN=CISIN_1g014714mg PE=3 SV=1	0	FALSE	214.544	41	13	15	270	13	420	46.2	6.37	739.8	13	other metabolic processes	cytosol	other molecular function	Pf00288, Pf18376		A0A067DVM6					0	0	0.835	3.368	1.492	1.773	0.882506	0.575849	0.971459	0.781731	27.57	60.49	63.86	32.49	100.4	28	166.1	105.6	11.03	32.18	30.77	33.57	2.32172e+08	2.39856e+08
High	A0A067EJR5	Dihydrolipoamide acetyltransferase component of pyruvate dehydrogenase complex OS=Citrus sinensis OX=2711 GN=CISIN_1g006594mg PE=3 SV=1	0	FALSE	214.476	31	15	18	138	15	639	68.5	5.99	309.26	15	other metabolic processes	mitochondrion;other cell component	other molecular function	Pf00198, Pf00364, Pf02817		A0A067EJR5					0	0	0.868	2.361	1.711	0.996	0.940925	0.890544	0.917441	0.998644	54.24	87.52	71.38	68.3	103.5	19.4	224.9	52.2	21.11	39.46	23.84	13.91	8.02384e+07	8.62469e+07
High	A0A067H204	Uncharacterized protein (Fragment) OS=Citrus sinensis OX=2711 GN=CISIN_1g0000342mg PE=4 SV=1	0	FALSE	214.058	17	21	22	77	21	1698	186.2	6.33	126.62	21				Pf02138, Pf14844, Pf20426		A0A067H204					0	0	0.928	3.866	3.15	1.659	0.986293	0.6842	0.407259	0.886013	41.52	100.18	84.92	50.9	153.4	19.3	137.4	90	2.52	63.21	10.1	32.94	4.7748e+07	4.77544e+07
High	A0A067EP73	Uncharacterized protein OS=Citrus sinensis OX=2711 GN=CISIN_1g021388mg PE=3 SV=1	0	FALSE	214.02	57	15	18	211	15	313	34.5	7.06	533.03	15		cytosol	other molecular function	Pf00389, Pf02826	102615944	A0A067EP73; cit:102615944					0	0	1.03	1.144	1.256	0.979	0.989534	0.996572	0.987806	0.998644	57.66	74.4	87.34	51.54	99.4	113.2	91.6	95.8	21	16.94	23.17	32.39	1.70169e+08	1.23453e+08
High	A0A067GA93	Thiamine thiazole synthase, chloroplastic OS=Citrus sinensis OX=2711 GN=THI1 PE=3 SV=1	0	FALSE	213.408	57	13	16	149	8	359	38.3	5.67	401.35	13	other metabolic processes	cytosol;other cell component	other molecular function	Pf01946	102629135	A0A067GA93; cit:102629135		THI1			0	7	1.119	0.652	0.797	0.9	0.953638	0.845386	0.905305	0.996438	53.8	45.64	64.29	47.25	82	115.9	93.1	109	20.68	16.64	16.59	17.53	5.49449e+07	3.98718e+07
High	A0A067D2K4	Uncharacterized protein OS=Citrus sinensis OX=2711 GN=CISIN_1g039652mg PE=3 SV=1	0	FALSE	212.978	42	11	24	624	1	255	28.8	9.77	1702.76	11	other metabolic processes	plasma membrane;other membranes;other cell component	other molecular function	Pf00332		A0A067D2K4					0	0
High	A0A067FIM2	Proteasome subunit beta OS=Citrus sinensis OX=2711 GN=CISIN_1g026587mg PE=3 SV=1	0	FALSE	212.772	73	12	23	391	12	236	25.6	5.38	988.33	12	protein metabolism;other metabolic processes	nucleus;other cell component	other molecular function	Pf00227	102621207	A0A067FIM2; cit:102621207					0	0	0.977	1.084	1.025	1.062	0.999955	0.997066	0.976356	0.998644	36.69	35.98	34.96	28.41	108.6	85.9	109.6	95.9	11.88	10.57	8.14	4.5	2.98856e+08	2.60417e+08
High	A0A067EBQ2	Uncharacterized protein OS=Citrus sinensis OX=2711 GN=CISIN_1g011097mg PE=3 SV=1	0	FALSE	212.638	47	18	24	162	18	493	54.3	6.93	333.56	18	other metabolic processes	other cell component	other molecular function	Pf00764		A0A067EBQ2					0	0	0.951	4.078	2.658	1.171	0.994209	0.663098	0.596503	0.998644	46.9	82.75	89.74	46.26	135.4	16.9	133.7	114	20.14	85.77	13.4	13.66	3.557e+07	3.80698e+07
High	A0A067EWN1	Amidase domain-containing protein OS=Citrus sinensis OX=2711 GN=CISIN_1g037166mg PE=4 SV=1	0	FALSE	212.632	52	8	12	179	2	239	25.2	5.81	638.26	8				Pf01425		A0A067EWN1					0	0	0.97	0.219	0.535	0.275	0.999955	0.0783701	0.592049	0.0265846	90.89	114.83	116.91	109.76	37.4	195.2	31.9	135.4	32.85	26.11	30.18	57.98	2.09214e+06	1.78364e+06
High	A0A067F701	Uridine kinase OS=Citrus sinensis OX=2711 GN=CISIN_1g019592mg PE=3 SV=1	0	FALSE	212.544	51	14	17	74	11	338	38.5	7.47	148.82	14	other metabolic processes	other cell component	kinase activity;other molecular function	Pf00485, Pf14681		A0A067F701					0	2	1.156	3.509	1.778	2.777	0.898933	0.767828	0.916973	0.246751	42.96	77.22	89.88	42.78	137.4	16.9	188.1	57.6	17.44	30.72	23.75	17.97	2.81612e+07	2.11303e+07
High	A0A067G2N8	Dihydrolipoamide acetyltransferase component of pyruvate dehydrogenase complex OS=Citrus sinensis OX=2711 GN=CISIN_1g011684mg PE=3 SV=1	0	FALSE	212.538	37	14	17	176	13	479	49.9	9.04	433.21	14		other cell component	other molecular function	Pf00198, Pf00364, Pf02817		A0A067G2N8					0	2	0.943	2.335	1.827	1.189	0.991994	0.816372	0.898701	0.998644	38.38	64.84	56.22	47.6	81	160.7	66.7	91.6	12.25	24.12	23.38	16.05	2.73799e+08	2.4104e+08
High	A0A067ERW0	Pyruvate kinase OS=Citrus sinensis OX=2711 GN=CISIN_1g007936mg PE=3 SV=1	0	FALSE	212.359	42	18	22	175	18	584	64.5	5.96	339.3	18	other metabolic processes	other cell component	kinase activity;other molecular function	Pf00224, Pf02887		A0A067ERW0					0	0	0.907	3.954	2.564	1.692	0.979005	0.42664	0.636161	0.844263	41.41	73.65	75.15	39.14	110.1	40.2	159.8	90	16.15	68	8.72	21.76	1.92026e+08	2.32917e+08
High	A0A067HAU8	Uncharacterized protein OS=Citrus sinensis OX=2711 GN=CISIN_1g042390mg PE=4 SV=1	0	FALSE	212.342	33	13	21	83	13	626	68.7	6.46	195.84	13				Pf00612		A0A067HAU8					0	0	0.845	5.816	2.185	1.604	0.953638	0.375447	0.784463	0.933168	42.25	59.06	65.82	61.91	152.2	17.5	128	102.3	30.41	93.22	20.05	25.48	1.52493e+07	2.16647e+07
High	A0A067D775	DJ-1_PfpI domain-containing protein OS=Citrus sinensis OX=2711 GN=CISIN_1g027708mg PE=4 SV=1	0	FALSE	212.301	45	9	12	124	2	220	23.5	6.38	279.69	9				Pf01965		A0A067D775					0	0	0.636	5.02	0.406	0.081	0.673315	0.49898	0.246676	1.19392e-06	36.2	30.95	37.52	40.4	43.9	236	30.8	89.3	26.08	19.93	24.46	23.2	1.47893e+06	1.27636e+06
High	A0A067GS81	X8 domain-containing protein OS=Citrus sinensis OX=2711 GN=CISIN_1g010394mg PE=3 SV=1	0	FALSE	211.94	30	8	17	113	8	511	55.8	6.05	289	8	other metabolic processes	plasma membrane;other membranes	other molecular function	Pf00332, Pf07983		A0A067GS81					0	0	0.991	0.389	0.754	0.622	0.999955	0.538407	0.871905	0.809952	54.61	51.48	59.11	57.48	55	160.6	67.8	116.5	4.24	21.13	21.83	10.94	2.22129e+07	2.37435e+07
High	A0A067DQ18	Aminotran_5 domain-containing protein OS=Citrus sinensis OX=2711 GN=CISIN_1g0157291mg PE=3 SV=1	0	FALSE	211.932	46	14	14	169	14	401	44.3	8.28	433.15	14	other metabolic processes	other cytoplasmic organelle	other molecular function	Pf00266		A0A067DQ18					0	0	0.857	0.399	0.661	0.488	0.953236	0.598056	0.794361	0.479709	77.32	60.78	61.76	76.06	59.6	200.7	50.8	88.9	8.78	27.81	46.33	26.37	3.2623e+07	3.28012e+07
High	A0A067DUS1	Uncharacterized protein OS=Citrus sinensis OX=2711 GN=CISIN_1g012689mg PE=4 SV=1	0	FALSE	211.928	52	16	17	148	16	458	51.6	6.48	346.91	16			other molecular function	Pf02458		A0A067DUS1					0	0	0.787	2.106	2.525	0.693	0.703279	0.902751	0.642702	0.83377	52.09	46.78	75.78	62.52	118.5	61.5	86.8	133.2	4.38	11.23	36.53	48.38	8.6923e+07	9.26524e+07
High	A0A067H8K0	Uncharacterized protein OS=Citrus sinensis OX=2711 GN=CISIN_1g022295mg PE=3 SV=1	0	FALSE	211.4	55	14	16	196	14	299	31.8	7.78	376.45	14	other metabolic processes	cytosol	other molecular function	Pf00763, Pf02882		A0A067H8K0					0	0	0.815	3.637	3.019	1.123	0.813338	0.702271	0.458269	0.998644	42.17	88.43	91.4	43.67	130.7	28.2	113.3	127.8	10.9	79.43	22.98	25.96	8.96294e+07	8.61595e+07
High	A0A067GUK4	WD_REPEATS_REGION domain-containing protein (Fragment) OS=Citrus sinensis OX=2711 GN=CISIN_1g0464511mg PE=4 SV=1	0	FALSE	211.102	47	13	15	148	13	389	41.7	6.18	393.41	13	transport	ER/Golgi		Pf00400		A0A067GUK4					0	0	1.05	4.437	2.065	2.406	0.986047	0.502018	0.832575	0.347193	90.98	88.35	86.42	62.38	147.4	22	161	69.5	13.15	74.93	23.44	17.28	8.54656e+07	1.03749e+08
High	A0A067E3D7	Uncharacterized protein OS=Citrus sinensis OX=2711 GN=CISIN_1g009229mg PE=4 SV=1	0	FALSE	211.083	50	19	24	123	19	539	62.1	4.96	230.73	19	protein metabolism;other metabolic processes	other cell component	enzyme regulator activity;other molecular function	Pf13499, Pf17958		A0A067E3D7					0	0	0.896	2.483	1.803	1.213	0.979005	0.890544	0.905305	0.99701	41.05	58.19	74.53	43.37	119.5	34	127.4	119.1	17.55	53.99	21.51	35.57	4.14163e+07	3.54985e+07
High	A0A067GMK5	NAD(P)-bd_dom domain-containing protein OS=Citrus sinensis OX=2711 GN=CISIN_1g026752mg PE=4 SV=1	0	FALSE	210.97	76	15	15	167	9	233	25.8	7.43	448.48	15	RNA metabolism OR transcription;other metabolic processes	cytosol	nucleic acid binding activity;other molecular function	Pf16363		A0A067GMK5					0	6	0.757	1.281	1.336	0.785	0.568785	0.9997	0.981446	0.955024	44.47	79.92	85.64	53.62	116.6	68	97.6	117.9	6.09	57.45	27.38	13.21	9.34056e+07	8.68343e+07
High	A0A067H135	Uncharacterized protein OS=Citrus sinensis OX=2711 GN=CISIN_1g042458mg PE=4 SV=1	0	FALSE	210.901	38	18	18	135	17	649	73.7	4.87	251.39	18	other metabolic processes	non-structural extracellular	other molecular function	Pf06045, Pf14683, Pf14686		A0A067H135					0	1	0.879	0.605	0.473	1.413	0.953307	0.825588	0.454314	0.979837	54.61	70.84	59.95	67.68	113.5	136.7	89.3	60.5	26.41	45.32	11.81	6.82	9.1309e+07	1.08275e+08
High	A0A067H0B5	SERPIN domain-containing protein (Fragment) OS=Citrus sinensis OX=2711 GN=CISIN_1g0163112mg PE=3 SV=1	0	FALSE	209.796	72	17	23	574	17	261	28.8	6.15	1056.69	17	other biological processes	non-structural extracellular	enzyme regulator activity	Pf00079		A0A067H0B5					0	0	1.119	0.781	0.819	1.164	0.942075	0.940997	0.913133	0.998644	33.89	38.37	37.25	35.54	81.2	106.4	105	107.3	6.97	13.74	33.28	21.87	2.32987e+08	2.26974e+08
High	A0A067DJI8	Peptidase A1 domain-containing protein OS=Citrus sinensis OX=2711 GN=CISIN_1g040562mg PE=3 SV=1	0	FALSE	209.648	39	10	13	190	10	427	45.9	5.77	448.21	10	protein metabolism	non-structural extracellular	other molecular function	Pf14541, Pf14543		A0A067DJI8					0	0	0.944	0.269	0.339	1.012	0.999955	0.226719	0.144553	0.998644	43.84	75.78	91.08	91.38	42.3	273.5	42.4	41.8	27.97	26.23	25.71	78.26	3.97449e+07	2.00726e+07
High	A0A067F3J0	Uncharacterized protein (Fragment) OS=Citrus sinensis OX=2711 GN=CISIN_1g046091mg PE=4 SV=1	0	FALSE	209.513	39	12	15	280	11	423	47	6.67	763.78	12		other cytoplasmic organelle	other molecular function	Pf01663		A0A067F3J0					0	1	1.386	0.497	0.814	0.859	0.316338	0.785029	0.910619	0.996276	59.74	49.44	57.24	41.51	75.1	145.5	81.2	98.1	14.53	26.79	26.12	10.1	1.0648e+08	1.15698e+08
High	A0A067EBT2	EF1_GNE domain-containing protein OS=Citrus sinensis OX=2711 GN=CISIN_1g027254mg PE=3 SV=1	0	FALSE	209.359	71	14	17	427	13	226	24.5	4.69	865.72	14	protein metabolism;other metabolic processes	cytosol;other cell component	enzyme regulator activity;nucleic acid binding activity	Pf00736	102608130	A0A067EBT2; cit:102608130					0	1	0.875	2.85	2.91	0.834	0.954151	0.705504	0.503715	0.992621	29.59	76.8	80.47	31.5	114.9	36.5	112.8	135.8	7.74	66.58	10.96	13.58	3.12362e+08	3.64204e+08
High	A0A067FWV4	Importin subunit alpha OS=Citrus sinensis OX=2711 GN=CISIN_1g009544mg PE=3 SV=1	0	FALSE	209.232	30	11	15	146	2	532	58.6	5.17	437.39	11	transport	nucleus;other cell component	other molecular function	Pf00514, Pf01749, Pf16186		A0A067FWV4					0	2	1.034	6.544	4.263	1.386	0.98793	0.289798	0.138184	0.996276	53.84	77.97	79.53	45.68	150.2	15.4	139.2	95.2	13.93	86.96	16.2	21.91	2.43396e+07	2.94501e+07
High	A0A067EXA7	Uncharacterized protein OS=Citrus sinensis OX=2711 GN=CISIN_1g010577mg PE=4 SV=1	0	FALSE	209.143	46	18	21	226	15	454	50.3	8.47	498.54	18		other cell component	nucleic acid binding activity	Pf00076		A0A067EXA7					0	3	1.06	5.787	2.463	2.034	0.982145	0.1521	0.65791	0.572141	43.2	82.88	82.65	43.16	133	30	161.3	75.6	18.71	50.77	19.6	23.88	1.56935e+08	1.56932e+08
High	A0A067ESV0	CN hydrolase domain-containing protein (Fragment) OS=Citrus sinensis OX=2711 GN=CISIN_1g041243mg PE=4 SV=1	0	FALSE	209.108	51	12	16	108	12	406	45.5	6.73	326.43	12	other metabolic processes		other molecular function	Pf00795		A0A067ESV0					0	0	1.21	2.986	2.594	1.828	0.795695	0.826144	0.622909	0.781731	30.87	95.99	88.59	49.81	132.8	25.4	163	78.8	5.4	74.03	7.84	16.54	3.55868e+07	3.61287e+07
High	A0A067DJX2	T-complex protein 1 subunit gamma (Fragment) OS=Citrus sinensis OX=2711 GN=CISIN_1g00870322mg PE=3 SV=1	0	FALSE	209	67	21	26	207	3	386	42.3	5.97	469.51	21	other biological processes	cytosol	other molecular function	Pf00118		A0A067DJX2					0	0	1.168	1.032	0.96	1.136	0.935578	0.935715	0.940903	0.998644	38.15	60.82	36.83	30.44	114.4	42.7	109.9	132.9	15.53	31.31	16.72	26.88	5.74196e+06	6.08333e+06
High	A0A067ESV9	Pyrophosphate--fructose 6-phosphate 1-phosphotransferase subunit beta OS=Citrus sinensis OX=2711 GN=PFP-BETA PE=3 SV=1	0	FALSE	208.806	31	16	17	133	11	570	62.7	7.59	283.08	16	other metabolic processes;other biological processes	cytosol	kinase activity;other molecular function	Pf00365		A0A067ESV9		PFP-BETA			0	1	0.613	4.45	2.103	1.347	0.113311	0.558468	0.8194	0.996276	40.56	130.31	79.94	66.57	79.4	61.4	87.1	172.1	16.56	77.88	42.78	36.39	5.0498e+07	4.0681e+07
High	A0A067F6K5	TPX2 domain-containing protein OS=Citrus sinensis OX=2711 GN=CISIN_1g013648mg PE=4 SV=1	0	FALSE	208.737	41	9	18	80	9	439	47.5	7.5	185.14	9		cytoskeleton;other cell component	cytoskeletal activity	Pf06886		A0A067F6K5					0	0	0.889	1.275	2.741	0.457	0.979988	0.991806	0.564773	0.3136	61.78	92.41	109.32	56.53	85.4	50.3	77.7	186.6	27.84	72.13	31.55	17.92	5.86335e+06	9.59209e+06
High	A0A067EHX5	Oxidored_FMN domain-containing protein OS=Citrus sinensis OX=2711 GN=CISIN_1g025135mg PE=4 SV=1	0	FALSE	208.587	79	13	16	265	13	257	28.5	5.66	697.97	13	other metabolic processes	other cytoplasmic organelle	other molecular function	Pf00724		A0A067EHX5					0	0	1.155	0.962	1.059	1.025	0.882506	0.975506	0.978451	0.998644	32.14	42.64	44.52	37.44	92	101.2	107.2	99.7	10.2	5.41	6.5	8.76	9.74677e+07	9.6719e+07
High	A0A067DB87	Peroxidase (Fragment) OS=Citrus sinensis OX=2711 GN=CISIN_1g047796mg PE=3 SV=1	0	FALSE	208.402	63	13	16	759	5	240	26.3	9.14	1282.77	13	other metabolic processes;stress response;other biological processes		other molecular function	Pf00141		A0A067DB87					0	0	1.191	1.721	0.01	100	0.938277	0.987364	1.31913e-16	2.12688e-16	23.77	5.66			208.4	41.4	150.2		18.86		20.42		3.6779e+06	2.70678e+06
High	A0A067DM36	Uncharacterized protein OS=Citrus sinensis OX=2711 GN=CISIN_1g011777mg PE=3 SV=1	0	FALSE	208.335	45	16	17	62	15	477	51.7	8.16	113.23	16			other molecular function	Pf00202		A0A067DM36					0	1	1.169	1.055	0.991	1.182	0.878934	0.963562	0.97559	0.998644	36.07	37.5	43.81	33.4	94.9	95.2	107.7	102.2	9.35	7	10.55	23.07	2.48292e+07	2.27036e+07
High	A0A067F307	PKS_ER domain-containing protein OS=Citrus sinensis OX=2711 GN=CISIN_1g0180941mg PE=3 SV=1	0	FALSE	208.258	48	14	24	323	8	361	38.8	7.11	603.49	14			other molecular function	Pf00107, Pf08240		A0A067F307					0	10	1.278	0.409	0.741	0.667	0.608021	0.665778	0.860978	0.834062	48.8	106.8	81.26	80.61	18.9	126.6	59.5	195.1	21.21	13.8	22.97	32.85	1.16604e+08	8.61708e+07
High	A0A067GE76	SEC7 domain-containing protein (Fragment) OS=Citrus sinensis OX=2711 GN=CISIN_1g0002572mg PE=4 SV=1	0	FALSE	208.064	40	17	19	107	17	695	75.6	5.55	199.98	17	transport;other biological processes	other membranes;cytosol;ER/Golgi	enzyme regulator activity	Pf01369, Pf12783, Pf16213		A0A067GE76					0	0	1.173	6.843	4.917	1.897	0.875199	0.25224	0.0687318	0.729022	38.76	74.62	51.01	47.08	151.9	5.5	162.7	79.9	9.84	96.22	24.07	31.7	3.07894e+07	3.41997e+07
High	A0A067D1R8	Uncharacterized protein OS=Citrus sinensis OX=2711 GN=CISIN_1g017568mg PE=4 SV=1	0	FALSE	207.968	43	9	9	117	9	340	37.7	7.56	283.71	9			other molecular function			A0A067D1R8					0	0	0.914	7.269	0.891	6.909	0.989534	0.218934	0.905305	0.00235401	105.52	95.47	127.04	94.25	219.4	14.4	146.1	20.2	56.62	102.6	88.64	35.06	1.12539e+07	2.02509e+07
High	A0A067F5N1	Uncharacterized protein OS=Citrus sinensis OX=2711 GN=CISIN_1g015468mg PE=4 SV=1	0	FALSE	207.676	43	9	15	133	8	406	44.9	5.91	411.03	9		cytosol	nucleic acid binding activity	Pf00076	102613263	A0A067F5N1; cit:102613263					0	1	0.984	7.701	1.787	4.002	0.999955	0.0569354	0.905305	0.0153772	78.81	54.13	96.49	62.19	376.5	0.7	19.4	3.4	68.39	98.41	182.01	35.62	2.50973e+09	1.50057e+09
High	A0A067FUV3	Uncharacterized protein (Fragment) OS=Citrus sinensis OX=2711 GN=CISIN_1g0263611mg PE=4 SV=1	0	FALSE	207.267	59	9	19	339	9	201	22.3	5.11	977.25	9	protein metabolism		other molecular function	Pf05577		A0A067FUV3					0	0	0.931	0.585	0.508	1.185	0.988635	0.866427	0.539555	0.998644	59.03	46.88	81.74	51.42	81.9	132.3	91.1	94.8	14.6	22.98	21.79	17.43	3.32548e+08	2.94848e+08
High	A0A067E9A1	Uncharacterized protein OS=Citrus sinensis OX=2711 GN=CISIN_1g003933mg PE=4 SV=1	0	FALSE	206.13	26	13	15	101	1	785	83.7	4.97	245.82	13	other biological processes	cytosol;other cell component	nucleic acid binding activity	Pf00013		A0A067E9A1					0	0	0.99	3.514	2.744	1.611	0.999955	0.783147	0.787766	0.955416	42.94	55.3	66.43	52.43	132.5	37.7	141.8	88	21.52	53.9	33.36	44.81	1.47666e+06	1.64867e+06
High	A0A067E1W9	Adenylyl cyclase-associated protein OS=Citrus sinensis OX=2711 GN=CISIN_1g016407mg PE=3 SV=1	0	FALSE	205.619	47	18	20	280	18	390	42	7.94	586.88	18	cell organization and biogenesis;signal transduction;other biological processes	other cell component	cytoskeletal activity;other molecular function	Pf08603		A0A067E1W9					0	0	1.132	3.512	3.205	1.343	0.927629	0.579953	0.385724	0.996276	55.55	79.61	89.87	46.21	110	24.1	138	127.9	11.21	78.03	16.52	15.47	1.36145e+08	1.73109e+08
High	A0A067G5N9	Aha1_N domain-containing protein OS=Citrus sinensis OX=2711 GN=CISIN_1g018146mg PE=4 SV=1	0	FALSE	205.499	39	12	17	124	12	360	40.4	5.44	246.57	12	other biological processes	cytosol	other molecular function	Pf08327, Pf09229		A0A067G5N9					0	0	0.884	1.643	1.756	0.907	0.961131	0.926853	0.910697	0.996438	46.88	102.86	100.32	44.44	70.2	169.3	67.1	93.4	11.47	24.33	15.55	5.04	1.57454e+08	1.43022e+08
High	A0A067FSA0	Uncharacterized protein (Fragment) OS=Citrus sinensis OX=2711 GN=CISIN_1g0038272mg PE=4 SV=1	0	FALSE	205.304	71	20	20	158	19	368	41.7	4.88	303.26	20	other biological processes		other molecular function	Pf00183		A0A067FSA0					0	0	0.778	1.738	1.118	1.246	0.644122	0.974058	0.987806	0.996438	48.81	73.35	50.14	57.06	142.8	66.3	108.7	82.3	30.63	34.18	37.65	14.85	6.57679e+07	4.95382e+07
High	A0A067E0G2	V-type proton ATPase subunit C OS=Citrus sinensis OX=2711 GN=CISIN_1g017251mg PE=3 SV=1	0	FALSE	205.304	47	14	16	106	14	375	42.4	5.62	250.96	14	transport	other membranes;other cytoplasmic organelle	transporter activity	Pf03223	102618193	A0A067E0G2; cit:102618193					0	0	0.956	3.328	2.387	1.151	0.999955	0.794258	0.694409	0.998644	47.84	66.28	91.52	45.04	115.8	31.9	122.8	129.5	30.03	70.42	14.31	24.2	2.94054e+07	4.69315e+07
High	A0A067DZ46	S-formylglutathione hydrolase (Fragment) OS=Citrus sinensis OX=2711 GN=CISIN_1g0233241mg PE=3 SV=1	0	FALSE	205.238	59	11	13	364	11	235	26.3	5.99	925.81	11	other metabolic processes	cytosol	other molecular function	Pf00756		A0A067DZ46					0	0	0.918	0.999	0.997	0.913	0.982914	0.993976	0.976356	0.996438	22.33	36.18	31.87	34.52	102.9	102.4	89.6	105.1	2.95	13.97	7.24	6.87	2.66564e+08	2.5443e+08
High	A0A067E9L9	Uncharacterized protein OS=Citrus sinensis OX=2711 GN=CISIN_1g003933mg PE=4 SV=1	0	FALSE	205.175	26	13	15	104	1	784	83.6	4.97	255.14	13			nucleic acid binding activity	Pf00013		A0A067E9L9					0	12	0.821	3.854	1.727	1.58	0.877871	0.69377	0.915616	0.926449	44.39	84.26	81.52	48.83	138.7	66.7	107.4	87.3	23.41	16.93	21.75	13.15	3.22294e+07	3.2142e+07
High	A0A067EID0	RRM domain-containing protein OS=Citrus sinensis OX=2711 GN=CISIN_1g032107mg PE=4 SV=1	0	FALSE	204.63	59	6	23	216	6	147	15.6	8.12	608.18	6		mitochondrion	nucleic acid binding activity	Pf00076	102623019	A0A067EID0; cit:102623019					0	0	1.155	1.975	1.466	1.445	0.882506	0.921627	0.97433	0.973338	50.13	57.21	81.63	47.9	103.7	58.2	127.5	110.5	9.66	30.16	19.6	17.18	7.56441e+07	8.43589e+07
High	A0A067EVG3	Uncharacterized protein OS=Citrus sinensis OX=2711 GN=CISIN_1g025979mg PE=4 SV=1	0	FALSE	204.324	78	13	19	166	12	245	27.5	5.67	297.97	13	other biological processes	cytosol;nucleus;other cell component	other molecular function	Pf00004, Pf16450		A0A067EVG3					0	0	0.946	2.151	1.676	1.093	0.992963	0.900178	0.925849	0.998644	42.81	49.65	67.09	40.62	117.9	80	116.8	85.3	5.54	11.42	18.11	12.43	8.99806e+07	8.00102e+07
High	A0A067F1Z9	Uncharacterized protein (Fragment) OS=Citrus sinensis OX=2711 GN=CISIN_1g0075042mg PE=4 SV=1	0	FALSE	204.271	58	18	24	293	18	322	36	8.73	407.94	18	other metabolic processes;other biological processes	other cytoplasmic organelle	other molecular function	Pf02770, Pf14749		A0A067F1Z9					0	0	1.127	1.988	1.509	1.35	0.932868	0.920081	0.967632	0.996276	36.75	57.72	77.16	37.05	113.5	48.2	140.7	97.5	11.43	34.23	12	16.57	9.12093e+07	9.06513e+07
High	A0A067FD06	Beta-galactosidase OS=Citrus sinensis OX=2711 GN=CISIN_1g002867mg PE=3 SV=1	0	FALSE	204.228	26	17	19	149	13	845	93.5	8.35	306.5	17	other metabolic processes	non-structural extracellular	other molecular function	Pf01301, Pf02140, Pf17834		A0A067FD06					0	1	0.883	1.66	0.884	1.376	0.974794	0.981584	0.939053	0.996276	60.63	103.95	80.06	113.64	101.2	120.9	86.5	91.4	13.77	23.09	28.65	13.88	3.68554e+07	3.48357e+07
High	A0A067EEU4	SUMO-activating enzyme subunit OS=Citrus sinensis OX=2711 GN=CISIN_1g006294mg PE=3 SV=1	0	FALSE	204.055	32	15	20	105	15	652	72.4	5.45	196.72	15	protein metabolism;other metabolic processes	nucleus;other cell component	other molecular function	Pf00899, Pf10585, Pf14732		A0A067EEU4					0	0	0.83	1.79	1.641	0.797	0.926588	0.985905	0.934676	0.974053	48.81	66.18	75.8	42.62	119.1	63.1	91.7	126	5.73	37.39	20.04	7.3	2.03558e+07	1.91558e+07
High	A0A067GLY9	Aminotran_1_2 domain-containing protein OS=Citrus sinensis OX=2711 GN=CISIN_1g013883mg PE=4 SV=1	0	FALSE	203.868	42	16	19	287	16	434	47.7	7.23	602.51	16	other metabolic processes	other cell component	other molecular function	Pf00155		A0A067GLY9					0	0	0.997	0.757	0.835	1.037	0.999955	0.933325	0.916973	0.998644	35.49	46.96	52.04	30.07	86.7	176.6	61.8	74.9	10.74	16.21	11.68	10.07	5.22664e+08	4.34058e+08
High	A0A067FSX8	Uncharacterized protein OS=Citrus sinensis OX=2711 GN=CISIN_1g029362mg PE=4 SV=1	0	FALSE	203.774	61	11	15	302	6	194	21.9	9.55	744.77	11	protein metabolism;other metabolic processes	cytosol;translational apparatus	nucleic acid binding activity;other molecular function	Pf00347	102623433	A0A067FSX8; cit:102623433					0	7	1.104	1.741	1.62	1.314	0.956235	0.915682	0.93849	0.996276	41.81	61.83	54.03	43.55	128.6	55.9	131.3	84.2	15.94	11.32	11.4	4.59	5.33595e+08	5.5828e+08
High	A0A067FP55	Proteasome subunit alpha type OS=Citrus sinensis OX=2711 GN=CISIN_1g025897mg PE=3 SV=1	0	FALSE	203.206	72	15	16	408	10	246	27.4	6.43	1220.12	15	protein metabolism;other metabolic processes	nucleus;other cell component	other molecular function	Pf00227, Pf10584	102619245	A0A067FP55; cit:102619245					0	5	0.913	0.794	0.856	0.872	0.982145	0.946517	0.926379	0.996276	31.18	36.08	39.97	31.45	88.2	121	89.4	101.4	7.62	19.05	17.69	3.17	1.56575e+08	1.70385e+08
High	A0A067GTU5	Pyruvate dehydrogenase E1 component subunit beta OS=Citrus sinensis OX=2711 GN=CISIN_1g017504mg PE=4 SV=1	0	FALSE	203.167	41	10	15	265	10	370	39.6	6.28	598.19	10	other metabolic processes	mitochondrion	other molecular function	Pf02779, Pf02780		A0A067GTU5					0	0	0.922	1.828	1.642	1.113	0.985096	0.902496	0.934676	0.998644	19.03	57.97	37.4	23.01	125.4	60	109.6	104.9	2.84	31.98	6.87	7.22	1.42737e+08	1.41437e+08
High	A0A067F119	Uncharacterized protein OS=Citrus sinensis OX=2711 GN=CISIN_1g037030mg PE=4 SV=1	0	FALSE	203.154	32	14	14	118	14	612	66.4	6.29	295.24	14	protein metabolism;other metabolic processes	cytosol	other molecular function			A0A067F119					0	0	1.438	1.81	3.024	0.991	0.311579	0.983956	0.456382	0.998644	41.03	84.4	80.51	42.03	83.3	27.7	139.5	149.5	5.96	46.86	19.74	6.97	2.28421e+07	2.1291e+07
High	A0A067DLD2	NmrA domain-containing protein OS=Citrus sinensis OX=2711 GN=CISIN_1g036292mg PE=4 SV=1	0	FALSE	203.012	47	12	17	559	4	308	33.9	6.33	1578.64	12				Pf05368		A0A067DLD2					0	2	0.976	1.825	1.041	2.502	0.999955	0.902751	0.976356	0.248171	74.05	127.14	49.68	91.84	138.6	67.6	124.8	69	17.38	20.47	28.81	5.33	1.7056e+08	1.91203e+08
High	A0A067FV31	FAD-binding FR-type domain-containing protein (Fragment) OS=Citrus sinensis OX=2711 GN=CISIN_1g0430222mg PE=4 SV=1	0	FALSE	202.919	47	9	12	223	9	240	26.2	9.14	611.02	9			other molecular function	Pf00970		A0A067FV31					0	0	0.873	0.239	0.564	0.413	0.956235	0.169546	0.640886	0.118382	62.98	55.16	47.04	86.81	47.3	190.5	40.9	121.3	10.56	7.95	33.45	12.23	4.75155e+07	4.91091e+07
High	A0A067GKL0	Eukaryotic translation initiation factor 3 subunit D OS=Citrus sinensis OX=2711 GN=CISIN_1g008215mg PE=3 SV=1	0	FALSE	202.744	31	14	15	121	14	573	65.2	5.41	299	14	cell organization and biogenesis;protein metabolism;other metabolic processes	translational apparatus;other cell component	nucleic acid binding activity	Pf05091	102623381	A0A067GKL0; cit:102623381					0	0	1.198	3.173	2.59	1.563	0.834275	0.808122	0.625902	0.933168	40.27	71.74	66.46	42.01	124.3	20	159.6	96.1	20.77	53.74	22.04	20.48	3.76371e+07	3.48523e+07
High	A0A067EAX1	Uncharacterized protein OS=Citrus sinensis OX=2711 GN=CISIN_1g022834mg PE=4 SV=1	0	FALSE	202.732	65	12	14	183	12	291	30.6	8.12	485.59	12		cytosol	other molecular function	Pf03446, Pf14833		A0A067EAX1					0	0	0.768	1.843	1.9	0.693	0.615514	0.936532	0.871905	0.869511	54.73	63.65	61.24	58.91	170.8	43	53.3	133	36.12	67.81	81.42	6.3	9.78354e+07	1.06209e+08
High	A0A067E8K9	Uncharacterized protein OS=Citrus sinensis OX=2711 GN=CISIN_1g016939mg PE=4 SV=1	0	FALSE	202.526	65	20	23	141	20	368	41.6	5.58	249.23	20	other metabolic processes		other molecular function	Pf02401		A0A067E8K9					0	0	0.764	2.055	1.279	1.039	0.60215	0.913518	0.987806	0.998644	57.28	94.65	71.39	56.2	160.5	46.3	130.3	62.9	29.87	38.94	10.02	15.75	1.13461e+08	9.57561e+07
High	A0A067F700	PCI domain-containing protein OS=Citrus sinensis OX=2711 GN=CISIN_1g014555mg PE=4 SV=1	0	FALSE	202.341	61	19	22	179	19	422	47	6.11	361.18	19	cell organization and biogenesis;protein metabolism;other metabolic processes	other cell component	other molecular function	Pf01399, Pf18055, Pf18503	102607829	A0A067F700; cit:102607829					0	0	0.855	2.027	1.745	0.923	0.922655	0.920081	0.913133	0.996438	60.05	67.79	70.91	53.87	123.2	75.9	101.8	99.1	15.41	43.82	46.08	5.77	8.75554e+07	7.27046e+07
High	A0A067DT68	Citrate synthase OS=Citrus sinensis OX=2711 GN=CISIN_1g012107mg PE=3 SV=1	0	FALSE	202.298	64	19	21	217	19	440	48.9	6.6	369.67	19	other metabolic processes		other molecular function	Pf00285		A0A067DT68					0	0	0.821	1.174	1.069	0.856	0.837216	0.999011	0.980178	0.996276	66.66	55.7	61.23	60.83	90.1	113	94.6	102.3	12.28	9.64	22.28	14.8	7.21726e+07	8.82478e+07
High	A0A067DBQ4	Uncharacterized protein OS=Citrus sinensis OX=2711 GN=CISIN_1g027335mg PE=4 SV=1	0	FALSE	202.18	43	10	19	200	9	225	24.7	7.94	469.82	10	stress response	non-structural extracellular		Pf00314		A0A067DBQ4					0	2	1.16	0.031	0.223	0.149	0.921768	5.20022e-06	0.0146553	4.95499e-06	74.78	81.92	86.73	93.58	5.5	300.7	7.5	86.3	72.95	28.75	43.47	62.89	2.15768e+07	6.68452e+06
High	A0A067FCL9	Uncharacterized protein OS=Citrus sinensis OX=2711 GN=CISIN_1g020390mg PE=3 SV=1	0	FALSE	201.882	47	9	16	107	8	327	36.4	7.3	283.71	9	other metabolic processes	other cell component	other molecular function	Pf00156, Pf13793	102627090	A0A067FCL9; cit:102627090					0	0	0.905	0.877	0.946	0.85	0.982914	0.905288	0.967632	0.996276	67.63	63.97	45.94	41.71	91.2	132.6	78.4	97.8	19.05	35.04	22.91	30.36	1.24014e+07	1.93347e+07
High	A0A067FJ31	eRF1_1 domain-containing protein OS=Citrus sinensis OX=2711 GN=CISIN_1g013725mg PE=4 SV=1	0	FALSE	201.544	43	15	18	123	10	437	48.9	5.52	248.36	15	cell organization and biogenesis;protein metabolism;other metabolic processes;other biological processes	cytosol;other cell component	nucleic acid binding activity	Pf03463, Pf03464, Pf03465		A0A067FJ31					0	5	1.064	4.586	4.648	1.254	0.979629	0.558877	0.091954	0.996438	47.32	60.41	80.92	46.11	118.6	20	134.9	126.5	8.26	62.73	30.64	18.23	3.02041e+07	3.58938e+07
High	A0A067GY11	Uncharacterized protein OS=Citrus sinensis OX=2711 GN=CISIN_1g001163mg PE=4 SV=1	0	FALSE	201.419	24	20	21	171	14	1134	124.7	6.96	326.06	20	other biological processes			Pf00400	102617078	A0A067GY11; cit:102617078					0	4	0.951	1.386	0.973	1.402	0.991994	0.996572	0.97433	0.979837	45.87	46.8	55.16	49.46	113.5	80.9	133.3	72.3	12.72	10.33	26.3	36.81	3.38986e+07	4.04686e+07
High	A0A067E1L8	Xyloglucan endotransglucosylase/hydrolase OS=Citrus sinensis OX=2711 GN=CISIN_1g020962mg PE=3 SV=1	0	FALSE	200.973	40	14	17	272	7	319	37.5	8.91	525.03	14	cell organization and biogenesis;other metabolic processes;other biological processes	non-structural extracellular;other membranes;other cell component	other molecular function	Pf00722, Pf06955	102617022	A0A067E1L8; cit:102617022					0	0	0.993	3.591	1.908	1.401	0.999955	0.737229	0.869802	0.996276	84.71	81.42	104.09	90.92	149.3	45.2	135.6	69.8	30.37	31	22.47	59.59	1.61877e+07	3.03688e+07
High	A0A067G9H4	HATPase_c domain-containing protein OS=Citrus sinensis OX=2711 GN=CISIN_1g005321mg PE=3 SV=1	0	FALSE	200.441	22	17	19	301	1	702	80.6	5.07	650.9	17	stress response;other biological processes	plasma membrane;other membranes;cytosol;other cell component	other molecular function	Pf00183, Pf02518		A0A067G9H4					0	0		0.01	10.34	0.01		1.11847e-16	0.0102536	2.12688e-16			0			35.3		364.7
High	A0A067E4I5	Uncharacterized protein OS=Citrus sinensis OX=2711 GN=CISIN_1g009973mg PE=4 SV=1	0	FALSE	200.437	43	15	19	134	15	521	56.1	4.74	264.68	15	other biological processes	nucleus;other cell component	nucleic acid binding activity	Pf00013	102628082	A0A067E4I5; cit:102628082					0	0	0.909	4.081	1.959	1.764	0.978507	0.58458	0.854997	0.830198	59.98	88.02	105.19	62.11	131.4	96.3	107.6	64.6	19.76	55.14	19.73	41.5	5.40462e+07	5.73049e+07
High	A0A067E862	Uncharacterized protein (Fragment) OS=Citrus sinensis OX=2711 GN=CISIN_1g0098681mg PE=4 SV=1	0	FALSE	200.39	48	19	19	241	19	477	51.5	6.47	404.34	19	other metabolic processes	mitochondrion	kinase activity;other molecular function	Pf00370, Pf02782		A0A067E862					0	0	1.071	1.328	1.173	1.15	0.979005	0.993976	0.99215	0.998644	40.73	80.1	69.28	61.43	107.2	73.5	118.1	101.2	18.09	21.09	5.11	3.41	1.4866e+08	1.06152e+08
High	A0A067FDB9	Uncharacterized protein OS=Citrus sinensis OX=2711 GN=CISIN_1g011170mg PE=4 SV=1	0	FALSE	200.324	34	16	17	130	16	492	55.3	6.67	333.07	16	other metabolic processes	other cytoplasmic organelle	other molecular function	Pf01120		A0A067FDB9					0	0	0.938	0.353	0.832	0.444	0.999955	0.472778	0.916713	0.289152	53.11	56.24	49.73	51.19	34.6	130.1	63.3	172	12.95	12.82	20.41	20.38	1.51233e+07	1.52125e+07
High	A0A067FQ00	Glyco_hydro_35 domain-containing protein (Fragment) OS=Citrus sinensis OX=2711 GN=CISIN_1g0067131mg PE=3 SV=1	0	FALSE	200.237	42	16	18	219	16	473	52.9	6.02	429.26	16	other metabolic processes	non-structural extracellular;other cytoplasmic organelle	other molecular function	Pf01301		A0A067FQ00					0	0	1.086	0.674	0.985	0.733	0.976749	0.864481	0.975149	0.933217	36.71	34.62	28.94	33.52	83.2	111.2	81.5	124.2	6.48	33.24	14.28	13.33	4.38368e+07	4.32242e+07
High	A0A067GJH5	Uncharacterized protein OS=Citrus sinensis OX=2711 GN=CISIN_1g015582mg PE=3 SV=1	0	FALSE	200.223	52	17	19	109	17	399	45.2	6.61	215.91	17	protein metabolism;RNA metabolism OR transcription;other metabolic processes		other molecular function	Pf00579		A0A067GJH5					0	0	1.004	1.993	1.704	1.154	0.999955	0.945552	0.919945	0.998644	38.65	65.75	63.68	34.05	129.8	46.3	118	105.9	2.77	50.02	20.11	10.83	3.69439e+07	3.67632e+07
High	A0A067DEC7	Alpha-L-AF_C domain-containing protein OS=Citrus sinensis OX=2711 GN=CISIN_1g026638mg PE=4 SV=1	0	FALSE	200.169	54	8	14	408	5	235	25.3	6.04	818.19	8	other metabolic processes		other molecular function	Pf06964		A0A067DEC7					0	4	1.38	0.916	0.66	1.907	0.35075	0.984248	0.793316	0.685758	43.57	56.52	59.16	66.38	91.9	96.4	127.6	84.1	12.18	24.61	14.08	13.28	3.20682e+08	3.2151e+08
High	A0A067H8I6	AIG1-type G domain-containing protein OS=Citrus sinensis OX=2711 GN=CISIN_1g000717mg PE=4 SV=1	0	FALSE	199.886	19	15	21	151	15	1334	144.2	4.77	279.37	15	transport	other membranes	other molecular function	Pf04548, Pf11886		A0A067H8I6					0	0	0.808	1.894	1.668	1.031	0.892633	0.95951	0.92735	0.998644	70.27	81.5	90.59	64.58	105.7	66.3	102.1	126	26.51	98.08	33.61	47.18	2.17464e+07	2.55454e+07
High	A0A067EL33	PFK domain-containing protein (Fragment) OS=Citrus sinensis OX=2711 GN=CISIN_1g0098041mg PE=4 SV=1	0	FALSE	199.723	59	11	14	210	9	233	26.3	5.63	464.56	11	other metabolic processes		kinase activity;other molecular function	Pf00365		A0A067EL33					0	1	1	1.405	1.19	1.193	0.999955	0.993976	0.998718	0.998644	31.66	46.06	45.78	63.54	132	63.9	115.3	88.7	13.71	27.87	9.52	4.44	8.76055e+07	7.64383e+07
High	A0A067DZ16	Uncharacterized protein OS=Citrus sinensis OX=2711 GN=CISIN_1g017359mg PE=3 SV=1	0	FALSE	199.409	40	13	15	169	13	373	43	4.45	507.78	13	cell organization and biogenesis;DNA metabolism;other metabolic processes	nucleus;other cell component	other molecular function	Pf00956		A0A067DZ16					0	0	0.747	1.829	2.297	0.567	0.528198	0.955817	0.737463	0.607971	53.81	66.56	65.55	43.67	135.5	55.5	69.9	139.2	21.18	47.98	44.81	12.2	4.13008e+07	6.3637e+07
High	A0A067HGQ9	Ribosomal protein L19 OS=Citrus sinensis OX=2711 GN=CISIN_1g028425mg PE=3 SV=1	0	FALSE	198.827	33	7	20	488	2	209	24.3	11.5	1008.05	7	protein metabolism;other metabolic processes	cytosol;translational apparatus	nucleic acid binding activity;other molecular function	Pf01280		A0A067HGQ9					0	0	1.17	4.806	2.699	1.666	0.882073	0.556083	0.581523	0.881865	33.63	96.81	98.37	40.13	128	43.2	144.9	83.9	6.98	80.01	26.64	14.03	4.02172e+07	3.52589e+07
High	A0A067EL05	Uncharacterized protein OS=Citrus sinensis OX=2711 GN=CISIN_1g024820mg PE=4 SV=1	0	FALSE	198.746	59	12	16	304	12	262	29.7	5.68	696.51	12	other metabolic processes		other molecular function	Pf03767		A0A067EL05					0	0	0.97	0.611	0.925	0.69	0.999955	0.839272	0.960817	0.864301	46.71	49.19	58.3	69.84	86.9	127.7	73.2	112.3	7.95	25.65	24.35	20.04	5.2601e+07	5.64951e+07
High	A0A067DTF7	Aldo_ket_red domain-containing protein OS=Citrus sinensis OX=2711 GN=CISIN_1g021693mg PE=4 SV=1	0	FALSE	198.639	54	15	17	260	15	309	34.9	6.29	516.37	15		cytosol	other molecular function	Pf00248		A0A067DTF7					0	0	1.012	0.854	0.901	0.887	0.999955	0.969823	0.948009	0.996276	62.15	49.36	63.48	51.11	95.7	107.4	91.8	105	7.81	17.26	33.15	10.05	1.40585e+08	1.53538e+08
High	A0A067G5J2	DLH domain-containing protein OS=Citrus sinensis OX=2711 GN=CISIN_1g026476mg PE=4 SV=1	0	FALSE	197.89	69	15	17	117	15	238	25.5	6.21	286.65	15			other molecular function	Pf01738		A0A067G5J2					0	0	0.791	0.427	1.114	0.27	0.723327	0.701031	0.987806	0.00813598	60.58	78.2	66.39	76.86	47	148	49.1	155.9	15.44	24.57	7.74	6.73	6.3574e+07	8.44794e+07
High	A0A067EP55	Purple acid phosphatase (Fragment) OS=Citrus sinensis OX=2711 GN=CISIN_1g0071332mg PE=3 SV=1	0	FALSE	197.536	42	14	20	150	13	430	49.1	5.62	247.64	14	other metabolic processes		other molecular function	Pf00149, Pf14008, Pf16656		A0A067EP55					0	0	0.806	0.385	0.524	0.711	0.898416	0.544951	0.570197	0.915626	46.36	65.14	64.77	65.69	76.1	181.4	52.4	90.1	15.68	13.31	20.99	22.48	2.19733e+07	1.51484e+07
High	A0A067DK32	Uncharacterized protein OS=Citrus sinensis OX=2711 GN=CISIN_1g032476mg PE=3 SV=1	0	FALSE	197.522	72	10	18	401	10	140	15	10.48	833.58	10	protein metabolism;other metabolic processes	cytosol;translational apparatus	nucleic acid binding activity;other molecular function	Pf00238	102607109; 102617198	A0A067DK32; cit:102607109; cit:102617198					0	0	1.37	1.498	1.162	1.802	0.372805	0.954598	0.989081	0.759318	53.77	46.84	52.66	64.58	100.1	56.8	167.8	75.3	8.85	19.16	29.94	16.37	2.2277e+08	1.89767e+08
High	A0A067EX65	Uncharacterized protein OS=Citrus sinensis OX=2711 GN=CISIN_1g048389mg PE=4 SV=1	0	FALSE	197.199	39	17	21	143	17	566	61.3	8.51	335.23	17	other metabolic processes	mitochondrion;other cell component	other molecular function	Pf01039		A0A067EX65					0	0	0.95	2.955	1.83	1.489	0.995092	0.819081	0.898701	0.966295	42.53	67.69	70.88	37.85	172.9	63.9	93.5	69.7	18.9	27.28	17.22	7.04	6.67923e+07	5.7218e+07
High	A0A067EFH2	PKS_ER domain-containing protein (Fragment) OS=Citrus sinensis OX=2711 GN=CISIN_1g036416mg PE=4 SV=1	0	FALSE	196.218	53	8	11	129	8	256	27.5	9.54	489.58	8	stress response	cytosol;other cell component	other molecular function	Pf08240		A0A067EFH2					0	0	1.362	1.979	1.148	2.637	0.372937	0.920081	0.987806	0.181213	52	57.59	45.91	35.1	124.5	46.5	174.4	54.6	13.59	21.02	13.53	18.92	1.21737e+08	1.28361e+08
High	A0A067DZB9	PALP domain-containing protein OS=Citrus sinensis OX=2711 GN=CISIN_1g009957mg PE=4 SV=1	0	FALSE	195.935	38	16	17	213	10	521	57.3	8.09	410.28	16	other metabolic processes	other cell component	other molecular function	Pf00291		A0A067DZB9					0	0	1.001	3.095	2.286	1.44	0.999955	0.832243	0.742815	0.979837	33.74	57.39	50.55	37.73	136.7	37.8	137.3	88.1	3.32	43.5	12.76	13.47	2.71518e+07	2.70547e+07
High	A0A067EZP9	14_3_3 domain-containing protein OS=Citrus sinensis OX=2711 GN=CISIN_1g024800mg PE=3 SV=1	0	FALSE	195.784	59	12	15	197	6	247	27.9	4.89	433.71	12				Pf00244	102630484	A0A067EZP9; cit:102630484					0	4	1.052	0.846	0.842	1.086	0.983585	0.92105	0.919945	0.998644	75.96	68.05	65.97	77.48	116.3	97.5	96.7	89.5	14.97	21.18	59.02	10.34	4.91898e+07	6.94494e+07
High	A0A067ETX9	ThiF domain-containing protein (Fragment) OS=Citrus sinensis OX=2711 GN=CISIN_1g0124842mg PE=4 SV=1	0	FALSE	195.574	70	15	15	134	15	298	33.3	5.59	178.98	15	protein metabolism;other metabolic processes	other cell component	other molecular function	Pf00899		A0A067ETX9					0	0	0.906	1.136	1.13	0.934	0.983585	0.989184	0.987806	0.998644	49.07	47.5	59.9	59.06	106.4	82.8	105.3	105.6	4.25	28.77	23.71	102.53	3.21474e+07	3.32911e+07
High	A0A067GB48	AB hydrolase-1 domain-containing protein OS=Citrus sinensis OX=2711 GN=CISIN_1g0212822mg PE=4 SV=1	0	FALSE	195.159	78	18	22	218	12	314	35.3	5.31	427.9	18			other molecular function	Pf00561		A0A067GB48					0	6	0.846	0.519	0.888	0.482	0.899642	0.750697	0.940903	0.293951	60.68	50.53	62.57	62.45	76.3	147.5	57	119.2	16.44	24.51	37.07	6.96	6.80576e+07	7.4502e+07
High	A0A067DDE0	Uncharacterized protein (Fragment) OS=Citrus sinensis OX=2711 GN=CISIN_1g0197552mg PE=3 SV=1	0	FALSE	194.857	64	12	17	179	8	316	34.8	6.11	469.67	12	other metabolic processes	plasma membrane;other membranes;other cell component	other molecular function	Pf00332		A0A067DDE0					0	0	1.204	0.134	0.744	0.2	0.956235	0.00807921	0.864138	0.00833307	75.37	58.08	97.57	133.82	8.4	231.5	12.2	147.9	63.11	57.78	133.08	31.69	1.67968e+06	1.06692e+06
High	A0A067ENP8	Protein transport protein SEC23 (Fragment) OS=Citrus sinensis OX=2711 GN=CISIN_1g0042381mg PE=3 SV=1	0	FALSE	194.838	46	14	17	187	14	412	44.8	6.61	463.83	14	cell organization and biogenesis;transport	other membranes;ER/Golgi	enzyme regulator activity;other molecular function	Pf04810, Pf04811		A0A067ENP8					0	0	1.092	5.537	2.523	2.299	0.961131	0.370316	0.643226	0.427299	36.63	70.06	70.19	59.88	148.2	11.4	175.2	65.2	12.35	67.25	9.32	13.58	5.20103e+07	5.59874e+07
High	A0A067GYQ0	PEROXIDASE_4 domain-containing protein OS=Citrus sinensis OX=2711 GN=CISIN_1g013829mg PE=3 SV=1	0	FALSE	194.749	49	14	15	160	13	387	42	8.43	360.25	14	stress response;other biological processes		other molecular function	Pf00141		A0A067GYQ0					0	1	0.773	1.504	1.467	0.786	0.635242	0.993976	0.97433	0.948578	63.65	58.42	56.82	79.48	113.5	58.8	115.6	112.1	13.37	49.8	46.93	20.17	6.2334e+07	7.9292e+07
High	A0A067HEW5	Glycosyltransferase OS=Citrus sinensis OX=2711 GN=CISIN_1g045267mg PE=3 SV=1	0	FALSE	194.364	36	12	15	139	12	482	52.7	6.25	333.12	12			other molecular function	Pf00201	102613236	A0A067HEW5; cit:102613236					0	0	1.015	2.088	2.863	1.043	0.999955	0.935715	0.521774	0.998644	58.37	80.66	76.28	42.74	111.5	32	121.5	135	27.66	57.88	27.48	28.14	3.69818e+07	3.98982e+07
High	A0A067FSY6	WD_REPEATS_REGION domain-containing protein OS=Citrus sinensis OX=2711 GN=CISIN_1g022111mg PE=3 SV=1	0	FALSE	193.915	56	11	12	209	11	302	32.6	6.05	568.8	11	cell organization and biogenesis;transport	other membranes;ER/Golgi;nucleus	other molecular function	Pf00400		A0A067FSY6					0	0	1.128	4.003	2.446	1.943	0.932868	0.343477	0.66622	0.65496	45.9	85.29	86.9	53.39	120.2	53.4	130.6	95.8	6.93	7.69	19.82	20.67	1.45486e+08	1.53085e+08
High	A0A067GMP7	Uncharacterized protein OS=Citrus sinensis OX=2711 GN=CISIN_1g020726mg PE=4 SV=1	0	FALSE	193.85	44	11	14	187	11	322	34.1	8.73	514.25	11		non-structural extracellular		Pf04674		A0A067GMP7					0	0	1.25	0.77	1.197	0.744	0.651323	0.905019	0.999428	0.920936	59.48	60.37	68.02	47.06	79.9	96	88.8	135.4	24.53	28.58	12.46	16.03	4.46358e+07	5.1453e+07
High	A0A067GPB4	Epimerase domain-containing protein OS=Citrus sinensis OX=2711 GN=CISIN_1g0159921mg PE=4 SV=1	0	FALSE	193.696	38	14	21	216	14	396	44.7	5.35	418.69	14			other molecular function	Pf01370		A0A067GPB4					0	0	0.958	1.097	1.316	0.826	0.999955	0.985905	0.987806	0.992621	51.4	62.67	90.83	43.64	113.6	77.5	100.9	108	6.3	34.25	14.02	14.04	5.51163e+07	5.73684e+07
High	A0A067E265	Glyco_hyd_65N_2 domain-containing protein OS=Citrus sinensis OX=2711 GN=CISIN_1g003571mg PE=4 SV=1	0	FALSE	193.311	31	17	21	129	17	810	90.6	5.57	290.16	17	other metabolic processes		other molecular function	Pf14498		A0A067E265					0	0	0.98	0.794	0.868	0.894	0.999955	0.902496	0.931372	0.996438	33.48	41.73	36.38	32.04	97.5	112.8	96.2	93.5	9.53	9.65	13.02	12.2	3.89292e+07	4.29815e+07
High	A0A067F1B8	XendoU domain-containing protein OS=Citrus sinensis OX=2711 GN=CISIN_1g045723mg PE=4 SV=1	0	FALSE	193.011	47	16	17	117	16	433	50	5.11	195.1	16	RNA metabolism OR transcription;other metabolic processes		other molecular function	Pf09412		A0A067F1B8					0	0	1.15	4.889	2.984	1.913	0.906317	0.5313	0.471255	0.702158	48.37	110.99	93.1	50.43	137.8	17.3	167.5	77.4	16	74.74	18.62	24.08	4.07674e+07	4.88777e+07
High	A0A067FQI8	Pantothenate kinase 2 OS=Citrus sinensis OX=2711 GN=CISIN_1g042742mg PE=3 SV=1	0	FALSE	192.86	42	23	23	86	23	834	92.4	6.86	168.38	23	other metabolic processes	cytosol;nucleus	kinase activity;other molecular function	Pf01937, Pf03630		A0A067FQI8					0	0	1.153	2.777	2.002	1.508	0.904509	0.852842	0.847067	0.959961	64.88	71.73	73.52	50.56	153.2	13.2	153.3	80.3	9.55	84.25	16.54	33.37	3.16688e+07	3.93798e+07
High	A0A067G8E4	Uncharacterized protein OS=Citrus sinensis OX=2711 GN=CISIN_1g012788mg PE=3 SV=1	0	FALSE	192.853	28	8	15	273	8	456	49.4	5	758.86	8	other metabolic processes	other cell component	other molecular function	Pf00295		A0A067G8E4					0	0	0.994	0.696	0.788	0.962	0.999955	0.91345	0.901936	0.998644	74.08	51.57	63.88	57.9	80.6	134.4	87.8	97.3	30.53	26.47	43.84	10.07	1.01769e+08	1.63904e+08
High	A0A067GNP6	NADH-cytochrome b5 reductase OS=Citrus sinensis OX=2711 GN=CISIN_1g020296mg PE=3 SV=1	0	FALSE	192.824	57	15	16	265	15	328	36	8.41	587.76	15			other molecular function	Pf00175, Pf00970	102620717	A0A067GNP6; cit:102620717					0	0	1.143	0.422	0.929	0.499	0.906602	0.596336	0.963199	0.351241	40.63	32.86	49.95	43.38	58.7	140.7	58.9	141.6	10.2	14.73	12.95	17.66	6.05967e+07	6.12791e+07
High	A0A067EZ73	Glyco_hydro_3 domain-containing protein (Fragment) OS=Citrus sinensis OX=2711 GN=CISIN_1g0476211mg PE=4 SV=1	0	FALSE	192.676	40	11	14	885	11	250	27.4	8.88	2200.63	11	other metabolic processes	non-structural extracellular	other molecular function	Pf00933		A0A067EZ73					0	0	0.775	0.438	0.368	0.787	0.67037	0.721087	0.20415	0.968737	40.95	87.46	74.55	34.02	81.3	182.6	60.6	75.6	17.39	25.85	14.81	17.21	5.93888e+08	4.70089e+08
High	A0A067GH60	Glucose-1-phosphate adenylyltransferase OS=Citrus sinensis OX=2711 GN=CISIN_1g013483mg PE=3 SV=1	0	FALSE	192.538	45	17	17	122	16	442	48.9	6.95	242.92	17	other metabolic processes	other cell component	other molecular function	Pf00483		A0A067GH60					0	1	0.66	0.716	0.635	0.733	0.176475	0.886636	0.758411	0.942596	52.93	53.99	52.97	57.19	111.1	134.8	72.6	81.5	40.84	19.52	4.87	7.4	5.13602e+07	4.47859e+07
High	A0A067G042	Elongation factor Tu OS=Citrus sinensis OX=2711 GN=CISIN_1g013007mg PE=3 SV=1	0	FALSE	191.736	38	16	16	160	16	451	49.2	7.01	323.28	16	protein metabolism;other metabolic processes	mitochondrion	nucleic acid binding activity;other molecular function	Pf00009, Pf03143, Pf03144	102629479	A0A067G042; cit:102629479					0	0	0.901	4.842	4.22	1.442	0.975586	0.506018	0.145262	0.974053	42.74	102.19	99.38	42.57	123.1	34.7	118.5	123.7	13.51	53.1	9.49	24.56	6.2113e+07	7.95336e+07
High	A0A067DF93	D-3-phosphoglycerate dehydrogenase OS=Citrus sinensis OX=2711 GN=CISIN_1g006212mg PE=3 SV=1	0	FALSE	190.709	34	15	19	265	12	628	66.6	8.05	416.49	15	other metabolic processes		other molecular function	Pf00389, Pf01842, Pf02826, Pf19304		A0A067DF93					0	0	0.985	3.483	3.026	1.077	0.999955	0.750697	0.455601	0.998644	42.55	80.84	76.02	63.01	134.8	30	137.4	97.9	11.2	58.17	4.65	44.57	3.87775e+07	3.30317e+07
High	A0A067FDG1	Uncharacterized protein OS=Citrus sinensis OX=2711 GN=CISIN_1g007635mg PE=4 SV=1	0	FALSE	190.657	33	12	15	50	12	595	66.7	6.9	126.4	12		plasma membrane;other membranes	other molecular function	Pf00394, Pf07731, Pf07732		A0A067FDG1					0	0	1.182	1.603	0.845	2.305	0.874879	0.995395	0.921905	0.501523	38.34	61.78	57.51	41.97	104.2	68.4	172.3	55.1	28.37	45.92	28.67	28.95	2.68944e+07	1.50512e+07
High	A0A067GJ71	KH type-2 domain-containing protein OS=Citrus sinensis OX=2711 GN=CISIN_1g026316mg PE=3 SV=1	0	FALSE	190.495	69	15	18	467	4	232	25.8	9.69	849.25	15	protein metabolism;other metabolic processes	translational apparatus	nucleic acid binding activity;other molecular function	Pf00189, Pf07650	102623282	A0A067GJ71; cit:102623282					0	12	1.049	1.591	1.144	1.535	0.986047	0.935715	0.987806	0.935164	48.4	43.9	70.72	47.55	139.3	71.3	121.4	68.1	2.32	27.18	21.55	12.62	2.43951e+08	2.34036e+08
High	A0A067F1I2	Proteasome subunit alpha type OS=Citrus sinensis OX=2711 GN=CISIN_1g025676mg PE=3 SV=1	0	FALSE	190.378	60	13	18	465	13	249	27.4	6.54	873.17	13	protein metabolism;other metabolic processes	nucleus;other cell component	other molecular function	Pf00227, Pf10584	102612378	A0A067F1I2; cit:102612378					0	0	1	0.937	0.965	1.035	0.999955	0.989184	0.973074	0.998644	30.07	40.85	36.58	30.23	100.2	106.1	97.3	96.3	6.88	15.05	4.8	5.84	3.11168e+08	3.10897e+08
High	A0A067GIK2	Uncharacterized protein (Fragment) OS=Citrus sinensis OX=2711 GN=CISIN_1g0114111mg PE=3 SV=1	0	FALSE	190	57	11	14	143	11	305	33.4	8.72	310.49	11	other metabolic processes	cytosol;other cell component	other molecular function	Pf00815		A0A067GIK2					0	0	0.921	4.324	1.257	2.299	0.982145	0.544601	0.987806	0.465168	39.9	65.79	58.63	50.02	158.7	26.6	147.6	67	12.38	41.21	20.47	18.65	6.5868e+07	5.02344e+07
High	A0A067GR69	Uncharacterized protein OS=Citrus sinensis OX=2711 GN=CISIN_1g009425mg PE=3 SV=1	0	FALSE	189.832	47	19	23	134	19	535	59.4	5.86	301.97	19	other biological processes	cytosol	other molecular function	Pf00118	102629313	A0A067GR69; cit:102629313					0	0	1.09	4.508	3.056	1.168	0.972544	0.565799	0.441286	0.998644	58.39	94.82	100.63	59.32	133.3	16.4	125.2	125.1	6.99	75.55	57.23	19.14	4.40628e+07	4.35803e+07
High	A0A067FQ46	Uncharacterized protein OS=Citrus sinensis OX=2711 GN=CISIN_1g009054mg PE=4 SV=1	0	FALSE	189.784	36	13	18	241	7	545	60.9	9.28	608.49	13			other molecular function	Pf00394, Pf07731, Pf07732	102606900	A0A067FQ46; cit:102606900					0	1	0.693	1.229	0.757	1.194	0.524081	0.985905	0.864718	0.998644	58.38	67.32	74.18	47.87	129.8	92.8	93.6	83.8	19.22	69.63	43.13	12.5	1.05958e+07	8.30271e+06
High	A0A067FSW4	Uncharacterized protein OS=Citrus sinensis OX=2711 GN=CISIN_1g031952mg PE=3 SV=1	0	FALSE	189.597	72	11	14	241	1	150	16.3	10.7	649.35	11	cell organization and biogenesis;protein metabolism;RNA metabolism OR transcription;other metabolic processes	cytosol;translational apparatus	nucleic acid binding activity;other molecular function	Pf00411	102615517	A0A067FSW4; cit:102615517					0	12	0.93	1.242	1.182	0.92	0.98739	0.995395	0.994624	0.996438	40.67	42.47	52.46	35.58	113.1	88.2	103.9	94.7	9.61	20.44	21.16	16.31	1.39246e+08	1.29074e+08
High	A0A067FDW0	Uncharacterized protein OS=Citrus sinensis OX=2711 GN=CISIN_1g012363mg PE=3 SV=1	0	FALSE	189.277	45	13	17	146	13	465	50	7.74	415.09	13	other metabolic processes	other cell component	other molecular function	Pf00202	102621383	A0A067FDW0; cit:102621383					0	0	0.854	1.021	0.962	0.99	0.921936	0.980085	0.972669	0.998644	40.62	57.41	47.16	68.27	110.8	91.2	101	97.1	5.73	22.85	7.12	4.88	6.3248e+07	6.94751e+07
High	A0A067DLL0	PKS_ER domain-containing protein OS=Citrus sinensis OX=2711 GN=CISIN_1g014395mg PE=4 SV=1	0	FALSE	189.173	42	12	15	103	12	425	45.8	8.97	254.08	12			other molecular function	Pf00106, Pf00107, Pf08240		A0A067DLL0					0	0	0.955	1.788	2.099	1.073	0.999955	0.975506	0.821144	0.998644	62.35	112.41	84.39	47.08	108.7	48.9	111.7	130.7	27.57	55.82	9.4	8.34	4.36789e+07	2.20795e+07
High	A0A067E345	Phosphoglycolate phosphatase OS=Citrus sinensis OX=2711 GN=CISIN_1g016293mg PE=3 SV=1	0	FALSE	188.514	59	13	18	210	12	292	32.1	7.74	512.49	13	other metabolic processes		other molecular function	Pf13242, Pf13344		A0A067E345					0	1	1.091	0.605	0.818	0.698	0.9664	0.852842	0.911689	0.888745	44.19	42.37	70.9	58.85	83.6	142	74.5	99.8	10.56	12.01	18.28	18.3	9.21053e+07	8.36692e+07
High	A0A067EP94	AMP-binding domain-containing protein OS=Citrus sinensis OX=2711 GN=CISIN_1g013869mg PE=4 SV=1	0	FALSE	188.478	43	12	15	145	12	435	47.3	6.8	442.1	12	other metabolic processes		other molecular function	Pf00501		A0A067EP94					0	0	0.868	0.791	0.847	0.798	0.961763	0.902496	0.922957	0.981283	36.37	65.19	52.87	37.98	78.2	142.4	69.9	109.5	23.23	35.85	24.73	21.28	5.10448e+07	2.94674e+07
High	A0A067FQD2	Uncharacterized protein OS=Citrus sinensis OX=2711 GN=CISIN_1g013317mg PE=3 SV=1	0	FALSE	188.402	22	8	13	492	1	445	48.3	6.64	1073.52	8	other metabolic processes;other biological processes	cytosol	other molecular function	Pf00113, Pf03952		A0A067FQD2					0	0	0.571	15.625	3.059	3.007	0.075988	0.0121603	0.63614	0.323807	28	53.52	48.36	32.97	188.1	15.4	150.6	45.9	22.8	41.23	12.03	26	1.87394e+07	1.20749e+07
High	A0A067FPR7	Lipase_GDSL domain-containing protein OS=Citrus sinensis OX=2711 GN=CISIN_1g016679mg PE=3 SV=1	0	FALSE	187.44	43	8	12	104	8	384	42.3	8.38	316.13	8			other molecular function	Pf00657	102618707	A0A067FPR7; cit:102618707					0	0	0.668	0.858	0.576	0.933	0.259555	0.926975	0.648123	0.998644	71.53	68.74	84.29	78.94	106.5	119.5	86.8	87.3	26.46	37.98	39.26	30.86	4.24919e+07	4.64544e+07
High	A0A067DY11	DHO_dh domain-containing protein OS=Citrus sinensis OX=2711 GN=CISIN_1g014581mg PE=4 SV=1	0	FALSE	187.302	40	16	17	221	16	422	46	6.44	487.24	16	other metabolic processes	other cell component	other molecular function	Pf01180		A0A067DY11					0	0	0.952	1.961	1.975	1.076	0.999955	0.922246	0.850768	0.998644	38.87	67.72	71.15	35.37	125	51	116	108	20.16	48.13	18.78	13.87	9.38313e+07	1.00549e+08
High	A0A067FWK0	TCTP domain-containing protein OS=Citrus sinensis OX=2711 GN=CISIN_1g030941mg PE=3 SV=1	0	FALSE	187.235	71	12	16	266	12	168	19	4.54	649.1	12		other cell component	other molecular function	Pf00838		A0A067FWK0					0	0	0.938	0.958	1.128	0.806	0.989534	0.991959	0.987806	0.974053	66.71	69.23	83.3	52.95	87.7	105.6	83.9	122.9	20.88	30.34	23.75	24.08	1.8788e+08	2.38814e+08
High	A0A067GU31	LRRNT_2 domain-containing protein (Fragment) OS=Citrus sinensis OX=2711 GN=CISIN_1g045673mg PE=4 SV=1	0	FALSE	186.962	70	8	16	274	8	132	14.4	9.42	725.71	8				Pf08263		A0A067GU31					0	0	0.769	5.531	0.891	4.916	0.651323	0.178875	0.940903	0.00192814	101.89	77.52	125.36	58.53	177	20.2	166.1	36.7	43.92	26.95	25.63	23.53	2.45766e+08	9.61027e+07
High	A0A067DQ88	Aldo_ket_red domain-containing protein OS=Citrus sinensis OX=2711 GN=CISIN_1g018374mg PE=4 SV=1	0	FALSE	186.906	50	14	16	226	9	347	38.2	8.51	483.83	14			other molecular function	Pf00248		A0A067DQ88					0	1	0.89	2.132	1.99	0.925	0.982145	0.935715	0.848211	0.996438	43.71	90.81	98.98	43.56	119.1	45	98.4	137.6	28.73	64.48	30.28	4.37	3.65879e+07	2.54399e+07
High	A0A067FCS1	3Beta_HSD domain-containing protein (Fragment) OS=Citrus sinensis OX=2711 GN=CISIN_1g0202661mg PE=4 SV=1	0	FALSE	186.825	59	12	15	113	8	284	31.4	5.69	313.47	12	other metabolic processes		other molecular function	Pf01073		A0A067FCS1					0	4	1.009	3.192	0.715	5.346	0.999955	0.738802	0.847067	0.00121427	38.79	64.51	103.02	103.48	153.6	40.6	152.6	53.2	10.85	37.92	8.19	5.2	1.13093e+08	1.24901e+08
High	A0A067E9Y3	Uncharacterized protein (Fragment) OS=Citrus sinensis OX=2711 GN=CISIN_1g048058mg PE=4 SV=1	0	FALSE	186.819	61	6	9	395	6	157	16.9	11.46	1157.75	6	protein metabolism;other metabolic processes	translational apparatus	other molecular function	Pf00573		A0A067E9Y3					0	0	1.382	1.435	0.973	2.104	0.346252	0.968536	0.97433	0.524164	60.99	64.92	74.97	47.62	110.4	70.4	149.2	70	26.49	11.45	24.73	19.04	2.03331e+08	1.60861e+08
High	A0A067G4T4	SurE domain-containing protein OS=Citrus sinensis OX=2711 GN=CISIN_1g021451mg PE=3 SV=1	0	FALSE	186.47	55	11	13	94	11	312	34	5.17	271.48	11	other metabolic processes	cytosol	other molecular function	Pf01975		A0A067G4T4					0	0	1.029	0.772	0.695	1.038	0.98793	0.902751	0.834433	0.998644	83.08	60.18	68.92	70.01	102.7	101.5	104.4	91.4	5.81	7.93	28.73	21.26	3.57131e+07	3.22048e+07
High	A0A067D6M3	Uncharacterized protein OS=Citrus sinensis OX=2711 GN=CISIN_1g020265mg PE=4 SV=1	0	FALSE	186.407	50	11	18	154	11	327	36.2	6.55	294.82	11	cell organization and biogenesis		cytoskeletal activity			A0A067D6M3					0	0	0.834	0.661	0.678	0.738	0.85978	0.872418	0.81713	0.884738	67.2	83.46	89.62	53.88	97.1	122.7	74.3	105.9	22.22	18.89	20.52	12.59	5.43979e+07	9.37089e+07
High	A0A067F416	Uncharacterized protein (Fragment) OS=Citrus sinensis OX=2711 GN=CISIN_1g044265mg PE=4 SV=1	0	FALSE	186.323	31	14	17	183	14	517	56.5	5.62	407.22	14				Pf07250, Pf09118		A0A067F416					0	0	0.927	0.687	0.79	0.788	0.984901	0.890544	0.903526	0.96909	50.52	46.05	58.32	52.44	98.7	107.7	91.7	101.9	13.15	5.54	17.82	7.84	1.09732e+08	1.28318e+08
High	A0A067DMK1	Uncharacterized protein (Fragment) OS=Citrus sinensis OX=2711 GN=CISIN_1g039153mg PE=3 SV=1	0	FALSE	186.278	35	14	15	130	14	413	48	6.01	267.23	14	other metabolic processes		other molecular function	Pf01397, Pf03936		A0A067DMK1					0	0	0.456	6.097	0.896	4.011	0.000138127	0.229138	0.944298	0.0278833	57.96	89.4	69.9	93.23	256.2	17	100.9	25.8	13.32	74.57	44.06	47.39	1.25365e+08	1.34937e+08
High	A0A067GSB0	AA_TRNA_LIGASE_II domain-containing protein (Fragment) OS=Citrus sinensis OX=2711 GN=CISIN_1g0066801mg PE=4 SV=1	0	FALSE	186.265	58	17	18	207	17	291	33.5	6.55	328.59	17	protein metabolism;RNA metabolism OR transcription;other metabolic processes	mitochondrion;other cell component	other molecular function	Pf00587, Pf03129		A0A067GSB0					0	0	0.901	2.124	1.46	1.335	0.976749	0.890544	0.97433	0.996276	35.36	84.05	83.5	58.99	102.6	94.6	90.1	112.7	8.21	31.85	12.72	11.76	9.98622e+07	9.7194e+07
High	A0A067F3K9	Amino_oxidase domain-containing protein OS=Citrus sinensis OX=2711 GN=CISIN_1g041732mg PE=4 SV=1	0	FALSE	185.925	43	16	17	95	16	569	62.3	6.23	156.7	16			other molecular function	Pf01593		A0A067F3K9					0	0	1.043	2.371	2.058	1.273	0.98739	0.902496	0.835484	0.996438	47.54	61.1	62.57	63.66	135.8	38.3	126.7	99.2	30.46	30.3	24.9	37.12	1.97362e+07	4.02705e+07
High	A0A067E7Z8	Aldo_ket_red domain-containing protein OS=Citrus sinensis OX=2711 GN=CISIN_1g014906mg PE=4 SV=1	0	FALSE	185.693	51	14	17	130	14	416	46.5	8.16	297.6	14			other molecular function	Pf00248		A0A067E7Z8					0	0	0.864	1.717	1.618	1.112	0.940925	0.917394	0.939053	0.998644	44.58	59.42	63.2	46.49	174.1	131.2	55.2	39.5	9.5	41.02	54.36	14.77	4.76787e+08	4.4025e+08
High	A0A067H1L7	Uncharacterized protein OS=Citrus sinensis OX=2711 GN=CISIN_1g012205mg PE=3 SV=1	0	FALSE	185.676	36	12	17	92	9	468	52.6	5.96	166.88	12	protein metabolism;other metabolic processes		other molecular function	Pf00450		A0A067H1L7					0	2	0.98	0.595	0.883	0.606	0.999955	0.811528	0.93849	0.767073	50.06	61.91	33.08	62.33	90.8	110	92.4	106.8	27.51	5.56	13.95	14.47	3.70557e+07	3.87846e+07
High	A0A067DHQ2	Uncharacterized protein OS=Citrus sinensis OX=2711 GN=CISIN_1g019063mg PE=3 SV=1	0	FALSE	185.423	36	7	16	103	5	346	38.4	5.71	294.49	7	protein metabolism;other metabolic processes	non-structural extracellular;other cytoplasmic organelle	other molecular function	Pf00112, Pf08246	102606920	A0A067DHQ2					0	0	0.906	0.419	0.346	0.764	0.989534	0.463711	0.159687	0.961663	80.14	80.93	101.22	84.16	35.8	278	23.6	62.6	112.6	61.58	118.38	101.99	1.775e+07	909190
High	A0A067FL06	Proteasome subunit alpha type OS=Citrus sinensis OX=2711 GN=CISIN_1g025729mg PE=3 SV=1	0	FALSE	185.344	61	9	10	140	2	249	27.2	7.96	299.39	9	protein metabolism;other metabolic processes	nucleus;other cell component	other molecular function	Pf00227, Pf10584	102607975	A0A067FL06; cit:102607975					0	0	1.311	1.017	1.292	0.81	0.834484	0.932092	0.99879	0.979837	75.64	51.82	44.08	74.36	82.7	130.8	89.6	96.9	38.76	48.15	60.52	16.47		3.03387e+06
High	A0A067FKH5	CN hydrolase domain-containing protein OS=Citrus sinensis OX=2711 GN=CISIN_1g019580mg PE=4 SV=1	0	FALSE	184.947	56	13	13	106	13	339	37	8.43	256.91	13	other metabolic processes			Pf00795		A0A067FKH5					0	0	0.819	0.504	0.704	0.792	0.920202	0.719295	0.83907	0.972735	55.77	66.1	51.82	64.31	76.5	173.2	57.8	92.5	25.23	22.99	41.61	14.99	1.48352e+07	1.75363e+07
High	A0A067F984	Uncharacterized protein OS=Citrus sinensis OX=2711 GN=CISIN_1g015707mg PE=4 SV=1	0	FALSE	184.754	43	14	15	128	11	402	44.4	8.22	232.47	14	other metabolic processes		other molecular function			A0A067F984					0	1	0.936	0.659	1.232	0.451	0.989534	0.890544	0.989081	0.274818	72.56	74.97	84.23	52.72	27.6	193.4	46.5	132.6	42.84	25.45	33.5	30.53	1.35878e+08	6.5468e+07
High	A0A067FD42	ACOX domain-containing protein (Fragment) OS=Citrus sinensis OX=2711 GN=CISIN_1g0075041mg PE=4 SV=1	0	FALSE	184.03	56	12	18	190	12	278	30.6	6.7	415.74	12	other metabolic processes	other cytoplasmic organelle	other molecular function	Pf01756		A0A067FD42					0	0	1.012	1.708	1.488	1.09	0.999955	0.975506	0.972669	0.998644	39.28	63.03	66.81	52.73	128.5	56.7	116.9	97.9	20.1	45.83	23.11	22.94	7.56415e+07	5.08134e+07
High	A0A067DFB0	Terpene_synth_C domain-containing protein OS=Citrus sinensis OX=2711 GN=CISIN_1g025080mg PE=4 SV=1	0	FALSE	183.988	58	12	15	122	9	258	29.7	4.86	202.91	12			other molecular function	Pf19086		A0A067DFB0					0	3	0.448	8.371	1.618	2.854	0.000106349	0.120903	0.939053	0.26848	46.8	91.9	90.83	99.11	241.8	17.8	95.7	44.6	9.62	37.8	33.35	33.15	7.13104e+07	6.76064e+07
High	A0A067FK86	RmlD_sub_bind domain-containing protein OS=Citrus sinensis OX=2711 GN=CISIN_1g022112mg PE=4 SV=1	0	FALSE	183.703	55	14	19	264	10	302	33.6	7.33	418.48	14	other metabolic processes		other molecular function	Pf04321	102628237	A0A067FK86; cit:102628237					0	0	0.839	1.496	1.444	0.86	0.879887	0.956391	0.97559	0.995591	53.11	96.2	58.86	50.07	96.5	161	65.6	77	10.08	9.87	35.07	30.18	8.71879e+07	9.51737e+07
High	A0A067FIX8	Aspartate aminotransferase (Fragment) OS=Citrus sinensis OX=2711 GN=CISIN_1g047180mg PE=4 SV=1	0	FALSE	183.676	47	14	19	170	14	337	37.6	7.78	373.15	14	other metabolic processes	mitochondrion	other molecular function	Pf00155		A0A067FIX8					0	0	0.915	0.88	0.951	0.928	0.979005	0.935715	0.967632	0.996438	40.82	63.99	47.26	66.16	103.6	100.5	98	97.9	19.71	13.04	16.64	9.79	8.10224e+07	6.76221e+07
High	A0A067GHJ4	Peptidase A1 domain-containing protein OS=Citrus sinensis OX=2711 GN=CISIN_1g038219mg PE=3 SV=1	0	FALSE	183.65	46	15	17	78	14	435	46.7	8.51	171.74	15	protein metabolism		other molecular function	Pf14541, Pf14543		A0A067GHJ4					0	0	0.802	3.053	5.319	0.183	0.837952	0.826144	0.0450994	8.13342e-05	93.85	41.79	74.82	144.99	66.2	24.4	67.5	241.8	24.17	65.62	66.24	26.94	3.12981e+07	2.79249e+07
High	A0A067FP88	NTP_transferase domain-containing protein OS=Citrus sinensis OX=2711 GN=CISIN_1g018060mg PE=4 SV=1	0	FALSE	183.432	51	14	16	179	11	361	39.5	6.93	386.08	14	other metabolic processes		other molecular function	Pf00132, Pf00483		A0A067FP88					0	2	1.131	2.589	2.244	1.148	0.927629	0.816372	0.761629	0.998644	40.09	91.85	91.24	54.1	91.1	91.7	95.4	121.8	10.24	10.58	9.4	19.78	8.68766e+07	9.73896e+07
High	A0A067G6F5	Peroxidase OS=Citrus sinensis OX=2711 GN=CISIN_1g020149mg PE=3 SV=1	0	FALSE	183.414	57	14	16	134	12	330	36.2	8.38	246.55	14	other metabolic processes;stress response;other biological processes	non-structural extracellular	other molecular function	Pf00141		A0A067G6F5					0	2	0.734	0.995	0.727	0.977	0.518061	0.964915	0.852605	0.998644	45.43	44.34	54.87	42.25	103.3	124.1	85.6	87	22.84	33.78	22.84	7.19	3.97106e+07	5.2997e+07
High	A0A067DNY5	Uncharacterized protein OS=Citrus sinensis OX=2711 GN=CISIN_1g028238mg PE=4 SV=1	0	FALSE	183.388	52	11	14	108	11	211	23.3	6.05	218.04	11	other biological processes		enzyme regulator activity	Pf00197		A0A067DNY5					0	0	0.962	0.53	1.181	0.229	0.999955	0.656968	0.994624	0.00420518	59.45	130.34	143.91	115.55	40.3	103.5	28.5	227.7	95.14	177.52	42.69	71.44	4.32737e+06	3.73103e+06
High	A0A067GFH2	Cystatin domain-containing protein OS=Citrus sinensis OX=2711 GN=CISIN_1g033492mg PE=3 SV=1	0	FALSE	183.371	64	6	10	367	5	118	13.3	9.22	1105.64	6	other biological processes		enzyme regulator activity	Pf16845		A0A067GFH2					0	1	0.75	0.567	1.502	0.324	0.568785	0.852842	0.967632	0.0354744	51.7	78.01	64.69	90.65	75.8	138.8	43.9	141.5	4.3	21.51	43.26	37.62	2.04803e+08	2.02613e+08
High	A0A067FII3	40S ribosomal protein S4 OS=Citrus sinensis OX=2711 GN=CISIN_1g023289mg PE=3 SV=1	0	FALSE	182.862	62	17	21	610	5	244	27.5	10.05	1600.47	17	protein metabolism;other metabolic processes	translational apparatus;other cell component	nucleic acid binding activity;other molecular function	Pf00467, Pf00900, Pf01479, Pf08071, Pf16121		A0A067FII3					0	14	1.433	1.734	1.484	1.858	0.267539	0.916041	0.973074	0.723536	65.4	45.95	53.37	56.73	102.2	59.4	152.7	85.6	11.87	25.37	30.12	9.91	3.24892e+08	3.08572e+08
High	A0A067F5X1	Glutamyl-tRNA(Gln) amidotransferase subunit A, chloroplastic/mitochondrial OS=Citrus sinensis OX=2711 GN=GATA PE=3 SV=1	0	FALSE	182.651	31	13	16	81	13	545	57.9	7.71	211.68	13	protein metabolism;RNA metabolism OR transcription;other metabolic processes	mitochondrion;other cell component	other molecular function	Pf01425		A0A067F5X1		GATA			0	0	1.008	1.333	0.93	1.509	0.999955	0.999926	0.963709	0.961663	45.16	57.32	50.65	47.57	89.3	101.4	117.7	91.5	10.35	25.26	27.98	8.53	2.80857e+07	2.44341e+07
High	A0A067EYF5	PfkB domain-containing protein OS=Citrus sinensis OX=2711 GN=CISIN_1g018696mg PE=3 SV=1	0	FALSE	182.639	56	15	17	256	14	351	37.4	5.2	590.07	15	other metabolic processes		kinase activity;other molecular function	Pf00294	102609349	A0A067EYF5; cit:102609349					0	0	0.901	1.159	1.342	0.966	0.975586	0.991959	0.980178	0.998644	47.43	59.91	81.63	29.62	98.8	100.8	92.4	107.9	2.9	11.54	11.19	10.73	4.70398e+07	5.03835e+07
High	A0A067GGB2	Fn3_like domain-containing protein OS=Citrus sinensis OX=2711 GN=CISIN_1g003606mg PE=4 SV=1	0	FALSE	182.582	28	18	19	183	17	808	88.7	7.93	314.73	18	other metabolic processes	non-structural extracellular;other cell component	other molecular function	Pf00933, Pf01915, Pf14310		A0A067GGB2					0	1	1.06	1.225	0.957	1.219	0.982145	0.996572	0.969724	0.996438	56.79	90.9	66.83	76.59	79.9	141.2	76.4	102.4	21.97	23.73	24.5	28.45	1.09013e+08	7.31314e+07
High	A0A067H3Y5	Metallophos domain-containing protein OS=Citrus sinensis OX=2711 GN=CISIN_1g015684mg PE=4 SV=1	0	FALSE	182.397	40	8	12	120	8	390	42.7	9.11	465.3	8			other molecular function	Pf00149		A0A067H3Y5					0	0	0.981	0.989	1.005	0.86	0.999955	0.97738	0.976356	0.993663	54.67	72.13	48.98	57.08	106.4	93.2	105.9	94.6	6.1	16.11	16.61	16.33	7.45697e+07	8.0395e+07
High	A0A067FBR0	GMC_oxred_C domain-containing protein (Fragment) OS=Citrus sinensis OX=2711 GN=CISIN_1g0081631mg PE=4 SV=1	0	FALSE	182.348	37	10	14	239	6	280	30.6	6.54	592.26	10			other molecular function	Pf05199		A0A067FBR0					0	0	0.895	0.856	0.899	0.847	0.970871	0.935715	0.946276	0.996276	55.02	68.37	90.54	45.84	97.4	137.6	72.6	92.5	11.8	29.48	27.53	18.98	5.49546e+07	6.30589e+07
High	A0A067GPN7	Lipase_GDSL domain-containing protein OS=Citrus sinensis OX=2711 GN=CISIN_1g021807mg PE=4 SV=1	0	FALSE	182.31	40	11	14	302	8	307	34	8.31	779.5	11			other molecular function	Pf00657		A0A067GPN7					0	2	1.161	0.326	0.829	0.352	0.880243	0.482229	0.915616	0.0647219	51.33	95.74	45.33	57.72	51.3	143.4	83.4	121.8	8.59	26.75	12.89	11.5	1.95407e+08	2.35367e+08
High	A0A067G2M6	Str_synth domain-containing protein (Fragment) OS=Citrus sinensis OX=2711 GN=CISIN_1g0261182mg PE=4 SV=1	0	FALSE	182.146	64	8	11	265	8	149	16.6	5.33	739.08	8	other metabolic processes	other cytoplasmic organelle	other molecular function	Pf03088		A0A067G2M6					0	0	0.919	0.269	0.34	1.166	0.982914	0.309771	0.145792	0.998644	68.61	83.1	122.79	111.1	61.5	210.7	80.6	47.2	36.3	28.28	24.92	42.64	6.87612e+07	1.19485e+08
High	A0A067E3L4	Uncharacterized protein OS=Citrus sinensis OX=2711 GN=CISIN_1g010288mg PE=4 SV=1	0	FALSE	181.778	35	14	15	86	14	513	56.2	6.38	203.79	14	other metabolic processes	other cell component	other molecular function	Pf00300		A0A067E3L4					0	0	1.323	0.697	1.375	0.587	0.500575	0.872706	0.97665	0.637773	37.36	107.15	89.05	65.39	103.3	38.8	126.3	131.6	22.93	74.55	12.99	11.63	5.26564e+07	7.10882e+07
High	A0A067EQW9	Uncharacterized protein (Fragment) OS=Citrus sinensis OX=2711 GN=CISIN_1g0066452mg PE=4 SV=1	0	FALSE	181.747	50	11	22	125	11	224	24.8	5	260.06	11	transport	cytosol	other molecular function			A0A067EQW9					0	0	1.009	4.2	1.441	2.166	0.999955	0.595429	0.97559	0.506846	52.27	98.26	96.96	63.34	159.3	31.1	137.8	71.8	25.64	39.37	29.54	58.55	7.48756e+07	7.02019e+07
High	A0A067EDW4	X8 domain-containing protein (Fragment) OS=Citrus sinensis OX=2711 GN=CISIN_1g0122621mg PE=3 SV=1	0	FALSE	181.521	61	9	16	328	9	222	23.4	5.29	736.36	9	other metabolic processes		other molecular function	Pf00332, Pf07983		A0A067EDW4					0	0	1.074	0.752	0.751	0.992	0.976749	0.904665	0.871071	0.998644	63.58	59.34	82.02	69.65	96.7	121.1	100.7	81.6	11.67	22.44	10.06	28.15	8.2127e+07	1.04632e+08
High	A0A067DYQ2	SAP domain-containing protein OS=Citrus sinensis OX=2711 GN=CISIN_1g004904mg PE=4 SV=1	0	FALSE	181.492	27	14	19	101	14	724	79.2	4.92	250.25	14			nucleic acid binding activity	Pf02037, Pf16294		A0A067DYQ2					0	0	0.691	1.867	1.36	0.865	0.492404	0.980085	0.978451	0.996276	39.89	68.17	73.54	44.15	169.6	33.1	94	103.3	15.34	91.89	12.36	19.23	2.10823e+07	2.55839e+07
High	A0A067G2K4	PKS_KS domain-containing protein OS=Citrus sinensis OX=2711 GN=CISIN_1g008146mg PE=3 SV=1	0	FALSE	180.928	38	12	15	102	12	576	61.9	8.43	242.22	12	other metabolic processes	other cell component	other molecular function	Pf00109, Pf02801		A0A067G2K4					0	0	1.129	2.217	2.885	1.011	0.935578	0.933198	0.513631	0.998644	41	65.08	63.27	29.08	115.5	40.9	125.7	117.8	13.83	64.52	13.3	7.8	2.45173e+07	2.69756e+07
High	A0A067ET09	Aminotran_1_2 domain-containing protein OS=Citrus sinensis OX=2711 GN=CISIN_1g015768mg PE=4 SV=1	0	FALSE	180.707	46	17	18	151	17	398	44.1	7.02	316.81	17	other metabolic processes		other molecular function	Pf00155		A0A067ET09					0	0	1.007	0.932	0.977	0.899	0.999955	0.945093	0.97433	0.996438	50.94	47.74	54.04	51.93	85.9	112.4	90.3	111.3	16.76	24.98	15.22	7.97	5.2259e+07	4.61352e+07
High	A0A067GXI4	Serine/threonine-protein phosphatase 2A 55 kDa regulatory subunit B OS=Citrus sinensis OX=2711 GN=CISIN_1g010206mg PE=3 SV=1	0	FALSE	180.696	40	15	18	107	9	514	57.3	6.07	217.1	15		other cell component	enzyme regulator activity	Pf00400	102608811	A0A067GXI4					0	7	0.868	2.722	1.728	1.633	0.940925	0.850141	0.915616	0.887441	44.37	98.87	97.21	56.02	147.2	83.7	116.2	53	13.22	23.3	32.75	58.11	5.46062e+07	7.34365e+07
High	A0A067G8M8	Uncharacterized protein OS=Citrus sinensis OX=2711 GN=CISIN_1g020081mg PE=4 SV=1	0	FALSE	180.639	51	14	15	62	14	331	36.7	5.52	126.67	14	other biological processes	cytosol;nucleus	other molecular function	Pf00462		A0A067G8M8					0	0	0.854	2.348	1.988	0.964	0.935578	0.902496	0.848716	0.998644	45.74	66.33	82.99	62.91	111.3	45.2	132.9	110.6	30.37	79.92	24.89	10.68	2.77119e+07	3.39035e+07
High	A0A067EQ11	Cysteine synthase OS=Citrus sinensis OX=2711 GN=CISIN_1g020617mg PE=3 SV=1	0	FALSE	180.606	60	10	16	188	10	323	34.4	5.33	522.94	10	other metabolic processes	other cell component	other molecular function	Pf00291	102612737	A0A067EQ11					0	0	1.145	1.539	1.152	1.768	0.906602	0.991959	0.988967	0.790107	49.73	47.8	72.7	52.41	121.6	76	128.2	74.3	9.73	19.35	16.52	12.5	6.01064e+07	6.41646e+07
High	A0A067ECZ3	Uncharacterized protein OS=Citrus sinensis OX=2711 GN=CISIN_1g018851mg PE=4 SV=1	0	FALSE	180.605	40	12	16	103	12	349	39.9	9.03	210.39	12	protein metabolism;RNA metabolism OR transcription;other metabolic processes	cytosol;other cell component	nucleic acid binding activity;other molecular function	Pf01409, Pf18552, Pf18553		A0A067ECZ3					0	0	0.741	3.166	1.961	1.504	0.615973	0.816372	0.854997	0.962085	72.32	90.19	92.41	62.61	155	29.2	120.5	95.3	10.16	92.81	34.68	19.1	3.78507e+07	3.32564e+07
High	A0A067DW03	40S ribosomal protein SA OS=Citrus sinensis OX=2711 GN=CISIN_1g018448mg PE=3 SV=1	0	FALSE	180.277	37	10	18	234	10	316	34.5	5.83	518.85	10	cell organization and biogenesis;protein metabolism;other metabolic processes	cytosol;translational apparatus	other molecular function	Pf00318	102626238	A0A067DW03; cit:102626238					0	0	1.062	3.199	2.014	1.489	0.982412	0.77024	0.844466	0.961663	69.33	75.01	81.15	49.12	133.8	40.7	131.5	94	10.96	43.37	23.95	19.74	6.44751e+07	8.41844e+07
High	A0A067GHW3	Patatin OS=Citrus sinensis OX=2711 GN=CISIN_1g0308261mg PE=3 SV=1	0	FALSE	180.008	71	10	13	385	10	171	18.3	5.58	840.87	10	other metabolic processes		other molecular function	Pf01734		A0A067GHW3					0	0	0.511	6.235	1.626	1.757	0.00315936	0.122172	0.937302	0.796725	65.56	47.85	46.27	50.27	175.2	25.9	164.5	34.5	11.05	5.55	32.06	10.29	1.67814e+09	1.51982e+09
High	A0A067D4P9	Homoserine dehydrogenase (Fragment) OS=Citrus sinensis OX=2711 GN=CISIN_1g035486mg PE=3 SV=1	0	FALSE	179.761	76	16	17	198	16	234	25.8	6.38	411.32	16	other metabolic processes		kinase activity;other molecular function	Pf00742		A0A067D4P9					0	0	1.022	3.69	2.247	1.316	0.999955	0.562416	0.761387	0.996276	39.67	82.09	80.08	48.07	138.7	60	130.2	71.2	16.44	16.51	20.83	26.14	1.07246e+08	1.18896e+08
High	A0A067E6J7	Xyloglucan endotransglucosylase/hydrolase OS=Citrus sinensis OX=2711 GN=CISIN_1g023337mg PE=3 SV=1	0	FALSE	178.856	48	12	17	256	9	283	32.1	7.77	584.14	12	cell organization and biogenesis;other metabolic processes;other biological processes	non-structural extracellular;other cell component	other molecular function	Pf00722, Pf06955	102627351	A0A067E6J7; cit:102627351					0	2	1.274	0.921	0.567	2.045	0.619685	0.985905	0.643181	0.565854	48.55	62.96	78.44	62.11	63.7	31	160.2	145.1	55.17	46.19	8.37	21.92	4.62474e+08	7.65977e+08
High	A0A067EKT3	Aldo_ket_red domain-containing protein OS=Citrus sinensis OX=2711 GN=CISIN_1g019272mg PE=4 SV=1	0	FALSE	178.762	47	13	15	177	5	343	37.6	5.96	432.69	13			other molecular function	Pf00248	102622901	A0A067EKT3; cit:102622901					0	1	0.755	0.487	0.801	0.407	0.745199	0.592046	0.905305	0.224082	37.41	99.52	49.08	34.25	75.8	129.1	45.8	149.4	10.11	70.88	64.31	32.6	9.17339e+06	1.17171e+07
High	A0A067DBV2	Uncharacterized protein OS=Citrus sinensis OX=2711 GN=CISIN_1g030674mg PE=3 SV=1	0	FALSE	178.584	77	12	13	102	12	173	19.9	6.27	237.92	12	other biological processes	cytosol;other cell component	other molecular function	Pf00004, Pf17862		A0A067DBV2					0	0	0.809	2.841	2.144	1.18	0.837079	0.84671	0.803766	0.998644	66.45	72.86	104.66	65.22	174.8	34.5	102.4	88.2	17.9	57.66	32.79	19.13	3.41703e+07	4.49453e+07
High	A0A067EUM0	Uncharacterized protein OS=Citrus sinensis OX=2711 GN=CISIN_1g042301mg PE=3 SV=1	0	FALSE	178.168	64	16	19	188	16	227	26.5	5.26	308.69	16	other metabolic processes	other cell component	other molecular function	Pf02798	102607202	A0A067EUM0; cit:102607202					0	0	0.896	0.346	0.834	0.352	0.966725	0.535462	0.916973	0.0647219	75.62	90.78	75.37	82.01	81.7	149.7	50.6	118	31.43	32.96	47.57	17.41	7.9081e+07	1.46209e+08
High	A0A067FG53	Uncharacterized protein OS=Citrus sinensis OX=2711 GN=CISIN_1g016716mg PE=3 SV=1	0	FALSE	178.004	42	15	19	196	15	384	42.8	6.73	380.95	15	other metabolic processes	other cell component	kinase activity;other molecular function	Pf00288, Pf08544		A0A067FG53					0	0	0.83	2.21	1.672	1.12	0.860862	0.848338	0.926379	0.998644	37.42	90.56	110.19	35.1	108.1	111.2	82.6	98	19.46	33.51	9.72	10.19	1.04223e+08	8.68872e+07
High	A0A067GMI1	Importin N-terminal domain-containing protein OS=Citrus sinensis OX=2711 GN=CISIN_1g002876mg PE=4 SV=1	0	FALSE	177.745	24	15	17	89	13	872	96.7	4.75	167.8	15	transport	nucleus;other cell component	other molecular function	Pf03810, Pf13513	102621963	A0A067GMI1; cit:102621963					0	2	0.959	1.712	1.768	1.239	0.999955	0.991959	0.908307	0.99701	40.77	81.12	58.17	47.11	134.1	38.4	123.3	104.2	22.74	63.99	38.38	5.23	2.20753e+07	2.71649e+07
High	A0A067E5I9	Ribokinase OS=Citrus sinensis OX=2711 GN=CISIN_1g017101mg PE=3 SV=1	0	FALSE	177.256	42	13	14	183	13	377	40.1	7.85	363.47	13	other metabolic processes	nucleus;other cell component	kinase activity;other molecular function	Pf00294		A0A067E5I9					0	0	0.988	2.24	1.22	2.187	0.999955	0.890544	0.992062	0.479709	48.83	52.76	69.97	34.41	150.9	66.3	123.9	58.9	4.02	38.37	24.11	15.82	7.75546e+07	8.54732e+07
High	A0A067ESX7	Uncharacterized protein OS=Citrus sinensis OX=2711 GN=CISIN_1g044485mg PE=4 SV=1	0	FALSE	177.211	56	11	16	183	9	257	26.9	6.06	393.95	11			other molecular function	Pf00106		A0A067ESX7					0	2	0.682	11.292	5.527	1.601	0.27726	0.0171506	0.0361112	0.901153	53.34	130.92	123.38	66.06	188.9	17.9	119.2	74	14.09	35.06	3.3	33.35	1.53528e+08	1.36785e+08
High	A0A067FJU2	C1_2 domain-containing protein OS=Citrus sinensis OX=2711 GN=CISIN_1g005824mg PE=3 SV=1	0	FALSE	177.163	8	7	17	349	1	675	75	9.1	1005.95	7	stress response;other biological processes	other membranes;other cell component	other molecular function	Pf00012, Pf03107		A0A067FJU2					0	0	2.238	1.123	1.952	1.245	0.0347031	0.975506	0.919945	0.998644	55.87	58.31	73.91	81.83	71.1	61.1	136.3	131.6	32.36	61.45	41.43	63.51	2.20762e+06	3.63887e+06
High	A0A067DGB4	Sulfotransferase (Fragment) OS=Citrus sinensis OX=2711 GN=CISIN_1g036194mg PE=3 SV=1	0	FALSE	176.94	41	11	11	157	11	300	34.6	6.11	394.78	11	other metabolic processes	other cell component	other molecular function	Pf00685		A0A067DGB4					0	0	0.782	28.145	0.082	5.04	0.677948	0.000563692	2.95278e-05	0.00449892	40.73	40.53	32.61	124.44	212.5	0.9	186.2	0.4	7.58	104.9	26.95	126.5	8.21959e+07	8.77612e+07
High	A0A067FC15	Peroxidase OS=Citrus sinensis OX=2711 GN=CISIN_1g020412mg PE=3 SV=1	0	FALSE	176.921	50	12	14	224	12	326	36	5.27	494.64	12	other metabolic processes;stress response;other biological processes	non-structural extracellular	other molecular function	Pf00141	102622610	A0A067FC15; cit:102622610					0	0	0.995	0.996	0.985	1.001	0.999955	0.993976	0.975149	0.998644	38.85	50.42	47.77	54.08	104.5	94.5	93.1	108	9.74	18.24	13.67	12.32	1.48218e+08	1.51234e+08
High	A0A067DF17	Fructose-bisphosphate aldolase OS=Citrus sinensis OX=2711 GN=CISIN_1g016748mg PE=3 SV=1	0	FALSE	176.426	38	10	11	126	8	383	41.8	6.54	402.53	10	other metabolic processes	cytosol	other molecular function	Pf00274		A0A067DF17					0	0	0.99	0.153	0.28	0.774	0.999955	0.016932	0.0561253	0.968828	77.66	83.07	85.38	71.05	29.2	260.5	41.7	68.6	17.11	70.25	64.68	28.82	2.84108e+06	4.07568e+06
High	A0A067FB32	14_3_3 domain-containing protein OS=Citrus sinensis OX=2711 GN=CISIN_1g024539mg PE=3 SV=1	0	FALSE	176.042	56	11	16	186	2	261	29.4	4.79	396.05	11				Pf00244	102608475	A0A067FB32					0	0	0.343	1.254	0.609	0.481	0.00419819	0.981584	0.640886	0.698709	69.53	33.62	121.32	93.15	140.6	121.4	36.4	101.6	29.06	41.73	115.14	47.25	2.88571e+06	3.41336e+06
High	A0A067H488	GAE domain-containing protein (Fragment) OS=Citrus sinensis OX=2711 GN=CISIN_1g0450231mg PE=4 SV=1	0	FALSE	175.993	34	17	21	118	17	653	70.8	5.25	317.45	17	transport	other membranes;ER/Golgi	other molecular function	Pf01602, Pf02883		A0A067H488					0	0	1.104	3.312	2.733	1.699	0.953638	0.750697	0.568479	0.84951	70.13	78.3	91.51	49.42	125.8	37	162.2	75.1	6.47	21.64	22.75	22.17	4.32984e+07	4.9487e+07
High	A0A067CZQ9	Pectinesterase OS=Citrus sinensis OX=2711 GN=CISIN_1g029714mg PE=4 SV=1	0	FALSE	175.944	66	5	17	200	4	189	20.5	9.13	742.08	5	cell organization and biogenesis;other metabolic processes		other molecular function	Pf01095		A0A067CZQ9					0	0	1.059	0.115	0.725	0.136	0.976749	0.0145986	0.850768	3.6968e-06	72.71	87.46	81.03	110.99	8.3	221.5	8.7	161.6	34.62	19.54	27.75	10.29	4.08713e+07	3.98509e+07
High	A0A067FLN8	Uncharacterized protein OS=Citrus sinensis OX=2711 GN=CISIN_1g024895mg PE=3 SV=1	0	FALSE	175.899	49	11	21	261	11	261	28.4	8.12	472.73	11	other biological processes	non-structural extracellular;other cell component		Pf01357, Pf03330	102629326	A0A067FLN8; cit:102629326					0	0	1.183	1.337	1.009	1.689	0.832805	0.994926	0.976356	0.826801	51.23	53.74	76	63.4	102.9	73.5	137.7	85.9	13.87	29.96	8.94	22.36	1.25061e+08	1.04484e+08
High	A0A067EMB3	Uncharacterized protein OS=Citrus sinensis OX=2711 GN=CISIN_1g005183mg PE=3 SV=1	0	FALSE	175.501	34	18	19	118	18	710	78.9	7.18	215.98	18	protein metabolism		other molecular function	Pf00557, Pf01321, Pf16188, Pf16189	102618596	A0A067EMB3					0	0	1.107	0.714	0.976	0.786	0.956235	0.876959	0.97433	0.970863	45.55	34.99	59.59	44.38	74.6	133.2	85.4	106.7	27.17	7.18	4.54	22.62	1.64719e+07	2.28373e+07
High	A0A067GEK8	Proteasome subunit alpha type OS=Citrus sinensis OX=2711 GN=CISIN_1g025892mg PE=3 SV=1	0	FALSE	175.262	70	12	13	231	7	244	27.2	6.44	529.63	12	protein metabolism;other metabolic processes	nucleus;other cell component		Pf00227, Pf10584		A0A067GEK8					0	0	0.813	1.473	1.257	0.997	0.84109	0.993976	0.987806	0.998644	48.58	70.85	71.39	37.84	136.1	86	92.7	85.1	17.49	42.35	21.61	35.71	3.50854e+07	5.33305e+07
High	A0A067FGN8	Uncharacterized protein OS=Citrus sinensis OX=2711 GN=CISIN_1g030202mg PE=4 SV=1	0	FALSE	174.953	54	8	11	136	8	181	20.6	4.93	367.68	8	signal transduction;other biological processes	plasma membrane;other membranes;other cell component	enzyme regulator activity	Pf10604		A0A067FGN8					0	0	0.534	0.279	0.821	0.249	0.0459993	0.298008	0.913133	0.00931359	72.23	103.36	59.52	77.81	50.2	208.8	23.5	117.6	14.83	17.03	23.64	19.06	2.21003e+07	1.84654e+07
High	P02768-1	SWISS-PROT:P02768-1 Tax_Id=9606 Gene_Symbol=ALB Isoform 1 of Serum albumin precursor	0	TRUE	174.813	30	17	20	50	12	609	69.3	6.28	76.66	17	stress response;other biological processes	non-structural extracellular;ER/Golgi;other cell component	nucleic acid binding activity;other molecular function	Pf00273	213	E7ESS9; hsa:213; O95574; P02768; P04277; Q13140; Q645G4; Q68DN5; Q6UXK4; Q86YG0; Q8IUK7; Q9P157; Q9P1I7; Q9UHS3; Q9UJZ0	ENSG00000163631	ALB	Scavenging of heme from plasma; Platelet degranulation ; Regulation of Insulin-like Growth Factor (IGF) transport and uptake by Insulin-like Growth Factor Binding Proteins (IGFBPs); Post-translational protein phosphorylation; Cytoprotection by HMOX1; Recycling of bile acids and salts; Heme degradation; HDL remodeling; Heme biosynthesis	Selenium micronutrient network; Vitamin B12 metabolism; Folate metabolism; Complement system; VEGFA-VEGFR2 signaling pathway	14	4	0.837	0.603	0.612	0.678	0.974794	0.750697	0.718299	0.921465	74.77	106.11	81.44	73.83	78.1	140.3	70	111.5	47.34	126.35	10.55	23.75	1.09395e+07	1.10233e+07
High	A0A067DYI6	Bifunctional dihydrofolate reductase-thymidylate synthase OS=Citrus sinensis OX=2711 GN=CISIN_1g009747mg PE=3 SV=1	0	FALSE	174.673	38	16	19	127	16	513	57.6	6.67	265.7	16	other metabolic processes		other molecular function	Pf00186, Pf00303		A0A067DYI6					0	0	1.071	2.612	1.567	1.722	0.979005	0.852842	0.957073	0.840928	53.8	85.2	69.74	48.58	98.6	70.4	134.3	96.7	22.4	21.11	5.13	9.62	6.82878e+07	8.87005e+07
High	A0A067EGC1	Electron transfer flavoprotein subunit alpha OS=Citrus sinensis OX=2711 GN=CISIN_1g018528mg PE=3 SV=1	0	FALSE	174.67	50	11	14	86	11	354	37.7	8.24	186.52	11	other metabolic processes	mitochondrion	other molecular function	Pf00766, Pf01012	102610758	A0A067EGC1; cit:102610758					0	0	0.936	1.676	1.927	0.868	0.999955	0.991806	0.863179	0.996276	44.67	81.92	77.05	44.33	111.3	55	108.4	125.3	16.69	62.64	7.89	7.49	2.79503e+07	2.31826e+07
High	A0A067EJ14	Uncharacterized protein OS=Citrus sinensis OX=2711 GN=CISIN_1g003233mg PE=4 SV=1	0	FALSE	174.33	25	12	18	54	12	837	91.5	4.44	90.04	12						A0A067EJ14					0	0	0.483	2.032	1.27	0.62	0.035366	0.97227	0.998718	0.84951	73.96	100.03	80.73	63.4	118.7	40	130.2	111.2	18.23	94.78	23.82	43.62	6.52794e+06	6.36135e+06
High	A0A067DUY1	Purple acid phosphatase OS=Citrus sinensis OX=2711 GN=CISIN_1g008312mg PE=3 SV=1	0	FALSE	174.299	19	9	16	247	7	569	63.9	6.57	448.47	9	other metabolic processes	other membranes	other molecular function	Pf00149, Pf14008, Pf16656	102616467	A0A067DUY1					0	2	0.854	0.505	0.491	1.004	0.918615	0.738835	0.50355	0.998644	66.11	37.67	63.82	72.95	69.8	148.5	108.5	73.2	14.88	13.87	47.9	49.97	5.37577e+07	4.49816e+07
High	A0A067E2Z5	Uncharacterized protein OS=Citrus sinensis OX=2711 GN=CISIN_1g026987mg PE=4 SV=1	0	FALSE	173.86	45	9	17	129	8	230	25.6	4.96	370.25	9				Pf04832		A0A067E2Z5					0	2	1.147	0.642	0.774	1.035	0.91637	0.855469	0.890831	0.998644	55.86	53.44	63.74	36.94	67.3	128.3	84	120.4	2.11	10.87	24.19	27.46	6.38298e+07	6.41101e+07
High	A0A067E1H0	Uncharacterized protein (Fragment) OS=Citrus sinensis OX=2711 GN=CISIN_1g0122622mg PE=3 SV=1	0	FALSE	173.846	39	6	14	236	6	245	26.1	8.13	571.58	6	other metabolic processes	plasma membrane;other membranes	other molecular function	Pf00332		A0A067E1H0					0	0	1.069	0.809	0.893	0.924	0.979005	0.932092	0.943124	0.996438	40.41	47.31	38.22	27.88	92.6	112.5	96.1	98.8	14.06	23.31	17.64	12.89	1.13316e+08	1.19165e+08
High	A0A067ESL9	Ribosomal_L7Ae domain-containing protein (Fragment) OS=Citrus sinensis OX=2711 GN=CISIN_1g047379mg PE=3 SV=1	0	FALSE	173.728	38	6	9	179	6	154	16.9	9.55	407.26	6		other membranes;cytosol;translational apparatus	nucleic acid binding activity;other molecular function	Pf01248		A0A067ESL9					0	0	1.396	1.414	1.147	1.646	0.306906	0.996572	0.987806	0.867544	53.49	97.05	70.91	49.87	110.4	68.8	140.7	80.1	14.73	33.77	38.26	23.2	6.73572e+07	6.16837e+07
[truncated: 4,123 more rows]
[truncated: 32 more columns]
