# Supplementary material for: Proteomic analysis may explain differences in Citrus × limon and Citrus × sinensis susceptibility to Trioza erytreae
Source: Plant Signal Behav. 2026 Feb 18;21(1):2632509. doi: 10.1080/15592324.2026.2632509 (PMC12928643; doi:10.1080/15592324.2026.2632509)
Supplement: Table_C_Loading values of the differentially abundant proteins DAPs related to the first component of the principal com.xlsx [file KPSB_A_2632509_SM5833.xlsx]

## Sheet: Content summary
	Sheet Title	Description	Column title	Column info
	Content summary	Summary of this workbook content
	LemonPCAPC1DAPLoadingValues	Loading values of each protein relating the first principal component of the EurekaLemonInf vs EurekaLemonCon principal component analysis (PCA) using the differentially abundant proteins (DAP's)	Citrus sinensis Accession	Protein name (Citrus sinensis uniprot database) https://www.uniprot.org/
			Arabidopsis thaliana ortholog (String)	Arabidopsis thaliana ortholog name attained through STRING database (https://string-db.org/)
			Loading Values	Loading value of specific protein on the first component of the principal component analysis, i.e the importance/weight of this protein o the first component.
	OrangePCAPC1DAPLoadingValues	Loading values of each protein relating the first principal component of the ValenciaSwOInf vs ValenciaSwOCon principal component analysis (PCA) using the differentially abundant proteins (DAP's)	Citrus sinensis Accession	Protein name (Citrus sinensis uniprot database) https://www.uniprot.org/
			Arabidopsis thaliana ortholog (String)	Arabidopsis thaliana ortholog name attained through STRING database (https://string-db.org/)
			Loading Values	Loading value of specific protein on the first component of the principal component analysis, i.e the importance/weight of this protein o the first component.

## Sheet: LemonPCAPC1DAPLoadingValues
Citrus sinensis protein accession	Arabidopsis thaliana protein Accession (STRING)	Loading Values
A0A067GSU9	MTSSB	0.153607
A0A067DGV8	CLH1	0.151057
A0A067GEZ0	APR1	0.150639
A0A067FTZ3	UGT76E1	0.150585
A0A067FZU2	AT3G11210	0.149497
A0A067DPT0	AT3G05170	0.149156
A0A067H4J0	ROC4	0.148692
A0A067FXF9	PP2A-4	0.148617
A0A067DU63	TPS21	0.148501
A0A067F307	ELI3-2	0.148434
A0A067GDP3	DIN10	0.147733
A0A067H294	OPCL1	0.147377
A0A067DE82	AT1G24430	0.147208
A0A067EE37	AT1G07750	0.146753
A0A067EPV6	AT5G09880	0.146741
A0A067GIU9	AT1G30300	0.146707
A0A067ESX7	AT3G51680	0.146619
A0A067GVT6	CPB	0.146476
A0A067D420	CHIA	0.146158
A0A067CZJ4	AT1G47480	0.146073
A0A067GXT8	ATBFRUCT1	0.145827
A0A067H2F2	CAT	0.145728
A0A067EVR3	APK3	0.145339
A0A067G2K8	MTO1	0.145307
A0A067FRD3	GR-RBP3	0.145205
A0A067EJK1	Hsp70b	0.144827
A0A067FZ71	DSK2	0.144422
A0A067GMU2	ISA3	0.144134
A0A067EEJ7	AT2G38410	0.144099
A0A067DWQ6	AT1G56670	0.143965
A0A067HDT6	PMM	0.14386
A0A067ECI4	HCF136	0.143837
A0A067EE76	MES10	0.143484
A0A067DRF8	AT2G43770	0.143407
A0A067EYZ4	SCPL51	0.143256
A0A067GDZ0	AT5G45910	0.143075
A0A067DYQ2	AT4G39680	0.142997
A0A067GVX6	AT2G18570	0.142625
A0A067FGQ9	AT4G29120	0.142446
A0A067GXW7	emb1187	0.141659
A0A067F0C4	RSR4	0.140992
A0A067F2B1	ETFBETA	0.140739
A0A067GJP9	AT5G11700	0.140113
A0A067DP46	AT5G22850	0.139715
A0A067GIR1	EMB2754	0.135573
A0A067G4N9	AT3G11780	0.133861
A0A067EHQ6	VIP4	0.126746
A0A067GRQ1	PANK1	0.118656

## Sheet: OrangePCAPC1DAPLoadingValues
Citrus sinensis protein accession	Arabidopsis thaliana protein Accession (STRING)	Loading Values
A0A067EEX9	AT1G62020	0.0320623
A0A067GN78	PDXH	0.0320038
A0A067G4W5	SPS1F	0.0319893
A0A067E6J5	AT3G02760	0.0319444
A0A067GP07	AGAL1	0.0319066
A0A067GVG2	AT3G50590	0.03189
A0A067F2E7	AT3G12390	0.0318806
A0A067G9E4	AT4G11380	0.0318306
A0A067FG88	EIF4A-2	0.0318303
A0A067FQA4	PBS2	0.0318273
A0A067F9M5	AT3G18190	0.0317869
A0A067FZB6	TSA2	0.0317856
A0A067EBP2	CLPC1	0.0317854
A0A067DTK5	AT1G04850	0.0317482
A0A067F449	FTSZ1-1	0.0317383
A0A067GLY9	AT1G77670	0.0317256
A0A067G4C6	BGAL8	0.031718
A0A067E2D7	AT3G02930	0.0317145
A0A067H294	OPCL1	0.0317108
A0A067GNR1	UPL1	0.0316973
A0A067H296	AT3G61080	0.0316953
A0A067E181	AT4G25890	0.031683
A0A067E2T0	TUA2	0.0316806
A0A067EZY8	XYL4	0.0316758
A0A067GZI6	AT5G20890	0.0316751
A0A067F119	PTEN2A	0.0316653
A0A067H2Q9	AT1G01710	0.0316648
A0A067E6J7	XTR6	0.0316609
A0A067GPL2	EIF2B	0.0316455
A0A067H0R9	AT4G24550	0.0316424
A0A067GC64	TUB6	0.0316408
A0A067FWF8	F20D22.6	0.0316381
A0A067FT46	AGO4	0.031629
A0A067GYR5	HEMB1	0.0316281
A0A067H2G5	IMPA-1	0.031602
A0A067EXD1	ARA12	0.0315981
A0A067H8F0	CINV2	0.031588
A0A067GD83	VPS54	0.0315868
A0A067GL32	#N/A	0.0315844
A0A067H6I5	GH3.17	0.0315746
A0A067EG31	AT5G36230	0.0315687
A0A067DJL6	AT5G27850	0.0315484
A0A067G6R6	AIR9	0.0315362
A0A067G2Y3	PA200	0.0315353
A0A067H7P7	AT1G76810	0.0315298
A0A067DHB0	AT5G06570	0.0315256
A0A067DV91	AGO5	0.0315227
A0A067E3Q8	VLN2	0.0315114
A0A067E0J9	AT1G18270	0.0315105
A0A067G0T6	LIF2	0.0315104
A0A067DS81	AGO1	0.031499
A0A067H1W4	XTH24	0.031497
A0A067EJR5	LTA3	0.0314958
A0A067GIJ4	TUB8	0.0314955
A0A067ECI6	NUC-L1	0.0314895
A0A067ERQ2	FVE	0.0314879
A0A067FGY4	EIF3G1	0.0314849
A0A067FSX8	PGY2	0.0314819
A0A067EE33	PAP10	0.0314819
A0A067ERY9	TUB6	0.0314788
A0A067EWE7	EMB2753	0.0314748
A0A067E1E4	AT5G63120	0.0314612
A0A067FF22	AT4G26910	0.0314598
A0A067DI47	AT4G13780	0.0314598
A0A067HG38	GLB1	0.0314552
A0A067EZ73	XYL4	0.031453
A0A067DQW9	VIP3	0.0314522
A0A067EBQ2	AT4G24830	0.0314507
A0A067GR47	TPS7	0.0314432
A0A067EJP3	LSP1	0.0314363
A0A067DAW0	TSBtype2	0.0314316
A0A067FE64	MC4	0.0314257
A0A067GB47	AT2G01220	0.0314219
A0A067EP13	AT5G54750	0.0314208
A0A067GZJ7	AT5G42250	0.0314149
A0A067FBB2	#N/A	0.0314115
A0A067EU40	TUA5	0.0314097
A0A067F3T4	CAC2	0.0314093
A0A067F287	CPN60A	0.0313935
A0A067G2B9	TUA2	0.0313925
A0A067F9W2	TUB8	0.031383
A0A067GE28	PEX7	0.0313794
A0A067FPI1	KAK	0.0313712
A0A067ERY3	RIN1	0.0313614
A0A067H2F2	CAT	0.0313416
A0A067FY68	CPK6	0.0313383
A0A067D0J9	HAOX1	0.031335
A0A067EQH4	TPS5	0.0313291
A0A067ENP8	AT3G23660	0.0313284
A0A067GWY1	ARA12	0.0313183
A0A067FMF6	AT4G31480	0.0313176
A0A067E1C0	B73	0.031291
A0A067FV88	AOC3	0.0312892
A0A067EZR0	LOS4	0.0312868
A0A067H1Y2	ATSBT5.2	0.0312842
A0A067H7C7	NOXY38	0.0312822
A0A067GR69	AT1G24510	0.0312709
A0A067GK66	AT5G11900	0.0312666
A0A067G5N9	AT3G12050	0.0312527
A0A067DDG9	EMB2024	0.0312501
A0A067F3X5	AT-HF	0.031245
A0A067G327	TEX1	0.0312425
A0A067F387	VLN4	0.03124
A0A067GC08	AT5G59950	0.0312299
A0A067DEB3	MAML-4	0.0312278
A0A067EEM6	AT1G14570	0.0312249
A0A067GSR5	AT1G12000	0.0312242
A0A067DGY9	AT4G28400	0.0312227
A0A067F2Y2	UAP56a	0.0312135
A0A067E2K4	ADT6	0.0312098
A0A067F7R6	AT2G42690	0.0311984
A0A067G9G4	GSH1	0.0311831
A0A067FAT6	UBA1	0.0311825
A0A067FQW4	RPT2a	0.0311747
A0A067ESX7	AT3G51680	0.0311731
A0A067GJZ8	FMN/FHY	0.031173
A0A067HEN6	SEC10	0.0311719
A0A067E090	LOS1	0.0311602
A0A067GLJ2	AT4G23460	0.031154
A0A067F4I5	ERMO2	0.0311436
A0A067F9X3	FUC1	0.031142
A0A067F5V0	RGLG4	0.0311351
A0A067DL46	NodGS	0.031123
A0A067DT23	CAC3	0.0311198
A0A067GDC3	AT2G07360	0.0311162
A0A067EVM6	AT3G53990	0.0311119
A0A067G279	AT1G74910	0.0311104
A0A067H135	AT1G09890	0.0311048
A0A067E023	NRPB2	0.0311044
A0A067DEI6	COS1	0.0311034
A0A067EBT2	eEF-1Bb1	0.0310969
A0A067D0Z5	MTK	0.0310967
A0A067EJP7	AT3G18860	0.0310937
A0A067GNY1	SYN4	0.0310881
A0A067GC93	AT2G35040	0.0310814
A0A067EPC6	scpl35	0.0310812
A0A067ETD0	AT5G09760	0.0310741
A0A067FJ31	ERF1-3	0.0310659
A0A067FQC6	AT4G38260	0.0310618
A0A067EC32	DGL1	0.0310612
A0A067D8G1	SAM1	0.0310569
A0A067EC30	FIB1	0.0310515
A0A067F6M7	AT2G38730	0.0310485
A0A067GVQ3	RPS18C	0.0310469
A0A067FTF8	RABE1b	0.0310414
A0A067G606	AT5G66420	0.0310375
A0A067GMQ7	AT1G22410	0.0310332
A0A067EJD9	NPL41	0.0310316
A0A067DZ70	MTHFR2	0.0310262
A0A067G2M6	AT3G51440	0.0310214
A0A067H3E5	FKGP	0.0310023
A0A067EPY3	AT3G09030	0.0309989
A0A067FJU7	CYSB	0.0309986
A0A067FG96	AT5G19485	0.0309831
A0A067HBZ2	AT1G76550	0.0309826
A0A067FS72	AT1G74910	0.0309818
A0A067D5L2	AT3G53140	0.0309754
A0A067DLW6	PFK4	0.030964
A0A067FCR2	MTO2	0.0309631
A0A067GKL0	AT4G20980	0.0309549
A0A067DVE0	TRS120	0.0309487
A0A067HEW5	GT72B1	0.0309465
A0A067DUZ5	AKHSDH2	0.0309406
A0A067F7H1	AT3G58600	0.0309355
A0A067FW77	PRMT4A	0.0309344
A0A067E3D7	AT5G28900	0.0309336
A0A067E3N7	At1g07940	0.0309327
A0A067GBL5	BCCP2	0.0309294
A0A067GWU3	AT5G13200	0.0309263
A0A067FTR9	emb1027	0.0309255
A0A067GEK0	KASI	0.0309246
A0A067DVM6	AT3G54250	0.0309176
A0A067EDB5	OST1	0.0309175
A0A067EKJ0	RCE1	0.0309161
A0A067FFA6	MAP65-1	0.0309074
A0A067HG62	BXL2	0.030901
A0A067F531	CSY2	0.0308944
A0A067H4Y5	IMPA-1	0.0308921
A0A067GMY7	AT4G08960	0.030892
A0A067D4R2	AT2G26440	0.0308888
A0A067FXS9	ERD7	0.0308883
A0A067EJS7	AT3G52990	0.0308861
A0A067G1E6	GUS3	0.0308763
A0A067E0G2	DET3	0.0308759
A0A067FZM4	AT3G02200	0.0308758
A0A067GJX3	E12A11	0.0308738
A0A067EBZ0	J2	0.0308715
A0A067G581	RANGAP2	0.0308608
A0A067E9T9	AT3G11830	0.0308591
A0A067FWV4	IMPA-1	0.0308486
A0A067H873	AT4G02320	0.030843
A0A067FW02	AT5G10770	0.0308396
A0A067F588	UBP6	0.0308312
A0A067F2C0	AT5G26360	0.030831
A0A067F2L2	AT1G16350	0.030828
A0A067F2U4	SDR5	0.0308226
A0A067H204	AT2G45540	0.0308205
A0A067GQD6	ACC1	0.0308142
A0A067GG57	AT3G22850	0.0308121
A0A067D420	CHIA	0.0308086
A0A067DJX2	AT5G26360	0.0308074
A0A067H5T8	MPK4	0.0308024
A0A067GLW7	LYM1	0.0307962
A0A067G2R2	CSN6A	0.0307892
A0A067DVI5	VHA-A	0.0307877
A0A067F5S3	scpl20	0.0307837
A0A067DXH0	EMB2804	0.0307816
A0A067ENI8	AT3G11450	0.0307793
A0A067H8K0	AT3G12290	0.0307648
A0A067FYW9	HSK	0.0307637
A0A067FIZ6	EIF3B-2	0.0307616
A0A067EJS0	AT5G16340	0.0307607
A0A067G8A6	BCE2	0.0307506
A0A067G0N6	UGT76B1	0.0307504
A0A067ETZ0	AT3G07470	0.0307404
A0A067FB20	AT1G23180	0.0307386
A0A067HG06	SAM-2	0.0307328
A0A067E5U8	AT5G32470	0.0307319
A0A067GE76	ATMIN7	0.0307311
A0A067DE95	AT3G03080	0.0307287
A0A067F7U6	PDIL2-2	0.0307279
A0A067FD92	AT1G04810	0.0307264
A0A067DZB9	MTO2	0.0307263
A0A067CZL7	AT5G12110	0.0307192
A0A067FIB1	PKT3	0.0307009
A0A067E5K3	GOX1	0.0306934
A0A067GV04	AT5G26830	0.0306882
A0A067F5N8	UGT85A5	0.0306859
A0A067D700	AT5G24490	0.030683
A0A067E2C7	CDI	0.0306827
A0A067FH54	AT3G15290	0.0306809
A0A067EEM2	AT5G35530	0.0306795
A0A067FY71	AT1G31730	0.0306775
A0A067G7S3	AT5G65950	0.0306746
A0A067FLB6	AT2G30060	0.0306699
A0A067GFR5	NUDT2	0.0306697
A0A067EY25	KAB1	0.030666
A0A067EZ13	AT2G20330	0.0306604
H9NHJ9	HSP81-3	0.0306547
A0A067FNT9	DHAR2	0.0306512
A0A067FF31	FaTA	0.0306468
A0A067E4T1	SNRK2.4	0.03064
A0A067EIX3	PKp3	0.0306385
A0A067F393	AT5G07360	0.0306264
A0A067DC51	PGIP1	0.0306221
A0A067GXH5	scpl40	0.0306131
A0A067GWF5	EDA9	0.0306117
A0A067H2R2	AT1G24360	0.0306034
A0A067F1J8	AT4G16830	0.0306004
A0A067GUV8	AT3G50210	0.0305969
A0A067H1A9	MAP1A	0.0305948
A0A067G9A6	AT1G63660	0.0305947
A0A067DWI1	MPK6	0.03059
A0A067G2N8	LTA2	0.0305867
A0A067GUE2	CYL1	0.0305864
A0A067GZD1	AAE1	0.0305734
A0A067ESD6	TUB3	0.0305654
A0A067HC96	PYR6	0.0305532
A0A067F701	UKL3	0.0305477
A0A067GTX2	AT1G01390	0.0305443
A0A067GYZ0	PER64	0.0305406
A0A067F5R9	AT3G20390	0.0305355
A0A067EY13	AT1G72160	0.0305325
A0A067EMP5	AT5G18470	0.0305291
A0A067F413	ABCF4	0.0305249
A0A067FHU0	AAE18	0.0305241
A0A067EVF5	NSF	0.0305226
A0A067DLL0	At1g49670	0.0305128
A0A067FIC8	VAMP725	0.0304897
A0A067EDB3	CRT3	0.0304852
A0A067D6Z3	AT1G71170	0.0304831
A0A067E634	AT2G36970	0.0304803
A0A067FT88	AT2G18110	0.0304799
A0A067GNP3	AT5G08570	0.030471
A0A067FB09	HMGA	0.0304674
A0A067GKL9	AT4G36945	0.0304661
A0A067GNP4	TUA6	0.0304655
A0A067ERE7	AT3G57890	0.0304639
A0A067EEU4	SAE2	0.0304597
A0A067D510	AT2G36580	0.030458
A0A067H4P6	AT2G45540	0.0304549
A0A067F3E0	PFK5	0.0304522
A0A067GWC6	AT3G16080	0.0304515
A0A067G1S0	PIMT1	0.0304494
A0A067GR35	AT2G34040	0.0304371
A0A067GJW3	AT1G11360	0.030437
A0A067GJT7	AT3G22060	0.0304119
A0A067DW69	CBSX3	0.030408
A0A067DYN2	AT3G53580	0.0304061
A0A067E7K3	FHIT	0.030406
A0A067DRC2	ADSS	0.0304053
A0A067FXK2	VAB2	0.0304039
A0A067DBR7	SAM-2	0.0303904
A0A067EE76	MES10	0.0303874
A0A067FDH1	FKBP53	0.0303822
A0A067FLS4	IDH1	0.0303798
A0A067E260	CHAT	0.0303647
A0A067FN49	MLP28	0.0303636
A0A067ETR6	HGO	0.0303544
A0A067H7P1	CLPP5	0.03034
A0A067F4A6	AT3G26040	0.0303363
A0A067DK59	OSM34	0.0303338
A0A067FTY0	EIF3C	0.0303279
A0A067EG48	AT3G19620	0.0303276
A0A067FZT4	OVA2	0.0303257
A0A067H3U6	AT3G26380	0.0303247
A0A067DQ88	AT1G60690	0.0303188
A0A067H4D4	CA2	0.0303109
A0A067GCF2	AT3G45770	0.0303099
A0A067DZG5	AT1G12230	0.0302997
A0A067FUQ0	ASN1	0.0302954
A0A067EEY0	GDI1	0.0302849
A0A067F699	RACK1C_AT	0.0302777
A0A067F9P3	AT1G18070	0.0302762
A0A067GPZ3	CCP2	0.0302742
A0A067F9E7	EDA9	0.0302601
A0A067GVW4	AT1G69800	0.0302496
A0A067EBU4	Hop2	0.0302421
A0A067GWQ1	AT5G11490	0.030234
A0A067F5R0	AT4G17260	0.0302207
A0A067E557	TPS21	0.0302146
A0A067F4P6	AT3G44590	0.0302058
A0A067DZ72	P5CS1	0.0302045
A0A067EMY2	GRXC2	0.0302016
A0A067EXP4	AT5G14260	0.0301866
A0A067GWL2	AT2G25800	0.0301684
A0A067ESE6	AT4G13360	0.0301598
A0A067D0P8	OMT1	0.0301554
A0A067ES75	RPT1A	0.0301519
A0A067EAX1	GLYR1	0.03015
A0A067FAA9	UGT85A3	0.0301468
A0A067EYD4	RPT5A	0.0301465
A0A067F7N5	AMI1	0.0301418
A0A067GIK2	HDH	0.0301314
A0A067FYQ8	AT4G38350	0.0301273
A0A067H488	AT1G60070	0.0301187
A0A067DHH7	AT1G09620	0.0301139
A0A067ER80	AT3G57490	0.0301055
A0A067GII5	AT4G20840	0.0300969
A0A067E5N9	SPPL3	0.0300929
A0A067GJ60	PGLP2	0.0300915
A0A067G3E9	AT3G25545	0.0300859
A0A067GJH5	AT3G04600	0.030082
A0A067FQN4	HOT5	0.0300718
A0A067F047	AT1G03400	0.0300656
A0A067DE96	AT1G20030	0.0300465
A0A067H6B5	DEG2	0.0300438
A0A067GNK4	FYPP1	0.030043
A0A067F4J3	FBA6	0.0300412
A0A067GYX3	AT3G26430	0.0300365
A0A067GFA7	DDI1	0.0300292
A0A067GH78	AILP1	0.0300214
A0A067E0S8	AT3G56130	0.0300106
A0A067EYP8	MAT3	0.0300025
A0A067DJI8	CDR1	0.0299816
A0A067DPN2	AT1G09640	0.0299758
C8CP48	MMZ3	0.029974
A0A067DMI4	AT5G36930	0.029968
A0A067GS99	APA1	0.0299668
A0A067E2Q1	EULS3	0.029962
A0A067FNL8	AT3G11210	0.0299459
A0A067FJW6	AT2G43760	0.0299357
A0A067H083	PGI1	0.0299282
A0A067D4P5	AT3G09630	0.0299223
A0A067E2F2	AT1G60680	0.0299205
A0A067GNP2	AT5G38830	0.0299199
A0A067EDK0	RHM1	0.029911
A0A067H3K1	AT2G42490	0.0299099
A0A067GJT0	AT5G67630	0.0299088
A0A067FW40	eIFiso4G1	0.0299061
A0A067G417	CPSRP54	0.029906
A0A067G9Z2	TUF	0.0299005
A0A067GYV0	AT4G09670	0.0298987
A0A067E3G6	EP3	0.0298977
A0A067FV31	FNR1	0.0298945
A0A067F736	AR401	0.0298945
A0A067E1Y1	AT4G34450	0.0298905
A0A067D775	DJ1D	0.0298904
A0A067F0J2	AT4G36195	0.0298898
A0A067E8H6	ACT3	0.0298882
A0A067DX29	AT1G18270	0.029887
A0A067EHG3	LNO1	0.0298859
A0A067EJ94	#N/A	0.0298839
A0A067FTU8	AT5G06580	0.0298811
A0A067DE31	AT3G55410	0.0298548
A0A067FG02	MGE1	0.0298517
A0A067F2H8	AT1G56190	0.0298412
A0A067GAG9	AT5G15120	0.0298349
A0A067EXH3	RCI3	0.0298318
A0A067E7N0	GH9B18	0.02981
A0A067DVL1	#N/A	0.0298092
A0A067DWL5	AT2G37500	0.0298009
A0A067FJF8	CTEXP	0.0297926
A0A067DWJ5	#N/A	0.0297921
A0A067FS13	PPC4	0.0297906
A0A067DXJ5	AT3G54440	0.0297852
A0A067GQJ4	LTPG1	0.0297709
A0A067DP72	AGD7	0.0297703
A0A067E7B9	AT2G44060	0.0297604
A0A067HAU8	iqd32	0.0297601
A0A067GQ39	AGO2	0.0297494
A0A067FP39	AT5G06060	0.0297464
A0A067EBX9	AT5G63380	0.0297435
A0A067F281	AT1G65900	0.0297357
A0A067E1W9	CAP1	0.0297275
A0A067EMD7	RPT5A	0.029723
A0A067EVJ8	RFS5	0.0297212
A0A067DWN5	AT4G34670	0.0297183
A0A067FXS0	GGR	0.0297166
A0A067GVI7	PP2A-2	0.0297143
A0A067E4M9	AT4G38710	0.029711
A0A067FA15	AT1G55260	0.0297087
A0A067DYI6	THY-1	0.0297042
A0A067EP55	PAP27	0.0296991
A0A067GQF6	AT1G30630	0.029699
A0A067DDW0	GalAK	0.0296957
A0A067DCY3	NAGK	0.0296903
A0A067D1Q8	AT5G22860	0.0296863
A0A067GGG1	ATARD2	0.0296842
A0A067E492	AT4G34880	0.0296734
A0A067FTW0	UBP12	0.0296695
A0A067E1J8	UBP13	0.0296605
A0A067FIE6	AT4G31140	0.0296556
A0A067GDM4	CHLI2	0.0296518
A0A067DZG1	T3P18.20	0.0296507
A0A067E4Z1	TSB1	0.0296494
A0A067HET1	AT1G01300	0.029649
A0A067GS64	MLP423	0.0296488
A0A067GTU5	MAB1	0.0296472
A0A067G3A5	AT4G27450	0.0296471
A0A067G744	ATB2	0.029641
A0A067CZW1	PPa4	0.029639
A0A067F3I0	GCH	0.0296387
A0A067GTT5	ELF5A-1	0.0296337
A0A067FNS1	AT3G09200	0.0296329
A0A067EC38	HEMC	0.029632
A0A067ELG5	AT2G30050	0.0296318
A0A067EDQ6	GC6	0.0296302
A0A067GSE5	AT1G61900	0.0296295
A0A067ETS6	EFE	0.0296278
A0A067G6N3	AT2G17930	0.0296242
A0A067F892	HMGS	0.0296224
A0A067DQ92	ATB2	0.0296188
A0A067FJD9	AT2G40660	0.0296143
A0A067FDJ7	ALDH5F1	0.0296139
A0A067GPP0	AT4G20040	0.0296127
A0A067DL37	PKT3	0.0296109
A0A067G2K4	FAB1	0.0296047
A0A067GME3	KASI	0.0296037
A0A067HFM0	AT2G47010	0.0295983
A0A067FKP7	AT1G73180	0.0295944
A0A067H772	AT3G62110	0.0295863
A0A067FZH5	FER4	0.0295766
A0A067FT98	ECIP1	0.029575
A0A067G0I0	CARB	0.0295748
A0A067DDW9	ATKRS-1	0.0295718
A0A067FYP5	FNR1	0.0295571
A0A067G2I8	AT5G15270	0.0295537
A0A067EV71	HEN2	0.0295533
A0A067GVA8	AT1G59950	0.0295426
A0A067GSQ9	LON1	0.0295415
A0A067EX46	BTF3	0.0295413
A0A067FED8	RGP2	0.0295392
A0A067FC44	CCS	0.0295366
A0A067GTQ8	UGD3	0.0295364
A0A067EH73	CKL2	0.0295351
A0A067F3P6	AT2G27460	0.0295348
A0A067GSD3	SRF8	0.0295298
A0A067GFS1	UBP14	0.0295294
A0A067F2V1	MUM2	0.0295233
A0A067EBT1	AT3G44620	0.0295223
A0A067G2K8	MTO1	0.0295086
A0A067H6Y6	AT1G74050	0.0295047
A0A067DSN6	HEXO2	0.0295011
A0A067ENC0	PAP27	0.0295007
A0A067CZ13	CARA	0.0295005
A0A067ER52	ACT7	0.0294995
A0A067GC85	GlcNA.1UT1	0.0294951
A0A067FJW3	UBC7	0.0294873
A0A067DUR4	LOS1	0.0294841
A0A067FZU2	AT3G11210	0.0294813
A0A067DBR6	AT1G11050	0.0294791
A0A067FKV3	ENOC	0.0294773
A0A067G089	AT2G40290	0.0294667
A0A067G3X7	PHOS34	0.0294644
A0A067F2D9	scpl48	0.0294639
A0A067GPS1	CRT1a	0.029462
A0A067DZ16	NAP1;3	0.0294589
A0A067EI32	AT4G26910	0.029453
A0A067FG92	CPNIFS	0.0294525
A0A067FTH3	TUB3	0.0294518
A0A067EVW5	HCT	0.0294461
A0A067FSC3	EIF2	0.029443
A0A067EGJ1	At1g32200	0.0294234
A0A067FWK2	emb2386	0.0294215
A0A067F3H2	AT3G57890	0.0294188
A0A067F4L3	Hsp89.1	0.0294167
A0A067DIQ6	CSD1	0.0294106
A0A067DV09	AT5G26710	0.0293864
A0A067E012	GR	0.0293809
A0A067FQV8	RPT2a	0.0293773
A0A067DHC5	AIM1	0.0293703
A0A067G2P1	AT3G45310	0.0293691
A0A067EHC3	OASA1	0.0293678
A0A067E3L4	AT5G22620	0.0293648
A0A067EQB6	GT72B1	0.0293596
A0A067F6D6	CDPK9	0.0293515
A0A067F651	AT3G02530	0.0293482
A0A067EKR0	TPLATE	0.0293475
A0A067GAH9	AT3G01410	0.0293452
A0A067G042	AT4G02930	0.0293279
A0A067GHJ4	AT1G03220	0.0293266
A0A067DS96	AT5G09510	0.0293173
A0A067HD05	MAP1A	0.0293162
A0A067G3W9	emb1345	0.0293097
A0A067DZV7	SKU5	0.0293088
A0A067F0C7	AT1G14810	0.0293061
A0A067FX09	ADF4	0.0293033
A0A067EMF1	AT1G64760	0.0293011
A0A067DE85	AT5G16990	0.0293004
A0A067GU97	AT3G63460	0.029297
A0A067DLY3	MMT	0.0292785
A0A067H290	#N/A	0.0292647
A0A067EKF7	COP13	0.0292616
A0A067G0D8	AT3G11130	0.0292577
A0A067E4N0	MES1	0.0292462
A0A067G0N9	UGT85A2	0.0292402
A0A067GW66	AT1G34220	0.0292287
A0A067GWK3	PAB2	0.0292186
A0A067E6M3	PAL1	0.0292163
A0A067EGT0	PR4	0.0292125
A0A067H408	AT1G02305	0.0292105
A0A067F4S0	AT5G57700	0.0292094
A0A067EIU1	TCP-1	0.0292071
A0A067DWQ3	AT4G24340	0.0292059
A0A067EXA9	AT4G34412	0.0291859
A0A067G257	HMG	0.0291811
A0A067EL65	SYNC1	0.0291808
A0A067DIG0	AT1G09640	0.0291722
A0A067E2N8	AtCDC48B	0.0291693
A0A067ERR6	ASN3	0.0291689
A0A067G6X3	DDB1A	0.0291571
A0A067FKI1	PTAC16	0.0291536
A0A067GUK4	AT3G63460	0.0291485
A0A067ETD7	AT5G09880	0.0291453
A0A067GRY5	AT1G60970	0.0291435
A0A067F8I7	AT1G49750	0.0291435
A0A067FL20	MAN6	0.0291408
A0A067G2E7	AT5G20860	0.0291348
A0A067FF01	AT3G25150	0.0291269
A0A067EPQ3	PRF5	0.0291256
A0A067G871	BGAL8	0.0291254
A0A067DVR8	AT2G36360	0.0291239
A0A067F545	AT5G53850	0.0291229
A0A067F0T0	HSP90.1	0.0291118
A0A067EFD8	PYR4	0.0291114
A0A067H825	CINV2	0.0291074
A0A067GFU6	AT5G47720	0.0291055
A0A067DNW6	AGD8	0.0290923
A0A067F5K4	AT3G60510	0.0290824
A0A067ESV0	BETA-UP	0.0290818
A0A067GTM7	WDR5a	0.0290757
A0A067GQR1	AT1G27900	0.0290681
A0A067GDS1	At2g42590	0.0290653
A0A067GSR0	PUX4	0.0290632
A0A067H419	MAN7	0.0290575
A0A067END9	MKK2	0.0290571
A0A067GVH5	AT1G43690	0.0290569
A0A067EPZ4	AT4G32640	0.0290523
A0A067FRP5	#N/A	0.0290515
A0A067DWM7	AT1G18270	0.0290515
A0A067G2R0	AT2G05830	0.0290466
A0A067FGA3	AT5G55530	0.0290448
A0A067EB51	SCPL27	0.0290434
A0A067EHA8	Cpn60beta3	0.0290415
A0A067DPT0	AT3G05170	0.0290362
A0A067GKL6	AT2G20760	0.0290349
A0A067DC25	AT5G07360	0.0290336
A0A067DY11	PYD1	0.0290327
A0A067ETS2	SUMO1	0.0290221
A0A067CYP9	AT1G54790	0.0290197
A0A067E8P0	emb1507	0.0290195
A0A067E791	AT1G06900	0.0290174
A0A067FMR8	QPT	0.029011
A0A067E007	MTN1	0.0290107
A0A067DR64	AT2G47010	0.0290027
A0A067G1J2	DAYSLEEPER	0.0289884
A0A067FDB5	AT5G48760	0.0289872
A0A067EXB8	AT5G56590	0.028985
A0A067FTD7	CP33	0.0289827
A0A067F0S5	AT3G48950	0.0289764
A0A067FAU3	GSA2	0.0289742
A0A067E7G0	SBT5.4	0.0289626
A0A067FSG9	PGL1	0.0289506
A0A067F379	Tudor1	0.0289455
A0A067GVX6	AT2G18570	0.0289433
A0A067EVT3	AT3G03960	0.0289407
A0A067DT98	AT1G56720	0.0289387
A0A067GG70	DYL1	0.0289352
A0A067FK86	NRS/ER	0.0289345
A0A067G9V3	CIPK23	0.028933
A0A067DN20	AT4G19420	0.0289177
A0A067HGH6	SUS3	0.0289176
A0A067FLX0	SKB1	0.0289157
A0A067GZ61	SHD	0.0289121
A0A067EA96	ChlAKR	0.0289063
A0A067DD81	BOB1	0.0289008
A0A067FW48	AT2G33620	0.0288949
A0A067FJB8	DEG1	0.0288909
A0A067EPJ1	UGLYAH	0.0288836
A0A067ELX9	AT5G58300	0.0288803
A0A067FHI4	AT2G38380	0.0288769
A0A067H1E9	DFR	0.0288764
A0A067GM80	AT1G77840	0.0288717
A0A067DG58	BRIZ2	0.028871
A0A067F9Z8	CSD2	0.0288653
A0A067E8R4	AT1G56050	0.0288626
A0A067FMV7	PDLP6	0.0288622
A0A067DGU6	AIR3	0.0288617
A0A067GUB7	AT1G70600	0.0288577
A0A067FIT2	DEG7	0.0288565
A0A067EF30	PRP40A	0.0288541
A0A067FC21	AT3G52960	0.028853
A0A067FI88	PA2	0.0288504
A0A067EIF1	ADK2	0.0288466
A0A067DYK3	AT4G20860	0.02884
A0A067F9K2	AT3G22060	0.0288381
A0A067DDA1	At1g66240	0.028837
A0A067DL12	AT5G13980	0.0288356
A0A067DHY5	PREP1	0.028831
A0A067FZI0	FER2	0.0288297
A0A067E4P2	AT1G60690	0.0288289
A0A067H2X7	AT1G76510	0.0288264
A0A067EP22	KING1	0.0288215
A0A067DAD9	NMT1	0.0288206
A0A067DIT7	CDR1	0.0288129
A0A067GBP6	ADF4	0.0288116
A0A067FPW8	CEP1	0.0288116
A0A067FDS3	PGK	0.0288087
A0A067HD33	AT2G45300	0.0287985
A0A067FB73	AT3G58700	0.0287878
A0A067GC02	GPX6	0.0287866
A0A067EU55	CPN10	0.0287684
A0A067GZR5	CRY1	0.0287665
A0A067F2G4	ALDH5F1	0.0287605
A0A067FMP8	AT4G31860	0.0287577
A0A067HB29	TUB1	0.0287496
A0A067FFQ8	AT3G58730	0.0287492
A0A067EWB9	AT5G14590	0.0287463
A0A067GHW3	PLA2A	0.0287319
A0A067G2C5	ATMIN7	0.0287309
A0A067E7G2	AT1G33590	0.0287291
A0A067FMZ7	AT2G01610	0.0287244
A0A067EK31	AT5G13980	0.0287243
A0A067H184	AT1G45000	0.0287235
A0A067G6U6	RPN10	0.0287216
A0A067E4R5	ASP3	0.0287159
A0A067G9J7	AT1G63770	0.0287123
A0A067FSF4	SBPASE	0.0287056
A0A067G796	AT5G66150	0.0286994
A0A067DKU0	BG3	0.0286968
A0A067G2S8	#N/A	0.0286936
A0A067EXA7	PAB2	0.0286886
A0A067E4P9	AT1G52360	0.0286873
A0A067FFC7	AT5G12950	0.0286869
A0A067H3T0	AT2G46580	0.0286849
A0A067FUV0	LSH6	0.0286842
A0A067EIG5	RNS2	0.0286737
A0A067FSG1	RGP3	0.028672
A0A067FZ88	REP	0.0286678
A0A067F4E2	ERMO2	0.0286659
A0A067GNK9	PCK1	0.0286659
A0A067DUG8	BTR1L	0.0286622
A0A067EYT5	AT4G05160	0.0286592
A0A067DSE4	PRX52	0.0286572
A0A067H8X1	AT3G53010	0.0286481
A0A067F2M2	TWN2	0.028646
A0A067DVE4	APY2	0.0286432
A0A067F3K9	PAO5	0.028642
A0A067F5Y3	TBL43	0.0286333
A0A067EMB0	AT4G02370	0.0286319
A0A067F6J2	AT1G58170	0.0286311
A0A067DKR4	AT5G13980	0.0286168
A0A067DCX3	Hsp70-2	0.0286121
A0A067GEK9	SUS4	0.0286022
A0A067FLT1	FER	0.0286015
A0A067FZE9	EMB2763	0.0285874
A0A067DE56	UPP	0.0285841
A0A067GVA6	ARPN	0.0285745
A0A067FX35	AT3G17020	0.0285589
A0A067FTY7	AT3G58560	0.0285213
A0A067EDA6	PDS1	0.0285209
A0A067F1B8	AT4G17100	0.0285202
A0A067GFA9	IBR1	0.0285181
A0A067GWM2	AT2G03440.1	0.028517
A0A067HFL2	AT4G01810	0.0285104
A0A067FLC5	AT2G16940	0.0285038
A0A067DQ30	AT3G05190	0.0285013
A0A067F7U2	VAR2	0.0284997
A0A067EG09	AT3G02740	0.0284981
A0A067G5X0	SYD	0.0284886
A0A067E0B2	CSR1	0.0284713
A0A067EDP6	TPP2	0.0284703
A0A067FQI8	PANK2	0.0284622
A0A067EID0	GR-RBP2	0.0284527
A0A067GJX2	AT2G25970	0.0284518
A0A067ER67	#N/A	0.0284407
A0A067EQ80	UBA2A	0.0284363
A0A067F5J2	AT4G27020	0.0284362
A0A067DC96	AT3G52500	0.0284362
A0A067F1Z9	ACX1	0.0284331
A0A067E4U9	EBS1	0.0284286
A0A067FMD4	CSN5A	0.0284235
A0A067DW03	P40	0.0284166
A0A067GLX5	ISPF	0.0284106
A0A067GNV4	RPT6A	0.0284087
A0A067DKW1	AT5G48370	0.0284061
A0A067HDM6	FUS6	0.0284045
A0A067D355	WLIM1	0.0283956
A0A067F3I5	PEP	0.0283924
A0A067FEH2	AT5G60980	0.0283741
A0A067E281	GSH2	0.0283727
A0A067HFK7	AT4G01700	0.0283721
A8C1A6	PSAE-2	0.028352
A0A067FD70	AT5G62200	0.0283513
A0A067E4C6	AT4G17390	0.0283427
A0A067DW88	AT4G17720	0.0283425
A0A067FDB2	RPS13A	0.0283397
A0A067FIJ8	AAE18	0.0283384
A0A067FQR2	AT5G09510	0.0283352
A0A067DH13	TOC132	0.0283141
A0A067FKA2	HEXO1	0.0283032
A0A067GVM7	RPL3B	0.0283002
A0A067ENU2	AT5G60160	0.0282981
A0A067GQE1	#N/A	0.0282942
A0A067EJD7	CAC1	0.0282845
A0A067G332	PA200	0.0282842
A0A067H7U3	BXL2	0.0282801
A0A067EMS2	RLK1	0.0282767
A0A067DZV5	AT4G35160	0.0282656
A0A067F8K1	AT4G34215	0.0282565
A0A067GBF1	AT1G25375	0.0282531
A0A067FD13	RH20	0.0282463
A0A067DBQ4	OSM34	0.0282303
A0A067DA13	#N/A	0.0282278
A0A067H6D4	RCI3	0.0282232
A0A067FDG8	AT1G79260	0.0282174
A0A067HBI5	CAT	0.0282123
A0A067E147	AT3G05190	0.0282069
A0A067ESK0	TRA2	0.0282037
A0A067G288	AT5G20870	0.0281918
A0A067ERD7	PABN1	0.0281891
A0A067DB37	HAOX1	0.0281742
A0A067EP14	AT3G27200	0.0281701
A0A067G5B4	AT5G19150	0.0281568
A0A067FY52	AT2G20690	0.0281551
A0A067FF16	AT5G55050	0.0281393
A0A067EVW0	AT3G13224	0.0281318
A0A067DFB0	TPS21	0.0281225
A0A067EL75	AT2G19730	0.028103
A0A067FZY3	CLC2	0.0281023
A0A067GFQ7	VTC4	0.0280911
A0A067GI57	AT4G37210	0.0280894
A0A067GMI1	AT5G53480	0.0280841
A0A067GSC3	AT1G30070	0.0280824
A0A067DSI1	ACX3	0.0280745
A0A067EUN4	UGT85A3	0.0280744
A0A067FZL2	CLH1	0.0280714
A0A067FJP5	ACT11	0.0280653
A0A067E2Y6	RPN1A	0.0280371
A0A067EU70	PYD2	0.0280329
A0A067G432	SNRNP-G	0.028027
A0A067F6B2	AT3G18060	0.0280035
A0A067DBV2	RPT3	0.0280006
A0A067EGS6	PMEPCRF	0.0279881
A0A067DX34	AT1G18270	0.0279852
A0A067FTK0	AT2G35880	0.0279721
A0A067HE02	AT4G00560	0.027962
A0A067EI15	SAD2	0.0279617
A0A067DXI8	NUDX26	0.0279602
A0A067FQ60	HCHIB	0.0279462
A0A067E6J3	At3g17840	0.027944
A0A067FSX5	CPSRP54	0.0279423
A0A067DC18	AT4G33720	0.0279381
A0A067H5C3	AT4G02340	0.0278993
A0A067H192	AT3G60510	0.027893
A0A067DX44	AT5G04310	0.0278851
A0A067GKS1	MBD11	0.027883
A0A067G8E4	AT3G16850	0.0278581
A0A067EB58	AT5G46630	0.0278552
A0A067EGC1	ETFALPHA	0.0278446
A0A067F6D9	AT5G06730	0.0278423
A0A067H8U2	THO5B	0.0278336
A0A067DFX2	EP3	0.027809
A0A067F2W1	GLTP1	0.0278057
A0A067G142	RRP41L	0.0278056
A0A067DIN9	SKIP16	0.0278038
A0A067ELF8	RPS30A	0.0277804
A0A067HHD4	AT3G62940	0.0277696
A0A067DQT0	GGT2	0.027755
A0A067DYB5	AT3G26720	0.0277542
A0A067FYD3	MUR1	0.0277366
A0A067FI40	GrxC5	0.0277228
A0A067EQS8	PIP1;4	0.0277217
A0A067DJ78	HEXO2	0.0277179
A0A067DVP3	AXS2	0.0277154
A0A067D211	D-CDES	0.0277077
A0A067GL52	#N/A	0.0277073
A0A067F9G4	AT2G15220	0.0276959
A0A067HE86	UBC5	0.0276806
A0A067EYC2	AT5G51950	0.0276667
A0A067G727	APS1	0.0276588
A0A067EDS6	EXLB1	0.0276538
A0A067FHT6	ACO3	0.0276515
A0A067H8H2	AT2G47790	0.0276385
A0A067GMF4	AT4G32870	0.0276252
A0A067G0F8	AT4G16155	0.0276238
A0A067FFK4	LOX2	0.0276227
A0A067HH07	AT3G05560	0.0276095
A0A067DVP8	MAP2B	0.0275888
A0A067FWN7	#N/A	0.0275759
A0A067GEZ1	RFS1	0.0275752
A0A067GGI7	AT5G45950	0.0275697
A0A067DF93	PGDH	0.0275692
A0A067EGG8	AT3G26040	0.0275655
A0A067DZ06	AT3G47590	0.0275628
A0A067GWE7	AT5G25757.1	0.0275554
A0A067G8X6	BXL1	0.027547
A0A067FII3	AT5G07090	0.0275325
A0A067G624	DDI1	0.0275312
A0A067FUB8	AT5G58450	0.0275056
A0A067HBL8	XCP2	0.027498
A0A067ESB2	VEP1	0.0274932
A0A067EVE5	CLPR1	0.0274892
A0A067FSY6	AT3G01340	0.0274835
A0A067F9V7	ABCF1	0.0274813
A0A067G1C6	WLIM2a	0.0274667
A0A067F6K5	AT4G32330	0.0274599
A0A067HFA4	AT2G46630	0.0274558
A0A067GIE0	AT5G66720	0.0274449
A0A067FD55	#N/A	0.0274337
A0A067DSF4	PP2AA2	0.0274204
A0A067GS54	At1g11720	0.0274193
A0A067EMJ9	AT2G30710	0.0274141
A0A067F3J0	AT4G29680	0.0274134
A0A067E3K9	AT5G22580	0.0274051
A0A067GDP3	DIN10	0.0273957
A0A067EVC2	AT5G55660	0.0273912
A0A067GM45	La1	0.0273824
A0A067FQG7	AT1G62760	0.0273782
A0A067G028	AT3G05560	0.0273741
A0A067H551	WHY1	0.0273597
A0A067E3B7	AT2G20560	0.0273545
A0A067F6S1	AT1G66430	0.0273522
A0A067DZ21	AT3G02760	0.0273521
A0A067DWM0	AT4G22350	0.0273508
A0A067GPA5	AT1G30910	0.0273449
A0A067GTC9	AT5G47690	0.0273135
A0A067DKP2	AK3	0.0273091
A0A067DXU4	AT3G12390	0.0272955
A0A067EWE6	CCoAOMT1	0.0272923
A0A067H285	AT2G35450	0.0272834
A0A067DQT5	AT5G04420	0.0272714
A0A067E4V8	AT5G10460	0.0272688
A0A067DSN9	EMB140	0.0272582
A0A067FHY8	TRE1	0.027249
A0A067FQE0	AT5G62290	0.0272148
A0A067H7F3	AT1G21380	0.0272028
A0A067DGV8	CLH1	0.0271902
A0A067GQ56	VAMP726	0.0271871
A0A067FJV0	PGGT-I	0.0271641
A0A067H0H2	EDD1	0.0271606
A0A067E009	MTN1	0.0271531
A0A067EPV6	AT5G09880	0.0271473
A0A067DBJ6	AT1G15125	0.0271117
A0A067GCL2	MPK3	0.0270879
A0A067FXH0	BGLU11	0.0270841
A0A067G2E2	PME3	0.0270655
A0A067H0V3	MAGO	0.0270437
A0A067G1C7	HAP13	0.0270339
A0A067FK09	AT1G12310	0.0270327
A0A067GPP3	IMPL1	0.0270269
A0A067FCM9	CID4	0.0270263
A0A067GJW2	PSBQ-2	0.0270237
A0A067DTT5	AT5G16990	0.0270185
A0A067E862	NHO1	0.0270172
A0A067G8U7	PHYB	0.0270116
A0A067D5F4	PSP	0.0270043
A0A067H4B0	AT4G01870	0.0269947
A0A067FDH2	NUA	0.0269804
A0A067GBP3	AT5G60980	0.0269803
A0A067GNF7	AT1G68260	0.0269796
A0A067G3Q9	PHOT1	0.0269775
A0A067DC97	UGE5	0.0269701
A0A067DU22	AT1G60680	0.0269668
A0A067GYI0	AT1G43690	0.026963
A0A067EY09	AT5G52190	0.0269602
A0A067FLL6	ATSLY1	0.026954
A0A067GGT5	AT1G31710	0.0269495
A0A067E345	AT5G36790.1	0.0269401
A0A067FHX0	AT3G13560	0.0269364
A0A067G8F9	#N/A	0.0269358
A0A067DZS6	AT3G15010	0.0269256
A0A067FA41	AT3G49340	0.0269249
A0A067FSQ5	FTSZ2-2	0.0268984
A0A067EX44	#N/A	0.0268843
A0A067H4U2	ARFA1B	0.0268743
A0A067GAK5	BIP2	0.0268725
A0A067EHB1	AT3G04920	0.0268683
A0A067G1B2	UGT85A3	0.02686
A0A067DC63	AT4G15040	0.0268588
A0A067HDF0	XSP1	0.0268535
A0A067DZ64	OMT1	0.0268522
A0A067E265	FUC95A	0.0268513
A0A067GDZ0	AT5G45910	0.0268389
A0A067E632	POM1	0.0268367
A0A067ERD5	ALAAT2	0.026829
A0A067E115	AT5G28830	0.0268026
A0A067FE46	NOGC1	0.0267898
A0A067EYZ0	LOS4	0.0267846
A0A067ECH2	NCLPP7	0.0267781
A0A067F9D9	#N/A	0.0267705
A0A067DR70	TIF3H1	0.0267649
A0A067EBA7	ILA	0.0267628
A0A067ESJ0	GH9A1	0.026762
A0A067GUT1	AT5G67290	0.0267582
A0A067DQH0	GPX2	0.0267332
A0A067D0E5	AT4G39230	0.026725
A0A067D442	DRT102	0.0267172
A0A067EWD4	ALDH11A3	0.0267101
A0A067FVR0	AT2G17630	0.0266993
A0A067ERS9	AT2G14835	0.0266681
A0A067GZD6	AT1G20580	0.0266331
A0A067FMX6	CSP41A	0.0266223
A0A067FYL8	AT3G28715	0.0266207
A0A067FX47	SBT1.6	0.0266032
A0A067G7M1	CRK25	0.0266025
A0A067EUL9	AT3G02100	0.0265896
A0A067GN97	PGY2	0.0265886
A0A067GTF9	LSMT-L	0.0265353
A0A067FBA9	DHS1	0.0265165
A0A067GQP4	AT5G46070	0.0265126
A0A067GH96	AT1G03220	0.0264993
A0A067CZQ9	PME3	0.0264961
A0A067FLI1	HCHIB	0.0264523
A0A067FZN5	TPI	0.0264429
A0A067EXH6	IAR3	0.0264232
A0A067DK32	emb2171	0.026418
A0A067F1D7	DJ1D	0.0264031
A0A067ECR8	BRCC36A	0.0263958
A0A067E8L3	ITPK1	0.0263901
A0A067EI37	T21F11.18	0.0263882
A0A067E5X7	ZIGA4	0.0263817
A0A067G7F4	AT2G17760	0.0263718
A0A067F4Z1	AT5G57580	0.0263665
A0A067ET68	NIT4	0.0263639
A0A067GND1	RGTA1	0.0263613
A0A067EXL4	AT2G46290	0.026358
A0A067D4S4	MTK	0.0263417
A0A067E1S5	LAC5	0.0263321
A0A067D659	AT5G09620	0.0263139
A0A067GHT3	AT2G34590	0.0263059
A0A067FNN3	AT5G65750	0.0262976
A0A067G0A8	#N/A	0.0262878
A0A067EVS1	AT1G07070	0.0262317
A0A067G0B8	AT2G39710	0.0262223
A0A067FIL0	AAE18	0.0262176
A0A067FQ03	AT3G18580	0.0262151
A0A067FU76	PA2	0.0261893
A0A067EMF3	AT5G27700	0.0261837
A0A067E3X7	RPL5A	0.0261802
A0A067GDL1	AT5G41950	0.0261771
A0A067F803	LRX2	0.0261759
A0A067FC58	DL1C	0.0261649
A0A067FW91	AT4G31880	0.0261526
A0A067FXP2	SAM-2	0.0261493
A0A067DL13	TPX1	0.0261289
A0A067FA05	ACD1	0.0261211
A0A067FDF3	CPSF160	0.0261171
A0A067F7X1	AT4G29490	0.0261045
A0A067FAK9	AT1G05310	0.0260778
A0A067EG34	HCF101	0.0260626
A0A067ERG0	OPR3	0.0260209
A0A067E775	AT3G07720	0.0259649
A0A067F0F8	THO2	0.0259644
A0A067GSN6	GLP7	0.0259541
A0A067F094	RPS17	0.0259446
A0A067FXX6	AT5G48960	0.0259405
A0A067GJE6	ABCI8	0.0259353
A0A067GGU4	AT4G19150	0.0259306
A0A067F173	At3g24170	0.0259177
A0A067FGN8	#N/A	0.0259006
A0A067E6E2	ASP5	0.0258981
A0A067FWG8	MFP2	0.025898
A0A067ELY4	AT1G06840	0.0258587
A0A067FI91	NMD3	0.0258563
A0A067EVM5	AT2G27420	0.0258452
A0A067DM56	BG3	0.0258441
A0A067ELZ3	PEL3	0.0258255
A0A067F6U6	LINC1	0.0257814
A0A067FK20	RPL23AB	0.0257751
A0A067E2V0	scpl17	0.0257558
A0A067CZJ4	AT1G47480	0.0257541
A0A067E3C8	UGT73C6	0.0257515
A0A067ES90	PDC2	0.0257358
A0A067EVR3	APK3	0.0257154
A0A067FJG3	AT4G19800	0.0257152
A0A067FW44	AT1G13750	0.025704
A0A067FJK4	CTEXP	0.0256947
A0A067DRI8	AXS1	0.0256877
A0A067DEV5	AT5MAT	0.0256862
A0A067GQ73	PSAF	0.0256857
A0A067G249	WLIM1	0.0256677
A0A067FDE7	Y14	0.0256653
A0A067FYW0	SKP1	0.0256559
A0A067EMZ5	T21F11.18	0.0256516
A0A067GBI8	ENODL17	0.0256505
A0A067F4Q1	AT5G03610	0.0256449
A0A067GH39	#N/A	0.0256086
A0A067H2F8	AT4G38350	0.0255914
A0A067E7Z8	AT2G27680	0.0255881
A0A067GU74	KAI2	0.0255745
A0A067GEH3	AT4G33150	0.0255581
A0A067DE71	AT4G10320	0.0255522
A0A067DSL4	AT5G04710	0.0255503
A0A067FI53	SOS4	0.0254921
A0A067DTY3	AT3G59480	0.0254904
A0A067E3U4	BGAL9	0.0254726
A0A067G4N1	AT2G32090	0.0254722
A0A067E1A3	AT3G56340	0.0254509
A0A067FKP0	MTHSC70-2	0.0254134
A0A067H8P3	AT4G03200	0.0253765
A0A067GD40	AT1G56140	0.0253632
A0A067GM03	TPR8	0.0253524
A0A067EG44	FBA2	0.0253429
A0A067FKH5	AT4G08790	0.025342
A0A067DWC9	AT4G15000	0.0253407
A0A067DIZ8	AT2G37690	0.0252994
A0A067FWS2	BXL1	0.0252807
A0A067DY17	AT5G57460	0.0252689
A0A067HCY2	PVA12	0.0252436
A0A067GAX7	ENDO4	0.0252382
A0A067E8U8	VEP1	0.0252157
A0A067FFG6	AT5G40340	0.025207
A0A067DUS1	GLC	0.0251916
A0A067DD38	#N/A	0.0251683
C9EJV8	UBC35	0.0251558
A0A067D636	AT1G44130	0.0251329
A0A067EPA0	OST1	0.02512
A0A067GZT4	PMI1	0.0251132
A0A067FYX2	AT5G39850	0.0250802
A0A067H239	EIF3A	0.0250674
A0A067DJN3	AT5G01130	0.0250665
A0A067DCV3	FUC1	0.0250594
A0A067E0R2	AT3G23750	0.0250265
A0A067FN46	AT3G20820	0.0250134
A0A067E2V5	FLA13	0.024974
A0A067E7K7	AT5G24710	0.024969
A0A067F336	VAMP713	0.0249642
A0A067ESF8	PKp3	0.0249502
A0A067EJH8	RAD52-1	0.0249337
A0A067DQ18	AGT	0.0249199
A0A067D9Z2	AT4G16800	0.0249141
A0A067DX89	#N/A	0.0248851
A0A067FP88	CYT1	0.0248571
A0A067E4C9	AT4G32605	0.0248379
A0A067DLD5	TBL41	0.0248213
A0A067FSG4	SE	0.0248125
A0A067EK96	AT1G26550	0.0248011
A0A067GHP7	AT2G39040	0.0248007
A0A067GYC8	BGAL3	0.0247991
A0A067HB98	DRT112	0.0247473
A0A067DHQ2	AT2G27420	0.0247436
A0A067GBP2	ALDH12A1	0.0247392
A0A067D5R9	ACR11	0.0247132
A0A067DUY1	PAP15	0.0247007
A0A067DXD4	AT2G21530	0.024646
A0A067GIZ0	AT1G30470	0.024645
A0A067E990	AT3G02630	0.024622
A0A067E077	AT1G48900	0.0246167
A0A067DI66	UGT74F2	0.024609
A0A067FPP5	AT3G13930	0.0245913
A0A067GM00	BTI2	0.0245845
A0A067EXE4	sks3	0.0244868
A0A067FDV6	AT4G17390	0.0244701
A0A067E5F6	AT4G34450	0.0244423
A0A067G5P0	MSRB2	0.0244308
A0A067GYQ8	PDIL1-1	0.0244276
A0A067DTJ7	AT2G26230	0.0244222
A0A067DNA0	MOB1-like	0.0244215
A0A067DG44	FER	0.024399
A0A067D771	AT2G44040	0.0243971
A0A067D231	AT5G28500	0.0243449
A0A067DIX1	DL3	0.0243416
A0A067GF90	AT4G22240	0.0243106
A0A067DF31	OASB	0.0242914
A0A067H367	CHY1	0.024257
A0A067DEB9	ASD1	0.0242514
A0A067FZE7	AT5G15400	0.024251
A0A067FBN3	AT4G11790	0.024236
A0A067FZW0	HTB4	0.0242235
A0A067FZ97	AT5G66005	0.0242075
A0A067G7T2	AT4G10520	0.0241741
A0A067H8C4	RanBPM	0.0241701
A0A067FFJ4	ISA1	0.024164
A0A067DLU6	PAO1	0.0241586
A0A067F8W4	AT4G12130	0.0241243
A0A067GAD9	CRK30	0.024109
A0A067F3H1	AT2G38010	0.0241023
A0A067F2P4	AT3G57890	0.0240317
A0A067FS25	CYP38	0.0239649
A0A067GN43	AT1G22480	0.0239509
A0A067H6P3	SCPL45	0.023893
A0A067F980	ATHM3	0.02389
A0A067GH60	APL1	0.0238762
A0A067G3K8	GEK1	0.0238739
A0A067E0I4	AT5G22860	0.0238732
A0A067GB82	AT5G61170	0.023838
A0A067F514	AT5G48480	0.0238164
A0A067FMT6	TRM82	0.0237825
A0A067E8K2	LDA	0.0237683
A0A067G5C3	PRXIIF	0.0237426
A0A067FN42	AT1G70820	0.0237259
A0A067GD32	AT5G58110	0.0236981
A0A067FIZ2	AT5G10770	0.0236921
A0A067F0M0	EBP1	0.0236768
A0A067FE17	AT4G16563	0.0236635
A0A067FY15	CDC2	0.0236012
A0A067EP34	UGT88A1	0.0235838
A0A067GVT6	CPB	0.0235754
A0A067DDZ5	AT5G03370	0.0235681
A0A067GZJ6	TT4	0.0235464
A0A067DMX0	AT3G51440	0.0234376
A0A067EDC9	AT4G14200	0.0234103
A0A067E8Z5	U2A	0.0233963
A0A067GU31	SERK2	0.0233734
A0A067FAS7	RWP1	0.0233657
A0A067GC89	PIP1B	0.0233431
A0A067FJR6	AT5G21105	0.023329
A0A067G497	AT2G24280	0.0233264
A0A067DZY3	AT5G09570	0.0233023
A0A067DRF8	AT2G43770	0.0232321
A0A067GEJ9	AT5G16300	0.0231707
A0A067F4Z4	TMK1	0.0231601
A0A067EZQ9	AT5G35170	0.0231583
A0A067E8Z8	AT5G64030	0.0231522
A0A067H916	AT5G42830	0.0231195
A0A067DM63	GSTU19	0.0231063
A0A067FSH0	MDAR4	0.0230286
A0A067F307	ELI3-2	0.0230285
A0A067GTD4	TCP15	0.0230191
A0A067G4A0	IVD	0.0229692
A0A067FW99	PKL	0.0228595
A0A067EL99	AT4G11410	0.0228079
A0A067DW38	EP3	0.0228064
A0A067G499	AT4G14746	0.0227682
A0A067D4B0	ARATH65	0.0227535
A0A067DTL7	PnsL4	0.0227461
A0A067ETJ7	SEOR1	0.0226929
A0A067DPM5	AT4G31530	0.0226817
A0A067EBZ1	LACS2	0.022654
A0A067E675	MEE66	0.0226175
A0A067GKL8	#N/A	0.0225558
A0A067F824	MEE5	0.0225084
A0A067ETM7	GUS2	0.0225033
A0A067HG32	AT2G47390	0.0224804
A0A067EM69	T21F11.18	0.0224608
A0A067F932	LEA14	0.0224264
A0A067FEW4	AT4G20760	0.0224061
A0A067GBI4	OVA9	0.0223902
A0A067FNZ7	IRX12	0.022377
A0A067F0A4	GC5	0.0223669
A0A067F1I0	AT1G51410	0.022341
A0A067FMD0	AT4G31430	0.0223257
A0A067DA05	AAE13	0.0223045
A0A067G5E8	AT1G03220	0.022304
A0A067GNB8	AT5G10920	0.0222768
A0A067GIR2	AIR9	0.0222682
A0A067EQ56	LST8-1	0.0222097
A0A067G1B0	AT3G55700	0.0222073
A0A067FPT2	AT3G58610	0.022202
A0A067EQV8	BIP1	0.0221782
A0A067H9Y5	AT1G75230	0.0221592
A0A067D3M6	PBF1	0.0221336
A0A067GRH7	SHM1	0.0221239
A0A067E882	FD2	0.0220934
A0A067FN68	GLY2	0.0220265
A0A067FVC8	AT4G31240	0.0220018
A0A067DX06	LHCA3	0.0219949
A0A067ESG2	AT2G27460	0.0219838
A0A067H4Q0	AT1G60070	0.0219737
A0A067EGD8	ALATS	0.0219594
A0A067F5L2	G2484-1	0.0219583
A0A067FWP8	AT3G55020	0.0218957
A0A067DTE6	NodGS	0.0218844
A0A067DGL8	AT4G39230	0.0218655
A0A067EXX9	AT1G03940	0.0218506
A0A067G8Y7	QQT2	0.0217932
A0A067EIC6	NPC2	0.0217302
A0A067GBB3	AT5MAT	0.0217058
A0A067H4Q8	CP12-2	0.0217035
A0A067G3U1	AT1G13750	0.0216842
A0A067FBJ2	KAC1	0.0215361
A0A067ED64	AT1G52360	0.0215233
A0A067GJ64	SHM1	0.0215158
A0A067D8J2	HGL1	0.0214977
A0A067GK84	scpl31	0.0214653
A0A067DD30	AT4G33060	0.0212265
A0A067D0R2	SHM1	0.0212217
A0A067ED36	GT72B1	0.021216
A0A067E4G5	RAD23B	0.0211875
A0A067E5H7	PSAN	0.0211692
A0A067GYM8	PTB3	0.0211219
A0A067F3Q9	ATGWD3	0.0211171
A0A067GDX9	SMU1	0.0211062
A0A067ELF3	AT4G10050	0.0210869
A0A067DVY5	AT5G26360	0.0210053
A0A067FTV9	ROC7	0.0209721
A0A067G7I2	AT1G21630	0.0209638
A0A067DF17	FBA5	0.0208931
A0A067EWF1	AT1G80380	0.0208612
A0A067GFV9	AGD5	0.0208377
A0A067DET1	ISPD	0.0208159
A0A067DVB5	AT5G24165	0.0207844
A0A067DML7	PAP15	0.020566
A0A067HBD9	AT5G42220	0.0205252
A0A067DZ58	MSI1	0.0204671
A0A067H645	AtATG18a	0.0204259
A0A067FKI4	AT3G55020	0.0204016
A0A067FK49	HEXO1	0.0203146
A0A067FPN0	TPI	0.0202768
A0A067EMG3	AT5G18230	0.0202214
A0A067GMQ4	RPN12a	0.0201773
A0A067FL18	SYTA	0.0201756
A0A067H3M9	AT1G13130	0.0201027
A0A067FTX6	RPS5A	0.0200271
A0A067EED0	ADCL	0.019941
A0A067DZ69	scpl48	0.0198861
A0A067GBL0	AGAL1	0.0198275
A0A067DHC8	GGH2	0.019827
A0A067F8T0	AT1G55090	0.0197343
A0A067FUX9	AT2G30150	0.0196813
A0A067DR75	AT3G28040	0.0196785
A0A067GX86	WEB1	0.0195746
A0A067DRR4	NPQ1	0.0194646
A0A067DNB5	GLU1	0.01943
A0A067E4K5	AT3G04590	0.01918
A0A067F261	GSTU8	0.0191655
A0A067FL98	At2g16950	0.0189904
A0A067DLB4	ATB2	0.0189277
A0A067GG12	AT1G34575	0.0187874
A0A067HGY8	AT5G27850	0.0187097
A0A067GRY4	XTH33	0.0185992
A0A067DV62	SHM3	0.0184776
A0A067ELN8	PFK3	0.0184001
A0A067GDS7	AT1G10390	0.0183598
A0A067FQ77	AT1G03940	0.0181616
A0A067H0G5	AT2G44760	0.0181258
A0A067F3F0	FSD2	0.0181247
A0A067GXA5	GLDP1	0.0179914
A0A067FDK2	AT5G19350	0.0174533
A0A067F5Y5	CPK9	0.01734
A0A067E4T9	PERK1	0.0165756
A0A067DZU6	FMO	0.0158925
A0A067GBY7	AT3G45850	0.014074
