# Supplementary material for: Proteomic analysis may explain differences in Citrus × limon and Citrus × sinensis susceptibility to Trioza erytreae
Source: Plant Signal Behav. 2026 Feb 18;21(1):2632509. doi: 10.1080/15592324.2026.2632509 (PMC12928643; doi:10.1080/15592324.2026.2632509)
Supplement: Table_B_Differentially abundant proteins DAPs found in lemon and orange plants in response to Trioza erytreae infestatio.xlsx [file KPSB_A_2632509_SM5831.xlsx]

## Sheet: Content summary
	Worksheet Title	Description	Column title	Column info
	Content summary	Summary of this workbook content
	DAP_EurekaLemon	Differentially abundant proteins (DAP's) resulting from a Student's t-test of the protein abundance data, comparing EurekaLemonInf to the EurekaLemonCon (EurekaLemonInf/EurekaLemonCon). The test was carried out with log10 transformed protein abundance data. The presented proteins are the ones that were significantly different assuming an adjusted p-value using a permutation-based correction (with…	EurekaLemonInf1-4	Infested 'Eureka' lemon plants samples 1 through 4, relative abundance values log 10 transformed
			EurekaLemonCon1-4	Control 'Eureka' lemon plants samples 1 through 4, relative abundance values log 10 transformed
			-Log Student's T-test p-value EurekaLemonInf_EurekaLemonCon	Student's t-test adjusted p-value using a permutation-based correction (with 250 randomizations), this test was performed on log10 transformed abundances of the EurekaLemonInf vs EurekaLemonCon comparison
			Fold Change (FC)	Fold change between the comparisons (EurekaLemonInf mean abundance/ EurekaLemonCon mean abundance)
			log2FC	Fold change values log2 transformed
			Citrus sinensis Accession	Protein name (Citrus sinensis uniprot database) https://www.uniprot.org/
			Arabidopsis thaliana ortholog (String)	Arabidopsis thaliana ortholog name attained through STRING database (https://string-db.org/)
			Protein name (https://www.arabidopsis.org)	Protein name based on Arabidopsis thaliana database "The Arabidopsis Information Resource (TAIR)" (https://www.arabidopsis.org)
			Protein description (https://www.arabidopsis.org)	Protein description based on Arabidopsis thaliana database "The Arabidopsis Information Resource (TAIR)" (https://www.arabidopsis.org)
	DAP_ValenciaSwO	Differentially abundant proteins (DAP's) resulting from a Student's t-test of the protein abundance data, comparing ValenciaSwOInf to the ValenciaSwOCon (ValenciaSwOInf/ValenciaSwOCon). The test was carried out with log10 transformed protein abundance data. The presented proteins are the ones that were significantly different assuming an adjusted p-value using a permutation-based correction (with…	ValenciaSwOInf1-4	Infested 'Valencia' sweet orange plants samples 1 through 4, relative abundance values log 10 transformed
			ValenciaSwOCon1-4	Control 'Valencia' sweet orange plants samples 1 through 4, relative abundance values log 10 transformed
			-Log Student's T-test p-value ValenciaSwOInf_ValenciaSwOCon	Student's t-test adjusted p-value using a permutation-based correction (with 250 randomizations), this test was performed on log10 transformed abundances of the ValenciaSwOInf vs ValenciaSwOCon comparison
			Fold Change (FC)	Fold change between the comparisons (ValenciaSwOInf mean abundance/ ValenciaSwOCon mean abundance)
			log2FC	Fold change values log2 transformed
			Citrus sinensis Accession	Protein name (Citrus sinensis uniprot database) https://www.uniprot.org/
			Arabidopsis thaliana ortholog (String)	Arabidopsis thaliana ortholog name attained through STRING database (https://string-db.org/)
			Protein name (https://www.arabidopsis.org)	Protein name based on Arabidopsis thaliana database "The Arabidopsis Information Resource (TAIR)" (https://www.arabidopsis.org)
			Protein description (https://www.arabidopsis.org)	Protein description based on Arabidopsis thaliana database "The Arabidopsis Information Resource (TAIR)" (https://www.arabidopsis.org)

## Sheet: DAP_EurekaLemon
Blue coloured cells represent the downregulated proteins
Red coloured cells represent the upregulated proteins
EurekaLemonCon1	EurekaLemonCon2	EurekaLemonCon3	EurekaLemonCon4	EurekaLemonInf1	EurekaLemonInf2	EurekaLemonInf3	EurekaLemonInf4	-Log Student's T-test p-value EurekaLemonInf_EurekaLemonCon	Fold Change (FC)	log2FC	Citrus sinensis Accession	Arabidopsis thaliana ortholog (String)	Protein name (https://www.arabidopsis.org)	Protein description (https://www.arabidopsis.org)
7.62875	7.63032	7.74427	7.65404	5.87001	5.93261	6.10128	5.90905	700498708891206	0.776745	-0.364488	A0A067GSU9	MTSSB	MITOCHONDRIAL SINGLE-STRANDED BINDING PROTEIN 1	Participates in a minimal functioning DNA replisome in plant chloroplasts and mitochondria which consists of the DNA primase-helicase protein Twinkle along with DNA polymerase 1A or 1B. ABA responsive gene involved in mitochondrial RNA processing.
6.41538	6.41353	6.53274	6.57272	NaN	5.29738	5.74501	5.54605	331902325013858	0.852842	-0.22965	A0A067GRQ1	PANK1	PANTOTHENATE KINASE 1	The gene AT1G60440 encodes pantothenate kinase 1. Its molecular function was shown to phosphorylate pantothenate to form 4’-phosphopantothenate
6.82372	6.58219	6.6923	6.55218	5.66497	6.15626	5.6653	5.63488	313149131433914	0.867583	-0.204927	A0A067FZ71	DSK2	DSK2	Encodes a ubiquitin receptor protein that specifically associates with PEX2 and PEX12.
NaN	6.58977	6.53514	6.53476	5.76666	5.60256	NaN	5.82493	354487645809063	0.874591	-0.19332	A0A067G4N9	AT3G11780	AT3G11780	MD-2-related lipid recognition domain-containing protein / ML domain-containing protein;(source:Araport11)
6.25429	6.13615	6.15657	6.29829	5.51363	5.59415	5.48556	5.3442	451774657737254	0.882965	-0.179572	A0A067GEZ0	APR1	APS REDUCTASE 1	Encodes a protein disulfide isomerase-like (PDIL) protein, a member of a multigene family within the thioredoxin (TRX) superfamily. This protein also belongs to the adenosine 5'-phosphosulfate reductase-like (APRL) group. The mRNA is cell-to-cell mobile.
NaN	5.82498	6.13097	6.01367	5.24918	5.36511	5.31828	5.38691	329919026759074	0.889813	-0.168425	A0A067EHQ6	VIP4	VERNALIZATION INDEPENDENCE 4	Encodes highly hydrophilic protein involved in positively regulating FLC expression. Mutants are early flowering and show a loss of FLC expression in the absence of cold. Member of PAF-C complex.
7.5261	7.52215	7.73681	7.5841	7.18679	7.15942	6.93552	6.9528	316723113493659	0.929711	-0.105146	A0A067EPV6	AT5G09880	AT5G09880	Splicing factor, CC1-like protein;(source:Araport11)
6.83056	6.96121	7.0261	6.93443	6.64701	6.50219	6.42307	6.33546	299259889908555	0.933535	-0.0992245	A0A067EVR3	APK3	ADENOSINE-5'-PHOSPHOSULFATE (APS) KINASE 3	Provides activated sulfate for the sulfation of secondary metabolites, including the glucosinolates. Redundant with APK4.
7.79198	7.78775	7.89301	7.74207	7.40289	7.36816	7.5381	7.33837	344121814991915	0.94979	-0.0743194	A0A067DU63	TPS21	TERPENE SYNTHASE 21	Encodes a sesquiterpene synthase involved in generating all of the group A sesquiterpenes found in the Arabidopsis floral volatile blend. Strongly expressed in the stigma.
7.39869	7.42042	7.39727	7.37083	7.02665	6.91467	7.1484	6.99008	355815666644703	0.949052	-0.0754402	A0A067CZJ4	AT1G47480	AT1G47480	alpha/beta-Hydrolases superfamily protein;(source:Araport11)
6.56474	6.42391	6.69432	6.58511	6.25464	6.15491	6.27412	6.16442	285996619799743	0.945943	-0.0801751	A0A067DWQ6	AT1G56670	AT1G56670	GDSL-motif esterase/acyltransferase/lipase. Enzyme group with broad substrate specificity that may catalyze acyltransfer or hydrolase reactions with lipid and non-lipid substrates
7.93465	7.8461	7.91121	7.83572	7.42534	7.63561	7.54681	7.52815	338369051971335	0.955856	-0.065135	A0A067D420	CHIA	CHITINASE A	Chitinase A (class III) expressed exclusively under environmental stress conditions. Shown be a plant lysozyme involved in plant immunity.
6.7526	6.69872	6.7376	6.66816	6.28524	6.38827	6.43492	6.37166	40826534522276	0.948729	-0.0759318	A0A067DPT0	AT3G05170	AT3G05170	Phosphoglycerate mutase family protein;(source:Araport11)
6.39365	6.44591	6.50376	6.38972	6.12273	6.15155	6.25746	6.0875	30673745731173	0.956717	-0.0638353	A0A067DE82	AT1G24430	AT1G24430	HXXXD-type acyl-transferase family protein;(source:Araport11)
7.32392	7.40797	7.48393	7.38707	7.14868	7.09646	7.13423	7.2212	299851680667989	0.966141	-0.0496939	A0A067DYQ2	AT4G39680	ACINUS	SAP domain-containing protein;(source:Araport11)
8.18619	8.13604	8.27765	8.239	8.00064	8.03276	8.01893	8.00648	307240370784779	0.976246	-0.0346841	A0A067ESX7	AT3G51680	SHORT-CHAIN DEHYDROGENASE/REDUCTASE 2	NAD(P)-binding Rossmann-fold superfamily protein;(source:Araport11)
7.5333	7.49253	7.54139	7.56338	7.33381	7.37742	7.30283	7.34298	399614051585103	0.974327	-0.0375223	A0A067FXF9	PP2A-4	PROTEIN PHOSPHATASE 2A-4	Encodes one of the isoforms of the catalytic subunit of protein phosphatase 2A: AT1G59830/PP2A-1, AT1G10430/PP2A-2, At2g42500/PP2A-3, At3g58500/PP2A-4 [Plant Molecular Biology (1993) 21:475-485 and (1994) 26:523-528; Note that in more recent publications, there is mixed use of gene names for PP2A-3 and PP2A-4 - some refer to At2g42500 as PP2A-3 and some as PP2A-4].
6.99078	7.04406	7.06376	7.08464	6.80728	6.92222	6.83072	6.87112	295050393621926	0.973321	-0.0390126	A0A067GMU2	ISA3	ISOAMYLASE 3	Encodes an isoamylase-like protein. Mutant studies show that the gene is strongly involved in starch breakdown. A GUS-protein fusion product was shown to localize to the surface of chloroplastic structures reminiscent of starch granules. In the mutants, the chloroplastic α-amylase AMY3 is upregulated. The mRNA is cell-to-cell mobile.
6.91386	6.99869	6.94815	6.97306	6.78902	6.7741	6.78236	6.74645	400639402453136	0.973348	-0.0389719	A0A067FZU2	AT3G11210	GGL17	SGNH hydrolase-type esterase superfamily protein;(source:Araport11)
7.93242	7.93269	7.95406	7.91815	7.74408	7.68442	7.79902	7.79061	322779448728265	0.977339	-0.0330688	A0A067GVX6	AT2G18570	AT2G18570	UDP-Glycosyltransferase superfamily protein;(source:Araport11)
8.02831	8.05598	8.05042	8.00479	7.80496	7.93013	7.8575	7.83984	306438819675228	0.978	-0.0320937	A0A067FRD3	GR-RBP3	GLYCINE-RICH RNA-BINDING PROTEIN 3	Encodes a glycine-rich RNA binding protein that is involved in C-> U RNA editing in mitochondria. Gene expression is induced by cold. The mRNA is cell-to-cell mobile.
8.47189	8.54124	8.52589	8.48574	8.29124	8.31049	8.38	8.37019	307492906721662	0.980225	-0.028815	A0A067EYZ4	SCPL51	SERINE CARBOXYPEPTIDASE-LIKE 51	serine carboxypeptidase-like 51;(source:Araport11)
7.63917	7.66445	7.7243	7.65784	7.45178	7.53311	7.54668	7.49034	295989634605912	0.978366	-0.0315541	A0A067GIU9	AT1G30300	AT1G30300	Metallo-hydrolase/oxidoreductase superfamily protein;(source:Araport11)
7.684	7.78506	7.74109	7.74441	7.56498	7.58085	7.61108	7.6152	303778519133876	0.981184	-0.0274051	A0A067GDZ0	AT5G45910	AT5G45910	GDSL-motif esterase/acyltransferase/lipase. Enzyme group with broad substrate specificity that may catalyze acyltransfer or hydrolase reactions with lipid and non-lipid substrates.
8.16876	8.12049	8.1628	8.12004	8.01906	8.04302	8.05007	7.98066	295883172015655	0.985285	-0.0213865	A0A067EJK1	Hsp70b	HEAT SHOCK PROTEIN 70B	heat shock protein 70B;(source:Araport11)
8.43874	8.43095	8.42452	8.45839	8.35838	8.3558	8.3453	8.29329	298135472083589	0.988154	-0.0171918	A0A067HDT6	PMM	PHOSPHOMANNOMUTASE	Encodes a cytoplasmic phosphomannomutase, involved in ascorbate biosynthesis
7.86957	7.79998	7.83143	7.79369	7.95189	7.92801	7.95466	7.91425	289998759048313	1.01451	0.0207858	A0A067F0C4	RSR4	REDUCED SUGAR RESPONSE 4	Encodes a protein predicted to function in tandem with PDX2 to form glutamine amidotransferase complex with involved in vitamin B6 biosynthesis.
9.74951	9.75058	9.70262	9.74729	9.8484	9.81327	9.88523	9.88034	29664620124843	1.01225	0.01757	A0A067H2F2	CAT	CATALASE 2	Encodes a peroxisomal catalase, highly expressed in bolts and leaves. mRNA expression patterns show circadian regulation with mRNA levels being high in the subjective early morning. Loss of function mutations have increased H2O2 levels and increased H2O2 sensitivity. Mutants accumulate more toxic ions yet show decreased sensitivity to Li+. This decreased sensitivity is most likely due to an insen…
7.57888	7.62326	7.54171	7.62258	7.74911	7.71588	7.72423	7.7692	317085122582692	1.0195	0.0278548	A0A067H294	OPCL1	OPC-8:0 COA LIGASE1	Encodes an OPC-8:CoA ligase involved in jasmonic acid biosynthesis.
8.0217	8.00951	7.96635	8.02714	8.21419	8.12582	8.21099	8.20545	345344086754093	1.02285	0.0325942	A0A067H4J0	ROC4	ROTAMASE CYP 4	nuclear-encoded chloroplast stromal cyclophilin CYP20-3 (also known as ROC4). Protein is tyrosine-phosphorylated and its phosphorylation state is modulated in response to ABA in Arabidopsis thaliana seeds.
6.62316	6.61129	6.579	6.64991	6.80482	6.81237	6.72712	6.86115	298252469563271	1.02804	0.0399002	A0A067GXT8	ATBFRUCT1	ARABIDOPSIS THALIANA CELL WALL INVERTASE 1	Encodes a protein with invertase activity.
6.72103	6.78682	6.70976	6.80559	6.9418	6.95659	6.9338	6.97474	360373229600731	1.029	0.0412455	A0A067GDP3	DIN10	DARK INDUCIBLE 10	encodes a member of glycosyl hydrolase family 36. Expression is induced within 3 hours of dark treatment, in senescing leaves and treatment with exogenous photosynthesis inhibitor. Induction of gene expression was suppressed in excised leaves supplied with sugar. The authors suggest that the gene's expression pattern is responding to the level of sugar in the cell. The mRNA is cell-to-cell mobile.
7.19487	7.2682	7.27687	7.22453	7.44351	7.42978	7.52442	7.43839	352569935768303	1.03009	0.042775	A0A067FGQ9	AT4G29120	AT4G29120	6-phosphogluconate dehydrogenase family protein;(source:Araport11)
7.24447	7.18004	7.22617	7.15832	7.47004	7.34168	7.47087	7.43236	310240877380499	1.03145	0.0446689	A0A067ECI4	HCF136	HIGH CHLOROPHYLL FLUORESCENCE 136	encodes a stability and/or assembly factor of photosystem IIThe mRNA is cell-to-cell mobile.
6.37376	6.52331	6.38284	6.39315	6.71799	6.61066	6.65587	6.63653	287646872788619	1.03693	0.0523122	A0A067GXW7	emb1187	EMBRYO DEFECTIVE 1187	Encodes a member of a small family of choline/ethanolamine kinases that is localized to the plasma membrane. Homozygous loss of function alleles are embryo lethal. Overexpression results in altered phospholipid levels suggesting a critical role in phospholipid biosynthesis.
6.53129	6.42241	6.37519	6.46504	6.74216	6.74671	6.7246	6.75598	389395524444046	1.04557	0.0642947	A0A067DGV8	CLH1	CHLOROPHYLLASE 1	Chlorophyllase is the first enzyme involved in chlorophyll degradation. It catalyzes the hydrolysis of the ester bond to yield chlorophyllide and phytol. AtCLH1 lacks a typical signal sequence for the chloroplast. Its expression is induced rapidly by methyljasmonate, a known promoter of senescence and chlorophyll degradation.
6.51529	6.49982	6.67139	6.57045	6.82675	6.86139	6.96589	7.02681	297676366259054	1.05423	0.0761892	A0A067GJP9	AT5G11700	AT5G11700	ephrin type-B receptor;(source:Araport11)
6.95717	6.69481	6.85301	6.88425	7.18138	7.29964	7.17917	7.17996	292682726689189	1.05297	0.0744692	A0A067F2B1	ETFBETA	ELECTRON TRANSFER FLAVOPROTEIN BETA	Encodes the electron transfer flavoprotein ETF beta, a putative subunit of the mitochondrial electron transfer flavoprotein complex (ETF alpha is At1g50940) in Arabidopsis. Mutations of the ETF beta gene result in accelerated senescence and early death compared to wild-type during extended darkness. Also involved in the catabolism of leucine and chlorophyll degradation pathway activated during da…
6.06017	6.19896	6.09071	6.02337	6.39479	6.43645	6.48284	6.61093	318067467228879	1.06367	0.0890484	A0A067G2K8	MTO1	METHIONINE OVERACCUMULATION 1	encodes a cystathionine gamma-synthase, which performs the first committed step in methionine biosynthesis. A conserved motif of 13 amino acids in the first exon is required for posttranscriptional autoregulation. This enzyme shares the same substrate as threonine synthase (TS) and its absence transcriptionally affects 8 genes in the genome.
7.54672	7.45423	7.29475	7.48521	7.95406	7.74777	7.9068	7.86433	30475454018654	1.05682	0.0797253	A0A067EE37	AT1G07750	AT1G07750	AT1G07750
6.47466	6.60323	6.7003	6.62307	6.98667	7.13905	7.0363	7.09446	371310194708584	1.07027	0.0979756	A0A067DRF8	AT2G43770	AT2G43770	Transducin/WD40 repeat-like superfamily protein;(source:Araport11)
5.90282	5.85367	5.82805	5.59255	6.29882	6.26131	6.17526	6.43445	289487456293298	1.08598	0.118996	A0A067EEJ7	AT2G38410	TOM1-like protein 6	Encodes a member of the Arabidopsis TOL (TOM1-LIKE) family of ubiquitin binding proteins that acts redundantly in the recognition and further endocytic sorting of a PIN-FORMED (PIN)-type auxin carrier protein at the plasma membrane, modulating dynamic auxin distribution and associated growth responses.
8.06671	7.93536	7.84509	7.96254	8.57107	8.34449	8.48994	8.40427	351261216204725	1.06288	0.0879737	A0A067F307	ELI3-2	CINNAMYL-ALCOHOL DEHYDROGENASE 8	Encodes an aromatic alcohol:NADP+ oxidoreductase whose mRNA levels are increased in response to treatment with a variety of phytopathogenic bacteria. Though similar to mannitol dehydrogenases, this enzyme does not have mannitol dehydrogenase activity.
5.29309	5.52362	5.71841	5.49375	6.01162	6.17328	5.98837	6.04909	289774284387662	1.09957	0.136944	A0A067GIR1	EMB2754	EMBRYO DEFECTIVE 2754	Vacuolar sorting protein 39;(source:Araport11)
5.77609	5.23778	5.37203	5.37913	6.09578	6.06623	6.09839	6.10462	285035292680725	1.11946	0.162799	A0A067EE76	MES10	METHYL ESTERASE 10	Encodes a protein shown to have methyl jasmonate esterase activity in vitro. This protein does not act on methyl IAA, MeSA, MeGA4, or MEGA9 in vitro.
5.69108	5.98684	5.95795	5.9919	6.58473	6.62132	6.54272	6.74545	383238803761298	1.12132	0.165194	A0A067GVT6	CPB	capping protein B	Subunits of heterodimeric actin filament capping protein Capz superfamily;(source:Araport11)
5.25293	5.3736	5.45297	5.31902	5.73733	6.11651	6.22983	6.19269	299975373846093	1.13449	0.182041	A0A067DP46	AT5G22850	AT5G22850	Eukaryotic aspartyl protease family protein;(source:Araport11)
5.99027	5.7517	5.66567	5.74811	6.47991	6.57072	6.68795	6.59259	415734648257303	1.13713	0.185401	A0A067FTZ3	UGT76E1	UDP-glucosyl transferase 76E1	UDP-glucosyl transferase 76E1;(source:Araport11)

## Sheet: DAP_ValenciaSwO
Blue coloured cells represent the downregulated proteins
Red coloured cells represent the upregulated proteins
ValenciaSwOCon1	ValenciaSwOCon2	ValenciaSwOCon3	ValenciaSwOCon4	ValenciaSwOInf1	ValenciaSwOInf2	ValenciaSwOInf3	ValenciaSwOInf4	-Log Student's T-test p-value ValenciaSwOInf_ValenciaSwOCon	Fold Change (FC)	log2FC	Citrus sinensis Accession	Arabidopsis thaliana ortholog (String)	Protein name (https://www.arabidopsis.org)	Protein description (https://www.arabidopsis.org)
7.65043	7.98951	7.75975	7.54858	7.17543	5.21557	5.30007	7.09557	150462971600551	0.800906	-0.320296	A0A067D4B0	ARATH65	plasma membrane intrinsic protein 1	a member of the plasma membrane intrinsic protein subfamily PIP1. involved redundantly with PIP1;1/2/3/5 in hydraulics and carbon fixation, regulates the expression of related genes that affect plant growth and development.
6.3183	6.8288	NaN	6.18912	5.57772	5.07753	5.16342	5.28879	260353847351913	0.818701	-0.288591	A0A067H4Q8	CP12-2	CP12 domain-containing protein 2	CP12-2 encodes a small peptide found in the chloroplast stroma. It belongs to the CP12 gene family thought to be involved in the formation of a supramolecular complex with glyceraldehyde-3-phosphate dehydrogenase (GAPDH) and phosphoribulokinase (PRK) embedded in the Calvin cycle. CP12-2 is coordinately regulated by light with the photosynthetic GAPDH and PRK. The annotation of this gene is based …
6.72234	6.87797	6.5775	6.52417	5.5185	5.4934	5.14411	6.16836	252391299506808	0.836057	-0.258327	A0A067D636	AT1G44130	AT1G44130	Eukaryotic aspartyl protease family protein
7.23626	7.14727	7.17014	7.26339	6.19302	6.02446	6.03686	6.24641	563570896498464	0.850217	-0.234097	A0A067DC51	PGIP1	polygalacturonase inhibiting protein 1	Encodes a polygalacturonase inhibiting protein involved in defense response. PGIPs inhibit the function of cell wall pectin degrading enzymes such as those produced by fungal pathogens. PGIP1 is induced by fungal infection. Suppressed in the proton sensitive stop1-mutant, but the transcription level was recovered by transformation of STOP2. Knockout mutant showed severe damage in the root tip in …
7.02289	6.86915	6.62292	7.08556	6.4174	6.02017	5.13181	6.12444	178786159134536	0.858456	-0.220185	A0A067FU76	PA2	peroxidase 2	Encodes a peroxidase with diverse roles in the wound response, flower development, and syncytium formation.
6.97092	6.59616	6.91457	6.97678	6.70878	5.45069	NaN	5.50932	137566109712323	0.857965	-0.221009	A0A067DW38	EP3	homolog of carrot EP3-3 chitinase	encodes an EP3 chitinase that is expressed during somatic embryogenesis in 'nursing' cells surrounding the embryos but not in embryos themselves. The gene is also expressed in mature pollen and growing pollen tubes until they enter the receptive synergid, but not in endosperm and integuments as in carrot. Post-embryonically, expression is found in hydathodes, stipules, root epidermis and emerging…
7.59739	7.90742	7.86365	7.66568	5.94205	7.18787	7.39762	6.6099	156785442146308	0.874438	-0.193572	A0A067DZ58	MSI1	MULTICOPY SUPRESSOR OF IRA1	Encodes a WD-40 repeat containing protein that functions in chromatin assembly as part of the CAF1 and FIE complex. Mutants exhibit parthenogenetic development that includes proliferation of unfertilized endosperm and embryos. In heterozygous plants 50% of embryos abort. Of the aborted embryos the early aborted class are homozygous and the later aborting lass are heterozygotes in which the defect…
7.10867	6.99051	6.93239	7.20583	6.78223	5.71995	5.55991	6.34879	178515420434884	0.864487	-0.210083	A0A067G7M1	CRK25	cysteine-rich RLK (RECEPTOR-like protein kinase) 25	Encodes a cysteine-rich receptor-like protein kinase.
7.06382	6.62427	6.59137	7.12217	5.9925	5.83806	5.9945	5.80177	313107218649595	0.862241	-0.213836	A0A067G0N6	UGT76B1	UDP-dependent glycosyltransferase 76B1	Encodes a uridine diphosphate-dependent glucosyltransferase that conjugates isoleucic acid and modulates plant defense via glucosylation of N-hydroxypipecolic acid.
7.03504	7.08905	6.88199	6.97267	6.3992	5.95415	6.08258	5.84054	343963278043806	0.867676	-0.204772	A0A067DG58	BRIZ2	BRAP2 RING ZnF UBP domain-containing protein 2	Encodes a RING domain containing protein BRIZ2. BRIZ1 (At2g42160) and BRIZ2 (At2g26000) proteins form a heteromeric E3 ligase complex required for seed germination and post-germination growth.
7.04761	6.7633	6.82168	6.77523	5.55004	6.03042	5.9609	6.22675	293691452012553	0.867202	-0.205561	A0A067E632	POM1	POM-POM1	Encodes an endo chitinase-like protein AtCTL1. Essential for tolerance to heat, salt and drought stresses. Also involved in root hair development, cell expansion and response to cytokinin. Allelic to erh2. 11 alleles described in Hauser (1995). Mutant is defective in acquired thermotolerance, appears semidwarf throughout its life cycle and has extra lateral branches. There are two EMS alleles. Ex…
6.72505	6.71317	6.1479	6.7851	6.34092	5.09889	5.38027	5.99202	149671668681678	0.865038	-0.209164	A0A067E0I4	AT5G22860	AT5G22860	Serine carboxypeptidase S28 family protein;(source:Araport11)
6.6984	6.77505	6.57536	6.56391	6.1641	5.55448	5.78457	5.80465	304839804740835	0.875814	-0.191304	A0A067EQS8	PIP1;4	pectin methylesterase 1	encodes a pectin methylesterase
8.37166	8.52985	7.9266	8.46783	7.68139	7.40785	7.49453	7.41036	280973765372903	0.900834	-0.150666	A0A067E4V8	AT5G10460	AT5G10460	Haloacid dehalogenase-like hydrolase (HAD) superfamily protein;(source:Araport11)
6.64545	6.98579	6.98023	7.05157	5.89974	5.98465	6.18155	6.33396	30494561650744	0.882039	-0.181085	A0A067EYC2	AT5G51950	AT5G51950	Glucose-methanol-choline (GMC) oxidoreductase family protein;(source:Araport11)
7.47186	7.42153	7.51309	7.6385	7.13776	6.57897	6.64356	6.42954	264328196743776	0.891657	-0.165439	A0A067E3G6	EP3	homolog of carrot EP3-3 chitinase	encodes an EP3 chitinase that is expressed during somatic embryogenesis in 'nursing' cells surrounding the embryos but not in embryos themselves. The gene is also expressed in mature pollen and growing pollen tubes until they enter the receptive synergid, but not in endosperm and integuments as in carrot. Post-embryonically, expression is found in hydathodes, stipules, root epidermis and emerging…
6.90742	6.73353	6.81255	6.89089	5.28023	6.52419	6.59054	5.8	133167727210161	0.884824	-0.176538	A0A067DML7	PAP15	purple acid phosphatase 15	Encodes PAP15, a purple acid phosphatase with phytase activity. Expression of PAP15 is developmentally and temporally regulated, with strong expression at the early stages of seedling growth and pollen germination. The expression is also organ/tissue-specific, with strongest expression in the vasculature, pollen grains, and roots. Recombinant PAP protein exhibits broad substrate specificity with …
6.35087	6.20295	6.23248	6.42659	5.46583	5.41204	5.70153	NaN	331786097790752	0.876769	-0.189732	A0A067DG44	FER	FERONIA	Encodes a synergid-expressed, plasma-membrane localized receptor-like kinase that accumulates asymetrically in the synergid membrnane at the filiform apparatus and mediates male-female gametophyte interactions during pollen tube reception. Also involved in powdery mildew infection. Mutants show faster root elongation under dim light, the protein is required for intracellular accumulation of AHA2 …
6.49495	6.38123	6.02279	6.23522	5.71997	5.45724	5.34473	NaN	24228705691026	0.876465	-0.190231	A0A067E8K2	LDA	limit dextrinase	Encodes an enzyme thought to be involved in the hydrolysis of the &#945
7.55328	6.52679	7.56829	7.54126	6.44829	6.72842	6.21976	6.70462	146212352109505	0.894191	-0.161345	A0A067DX44	AT5G04310	AT5G04310	Pectin-modifying gene involved in guard cell wall modifications that are important for proper maintenance of turgor pressure and stomatal movement.
6.8425	7.16851	6.59726	6.90724	6.18959	6.07639	6.00287	6.18104	305428524547902	0.888585	-0.170418	A0A067FIL0	AAE18	acyl-activating enzyme 18	Encodes a protein with similarity to acyl activating enzymes. AAE18 is localized to the peroxisome where it may be involved in metabolism of auxin precursors to active auxins.
7.18515	6.88806	7.05897	7.13429	6.86743	5.91091	6.31051	6.11919	19181237852562	0.8918	-0.165207	A0A067DC18	AT4G33720	AT4G33720	CAP (Cysteine-rich secretory proteins, Antigen 5, and Pathogenesis-related 1 protein) superfamily protein;(source:Araport11)
8.67269	8.46872	8.51363	8.75219	8.13774	7.75737	7.85653	7.65667	304943341184879	0.91284	-0.131565	A0A067D420	CHIA	chitinase A	Chitinase A (class III) expressed exclusively under environmental stress conditions. Shown be a plant lysozyme involved in plant immunity.
7.37404	7.08345	7.2794	7.21145	6.82809	6.56267	6.3831	6.23809	269830156285836	0.898565	-0.154306	A0A067GPP0	AT4G20040	AT4G20040	Pectin lyase-like superfamily protein
9.02495	8.88608	9.07298	9.1782	8.74649	8.12295	8.17951	8.2668	243312875201375	0.921287	-0.118278	A0A067DE96	AT1G20030	AT1G20030	Pathogenesis-related thaumatin superfamily protein
6.76838	7.12894	NaN	6.2489	5.74747	6.16521	5.92211	6.18514	145940181166756	0.89421	-0.161314	A0A067GBY7	AT3G45850	AT3G45850	P-loop containing nucleoside triphosphate hydrolases superfamily protein
6.50531	6.43845	6.26323	6.59545	6.16092	5.68662	5.45293	5.76882	223916996602768	0.894074	-0.161534	A0A067EMS2	RLK1	receptor-like protein kinase 1	Encodes a receptor-like protein kinase.
8.24026	8.02993	8.28154	8.32177	7.95302	7.46535	7.42411	7.30625	231464083352257	0.917114	-0.124828	A0A067DJI8	CDR1	CONSTITUTIVE DISEASE RESISTANCE 1	Encodes a protein with aspartic protease activity (also known as aspartate-type endopeptidase activity). Overexpression of the gene was shown to lead to salicylic acid (SA)-mediated disease resistance upon exposure to the pathogen Pseudomonas syringae. Moreover, overexpression of this gene led to the upregulation of two pathogenesis-related genes PR1 and PR2. This upregulation was no longer obser…
7.36382	7.20598	7.00442	7.48774	6.93005	6.41084	6.44488	6.60066	226151354081919	0.907937	-0.139336	A0A067DYK3	AT4G20860	AT4G20860	involved in the generation of H2O2 from reduced compounds
8.56102	8.83521	8.49097	8.72255	8.29986	8.02835	7.88364	7.72408	243806279163378	0.922744	-0.115998	A0A067FA41	AT3G49340	AT3G49340	Cysteine proteinases superfamily protein
7.79153	7.67008	7.56578	7.723	7.14386	6.79372	7.18542	6.9556	32132818573246	0.913113	-0.131134	A0A067GG70	DYL1	dormancy-associated protein-like 1	dormancy-associated protein (DRM1)
7.14402	7.19846	7.25115	7.34791	6.93301	6.42444	NaN	6.38897	20687327589349	0.909715	-0.136513	A0A067GAD9	CRK30	cysteine-rich RLK (RECEPTOR-like protein kinase) 30	Encodes a cysteine-rich receptor-like protein kinase.
7.83826	7.71144	7.6889	7.98374	7.29522	7.1761	7.22902	6.9167	304638073955457	0.916557	-0.125704	A0A067GYZ0	PER64	peroxidase 64	Peroxidase required for casparian strip lignification as well as partially required for SGN-dependent compensatory lignification.
7.77208	7.71041	7.11306	7.15852	6.8507	6.89082	6.85976	6.56788	183034437742946	0.913124	-0.131117	A0A067DF17	FBA5	fructose-bisphosphate aldolase 5	Aldolase superfamily protein
7.5945	7.45335	7.37196	7.5698	7.16642	6.58237	6.87374	6.80544	255923844061869	0.914582	-0.128815	A0A067FPW8	CEP1	cysteine endopeptidase 1	Encodes a papain-like cysteine protease involved in tapetal programmed cell death and pollen development.CEP1 is expressed specifically in the tapetum from stages 5 to 11 of anther development. The CEP1 protein first appears as a proenzyme in precursor protease vesicles, and is then transported to the vacuole and transformed into the mature enzyme before rupture of the vacuole. CEP1 was also rele…
7.06869	7.02973	7.26405	7.09	6.24249	6.46767	6.42239	6.7726	270979638179507	0.910471	-0.135314	A0A067FXH0	BGLU11	beta glucosidase 11	beta glucosidase 11
7.71776	7.24169	7.14151	7.46103	7.31088	6.31038	6.75161	6.65577	13900698577238	0.914303	-0.129255	A0A067DHQ2	AT2G27420	AT2G27420	Cysteine proteinases superfamily protein
7.66903	7.51069	7.62292	7.67553	7.23162	7.14638	6.97608	6.59077	229509062348913	0.916881	-0.125194	A0A067G2S8	#N/A	#N/A	#N/A
8.40874	8.19112	8.32386	8.49167	7.95617	7.80667	7.62678	7.54978	283838267637521	0.925903	-0.111067	A0A067G2M6	AT3G51440	AT3G51440	Calcium-dependent phosphotriesterase superfamily protein
6.84545	6.73588	6.95919	6.95264	6.77332	6.17847	5.93512	6.16902	176739899988889	0.911351	-0.133921	A0A067DYB5	AT3G26720	AT3G26720	Glycosyl hydrolase family 38 protein
8.28562	8.39932	8.20559	8.4286	7.84345	7.71546	7.66753	7.70355	405471113331011	0.928295	-0.107344	A0A067F281	AT1G65900	AT1G65900	plant/protein
8.3814	8.29118	8.23128	8.31844	8.04771	7.60707	7.65834	7.57834	266056524231638	0.929841	-0.104944	A0A067F9K2	AT3G22060	AT3G22060	contains Pfam profile: PF01657 Domain of unknown function that is usually associated with protein kinase domain Pfam:PF00069, however this protein does not have the protein kinase domain
8.5175	8.73514	8.31812	8.47927	8.0134	7.85921	7.99128	7.96383	302058612163793	0.934734	-0.0973722	A0A067E7Z8	AT2G27680	AT2G27680	Oxidoreductase located in chloroplast.
8.81913	8.65688	8.85959	8.83016	8.60228	8.06122	8.19983	8.09665	22281620188792	0.937275	-0.0934559	A0A067EGT0	PR4	pathogenesis-related 4	Encodes a protein similar to the antifungal chitin-binding protein hevein from rubber tree latex. mRNA levels increase in response to ethylene and turnip crinkle virus infection. The mRNA is cell-to-cell mobile.
9.09916	8.96297	8.94779	8.9946	8.81014	8.2657	8.33558	8.39237	230571663671986	0.938876	-0.0909932	A0A067GFQ7	VTC4	AT3G02870	Encodes a L-galactose-1-phosphate phosphatase, involved in ascorbate biosynthesis.
7.04749	7.21032	6.7917	7.17929	6.54654	6.39843	6.64207	6.47073	26086914457449	0.923092	-0.115454	A0A067E8L3	ITPK1	inositol (1,3,4) P3 5/6-kinase 1	Encodes a inositol 1,3,4-trisphosphate 5/6-kinase. Catalyzes the phosphorylation of phytic acid (InsP6) to the symmetric InsP7 isomer 5-InsP7. Together with IPK1 modulate crosstalks between SA-dependent immunity and phosphate-starvation responses.
6.55491	6.05052	6.42607	6.21194	5.43091	5.97736	5.90006	5.78855	17621823964948	0.914965	-0.128211	A0A067EXE4	sks3	SKU5 similar 3	Encodes a protein with two DUF26 domains and a signal peptide for secretion. The protein is transported to the apoplast when it is expressed as a GFP fusion protein.
6.05839	6.82157	6.55202	6.26231	5.81887	5.83092	5.88498	6.0155	167582819840692	0.916556	-0.125705	A0A067F261	GSTU8	glutathione S-transferase TAU 8	Encodes glutathione transferase belonging to the tau class of GSTs. Naming convention according to Wagner et al. (2002).
7.13615	7.04002	7.04278	6.99679	6.95987	6.34752	6.27384	6.50541	183791701995999	0.924542	-0.11319	A0A067FAK9	AT1G05310	AT1G05310	Pectin lyase-like superfamily protein
8.552	8.52849	8.74676	8.77222	8.45413	7.80481	8.19028	8.02384	190198717918043	0.938542	-0.0915064	A0A067DBQ4	OSM34	osmotin 34	Osmotin-like protein
7.99105	7.86312	7.77998	8.05531	7.50028	7.27382	7.40449	7.38713	332296326126368	0.932983	-0.100078	A0A067GWC6	AT3G16080	AT3G16080	Zinc-binding ribosomal protein family protein
7.90995	7.44077	7.78994	8.03468	7.59542	7.18918	7.08275	7.23496	165184214088624	0.933504	-0.0992717	A0A067D1Q8	AT5G22860	AT5G22860	Serine carboxypeptidase S28 family protein
7.02872	6.74357	6.58471	6.72781	6.38326	6.35505	6.12786	6.19509	24015098647645	0.925288	-0.112025	A0A067GGT5	AT1G31710	AT1G31710	Copper amine oxidase family protein
7.22681	6.80122	7.26848	7.16988	6.71868	6.60525	6.43571	6.68767	217574051482546	0.929072	-0.106138	A0A067E5N9	SPPL3	SIGNAL PEPTIDE PEPTIDASE-LIKE 3	SIGNAL PEPTIDE PEPTIDASE-LIKE 3
7.59691	7.19686	7.67575	7.64567	7.23164	7.05056	6.98122	6.8831	198454711859604	0.934629	-0.0975346	A0A067EMP5	AT5G18470	AT5G18470	Curculin-like (mannose-binding) lectin family protein
10.2994	10.2619	10.1463	10.3331	10.0358	9.72465	9.72404	9.59624	252457627397581	0.952244	-0.0705971	A0A067DIT7	CDR1	CONSTITUTIVE DISEASE RESISTANCE 1	Encodes a protein with aspartic protease activity (also known as aspartate-type endopeptidase activity). Overexpression of the gene was shown to lead to salicylic acid (SA)-mediated disease resistance upon exposure to the pathogen Pseudomonas syringae. Moreover, overexpression of this gene led to the upregulation of two pathogenesis-related genes PR1 and PR2. This upregulation was no longer obser…
6.34342	6.2987	6.27993	6.47004	6.00618	5.93269	5.91081	5.60539	257814737382247	0.923716	-0.114479	A0A067DBR6	AT1G11050	AT1G11050	Protein kinase superfamily protein
7.8184	7.67008	7.77397	7.9597	7.57081	6.85542	7.33088	7.53136	148631628619632	0.938067	-0.0922368	A0A067GBI8	ENODL17	early nodulin-like protein 17	early nodulin-like protein 17
7.43317	7.52327	7.30354	7.53378	7.34812	6.81391	6.59052	7.11775	147691824081256	0.93544	-0.0962822	A0A067GN43	AT1G22480	AT1G22480	Cupredoxin superfamily protein
6.86412	6.77976	6.79278	6.89557	6.69244	5.94919	6.34763	6.42381	16599960220569	0.929784	-0.105033	A0A067ELY4	AT1G06840	AT1G06840	Homomultimers interact with cytoplasmic signaling molecule PBL27, resulting in herbivory resistance, in an ethylene-dependent manner.
8.35699	8.39924	8.17754	8.48028	8.00174	7.80442	7.87378	7.83595	306887620872485	0.943193	-0.0843752	A0A067G871	BGAL8	beta-galactosidase 8	putative beta-galactosidase (BGAL8 gene)
6.73244	6.89631	6.838	6.8777	6.23936	6.34026	6.30415	6.58281	286920428548799	0.931325	-0.102643	A0A067ERS9	AT2G14835	AT2G14835	RING/U-box superfamily protein
7.48442	7.69028	7.38082	7.20469	7.17754	6.76205	6.79966	7.1557	166997509702645	0.937324	-0.0933809	A0A067GMQ4	RPN12a	regulatory particle non-ATPase 12A	regulatory particle non-ATPase 12A
6.89131	6.80771	6.87216	6.76053	6.41108	6.38395	6.23359	6.45523	373568300854259	0.932391	-0.100992	A0A067ELX9	AT5G58300	AT5G58300	Atypical LRR-receptor-kinase with polarized localization to lateral pericycle facing wall at the inner PM domain that functions in root cell proliferation.
6.51371	6.0435	6.27786	6.50974	5.87766	NaN	6.10615	5.64063	134472020269883	0.927182	-0.109075	A0A067FA05	ACD1	ACCELERATED CELL DEATH 1	Encodes a pheide a oxygenase (PAO). Accelerated cell death (acd1) mutants show rapid, spreading necrotic responses to both virulent and avirulent Pseudomonas syringae pv. maculicola or pv. tomato pathogens and to ethylene.
8.75211	8.49001	8.63563	8.69685	8.30395	8.26688	8.13509	8.07688	291906368595873	0.948176	-0.076774	A0A067D4R2	AT2G26440	AT2G26440	pectin methylesterase
7.71038	7.60105	7.41767	7.76736	7.14756	7.21847	7.24783	7.09364	273483461079662	0.941339	-0.0872137	A0A067F6J2	AT1G58170	AT1G58170	Disease resistance-responsive (dirigent-like protein) family protein
8.21301	7.8339	7.90637	8.13491	7.84391	7.19345	7.62864	7.65051	144532693675886	0.944787	-0.0819394	A0A067EVM5	AT2G27420	AT2G27420	Cysteine proteinases superfamily protein
7.33926	7.07995	7.25483	7.34117	6.87344	6.76455	6.74342	6.86529	313475601507529	0.939049	-0.0907279	A0A067EE33	PAP10	purple acid phosphatase 10	Encodes an acid phosphatase involved plant acclimation to Pi deprivation.
7.16285	6.96055	6.80702	6.87364	6.80791	6.15045	6.47334	6.62785	146975271868239	0.937257	-0.0934833	A0A067DTL7	PnsL4	Photosynthetic NDH subcomplex L 4	FK506-binding protein 16-2
7.10546	6.91505	6.95957	6.9792	6.68033	6.4556	6.58962	6.50466	328603938789241	0.938158	-0.0920975	A0A067D775	DJ1D	AT3G02720	Encodes a glyoxalase with high activity towards glyoxal and methylglyoxal. It differs from its animal and bacterial homologs with respect to the configuration of its catalytic residues and the oligomeric property of the enzyme. The mRNA is cell-to-cell mobile.
8.68313	8.48943	8.62905	8.8463	8.47394	8.14702	8.15475	8.14501	211485020971698	0.95015	-0.0737721	A0A067GXH5	scpl40	serine carboxypeptidase-like 40	serine carboxypeptidase-like 40
8.70458	8.58808	8.761	8.80352	8.52848	8.0407	8.33029	8.25986	206033748589868	0.951291	-0.0720406	A0A067F0S5	AT3G48950	AT3G48950	Pectin lyase-like superfamily protein
8.42145	8.17942	8.42148	8.47587	8.04279	7.92493	7.84685	7.98609	278172757575347	0.949324	-0.0750272	A0A067EXD1	ARA12	AT5G67360	Encodes a subtilisin-like serine protease essential for mucilage release from seed coats.
6.58117	6.53332	6.40863	6.51517	6.35247	5.85486	5.98385	6.15004	201390211541394	0.934824	-0.0972334	A0A067G0B8	AT2G39710	AT2G39710	Encodes a Cysteine-rich peptide (CRP) family protein
6.77421	6.82927	6.38206	6.42184	6.33953	6.01222	6.28898	6.07016	162026492902848	0.935757	-0.0957941	A0A067EED0	ADCL	4-amino-4-deoxychorismate lyase	ADCL encodes a protein that acts as a 4-amino-4-deoxychorismate lyase. It catalyzes the production 4-aminobenzoate (pABA) production which is required for folate biosynthesis. The enzyme localizes to chloroplasts based on an import assay and GFP localization experiments. Involved in D-Amino Acid Stimulated Ethylene Production.
8.31531	7.97692	8.47693	8.46615	7.96793	7.87407	7.76953	7.92737	184544567067445	0.948957	-0.0755848	A0A067DK59	OSM34	osmotin 34	Osmotin-like protein
7.83321	7.65877	7.61232	7.90642	7.59517	7.22483	7.27316	7.22157	201198294760863	0.945309	-0.0811415	A0A067DR64	AT2G47010	AT2G47010	calcium/calcium/calmodulin-dependent Serine/Threonine-kinase
6.69469	6.63721	6.60581	6.97796	6.57405	6.13807	5.99715	6.52633	134995452748282	0.93758	-0.0929866	A0A067H2F8	AT4G38350	AT4G38350	Patched family protein
6.73543	6.51834	6.8045	6.94715	6.34101	6.24549	6.47817	6.26875	216596587007588	0.938087	-0.0922067	A0A067F5R9	AT3G20390	AT3G20390	Encodes a plastidial RidA (Reactive Intermediate Deaminase A) homolog that hydrolyzes the enamines/imines formed by Thr dehydratase from Ser or Thr. RidA accelerates the deamination of reactive enamine/imine intermediates produced by threonine dehydratase (At3g10050) with threonine or serine as substrates. In the absence of RidA, the serine-derived imine inactivates BCAT3 (At3g49680). RidA thus p…
8.74426	8.39755	8.58308	8.77145	8.37071	8.20589	8.15596	8.09973	214555456807137	0.951761	-0.071328	A0A067F5S3	scpl20	serine carboxypeptidase-like 20	serine carboxypeptidase-like 20
6.97119	7.12106	7.02305	6.836	6.63158	6.50457	6.68165	6.47326	275890386659905	0.940603	-0.0883429	A0A067D5R9	ACR11	ACT domain repeats 11	Encodes a ACT domain-containing protein. The ACT domain, named after bacterial aspartate kinase, chorismate mutase and TyrA (prephenate dehydrogenase), is a regulatory domain that serves as an amino acid-binding site in feedback-regulated amino acid metabolic enzymes. The mRNA is cell-to-cell mobile.
8.32472	8.1676	8.28478	8.45935	8.11877	7.81801	7.75582	7.90142	220979734287846	0.950584	-0.0731143	A0A067GJT7	AT3G22060	AT3G22060	contains Pfam profile: PF01657 Domain of unknown function that is usually associated with protein kinase domain Pfam:PF00069, however this protein does not have the protein kinase domain
6.6434	6.82006	6.71535	6.73993	6.49748	6.15941	6.40719	6.21267	246890750505878	0.939002	-0.0907999	A0A067FE46	NOGC1	nitric oxide-dependent guanylate cyclase 1	Encodes a flavin monooxygenase that binds NO, has a higher affinity for NO than for O(2) and can generate cGMP from GTP in vitro in an NO-dependent manner.
8.49401	8.5086	8.5025	8.68775	8.21978	8.16372	7.94795	8.23194	262862948705934	0.952345	-0.0704443	A0A067HFM0	AT2G47010	AT2G47010	calcium/calcium/calmodulin-dependent Serine/Threonine-kinase
8.87324	8.8631	8.73566	8.86896	8.47278	8.39668	8.46228	8.38479	426846210902478	0.954035	-0.0678854	A0A067DSN6	HEXO2	beta-hexosaminidase 2	Encodes a protein with &#946
7.25605	6.89054	7.35791	7.27248	6.85946	6.79306	6.65634	6.85653	190914737890263	0.943997	-0.0831461	A0A067E7N0	GH9B18	glycosyl hydrolase 9B18	Cellulase involved in cell wall modification during valve dehiscence.
7.30945	7.2506	7.25034	7.37608	6.90234	6.84266	6.81391	7.02789	341644068399527	0.945191	-0.0813215	A0A067GS99	APA1	aspartic proteinase A1	Encodes an aspartic proteinase that forms a heterodimer and is stable over a broad pH range (ph 3-8).
7.57322	7.57288	7.56023	7.73684	7.53479	7.12851	7.18065	7.02637	179873865144609	0.948335	-0.0765316	A0A067DFX2	EP3	homolog of carrot EP3-3 chitinase	encodes an EP3 chitinase that is expressed during somatic embryogenesis in 'nursing' cells surrounding the embryos but not in embryos themselves. The gene is also expressed in mature pollen and growing pollen tubes until they enter the receptive synergid, but not in endosperm and integuments as in carrot. Post-embryonically, expression is found in hydathodes, stipules, root epidermis and emerging…
7.22406	7.32093	7.26305	7.22238	6.8306	6.82839	6.79574	7.00643	350476499225327	0.945944	-0.080173	A0A067EPV6	AT5G09880	AT5G09880	Splicing factor, CC1-like protein
6.51505	6.41983	6.56767	6.52407	6.29886	6.18811	5.91726	6.06184	23583437305656	0.940041	-0.0892051	A0A067DWQ3	AT4G24340	AT4G24340	Phosphorylase superfamily protein
9.11141	9.01736	9.0373	9.24961	8.81628	8.65778	8.70053	8.68209	307604053753156	0.957189	-0.063125	A0A067EZ73	XYL4	beta-D-xylosidase 4	Encodes a secreted beta-d-xylosidase that belongs to family 3 of glycoside hydrolases. Loss of function mutants show increased susceptibility to fungal pathogens.
7.75382	7.41415	7.61809	7.92484	7.4268	7.16203	7.39245	7.17555	16309979647482	0.949397	-0.0749172	A0A067EGJ1	At1g32200	At1g32200	Encodes a chloroplast glycerol-3-phosphate acyltransferase.Involved in the biosynthesis of chloroplast phosphatidylglycerol.
8.24224	8.26465	8.24527	8.4651	8.2514	7.77788	7.8282	7.8128	168503026819654	0.953429	-0.0688032	A0A067FWN7	#N/A	#N/A	#N/A
8.9902	9.00266	8.68852	9.02293	8.65562	8.5048	8.54194	8.45663	228791447498526	0.956719	-0.0638331	A0A067FMX6	CSP41A	chloroplast stem-loop binding protein of 41 kDa	Encodes a protein with ribonuclease activity that is involved in plastid rRNA maturation.
6.96795	6.92474	7.14239	7.09141	6.94382	6.51709	6.60466	6.52201	183837212857537	0.945286	-0.0811773	A0A067HFK7	AT4G01700	AT4G01700	Chitinase family protein
8.05524	7.86266	7.97381	8.2931	7.70031	7.65379	7.62974	7.6667	222051476700838	0.95233	-0.0704672	A0A067H135	AT1G09890	AT1G09890	Rhamnogalacturonate lyase family protein
9.18986	8.9897	9.12825	9.40146	8.91036	8.79333	8.73677	8.73983	216430969824661	0.958349	-0.0613767	A0A067H1Y2	ATSBT5.2	AT1G20160	Encodes two isoforms. One (SBT5.2(a) ) is a secreted, cell wall localized subtilisin-like serine protease that is involved in regulation of stomatal development. The second isoform (SBT5.2(b) is localized to endosomes.
7.93426	8.20844	8.07561	8.00852	7.80802	7.5165	7.69358	7.68357	24140299807701	0.952674	-0.0699451	A0A067DQ18	AGT	alanine:glyoxylate aminotransferase	Encodes a peroxisomal photorespiratory enzyme that catalyzes transamination reactions with multiple substrates. It is involved in photorespiration.
6.20409	6.34593	6.07259	6.13482	5.69387	5.88259	5.83075	5.83898	273077037675955	0.938958	-0.0908678	A0A067FN42	AT1G70820	AT1G70820	phosphoglucomutase, putative / glucose phosphomutase
7.17968	7.19744	6.9173	7.01867	6.81503	6.63836	6.45898	6.89123	173709976094791	0.946685	-0.0790435	A0A067F1I0	AT1G51410	AT1G51410	similar to Eucalyptus gunnii alcohol dehydrogenase of unknown physiological function (GI:1143445), apple tree, PIR:T16995
6.64479	6.31213	6.56811	6.83732	6.15155	6.34687	6.30024	6.059	159264226223677	0.942922	-0.084789	A0A067DSE4	PRX52	peroxidase 52	Encodes a protein with sequence similarity to peroxidases that is involved in lignin biosynthesis. Loss of function mutations show abnormal development of xylem fibers and reduced levels of lignin biosynthetic enxymes.	Peroxidase superfamily protein
9.56743	9.25122	9.49186	9.74024	9.31454	9.08913	9.11893	9.0347	170519608334157	0.960751	-0.0577653	A0A067EG48	AT3G19620	AT3G19620	Glycosyl hydrolase family protein
8.99672	8.90346	8.95475	9.06785	8.66264	8.56047	8.59079	8.6159	401044324896825	0.958439	-0.0612408	A0A067GLY9	AT1G77670	AT1G77670	Pyridoxal phosphate (PLP)-dependent transferases superfamily protein
6.65213	6.77337	6.74265	6.7243	6.44079	6.28587	6.29171	6.38217	375553742001543	0.944523	-0.0823424	A0A067G9V3	CIPK23	CBL-interacting protein kinase 23	Arabidopsis thaliana CBL-interacting protein kinase 23. CIPK23 serves as a positive regulator of the potassium transporter AKT1 by directly phosphorylating AKT1. CIPK23 is activated by the binding of two calcineurin B-like proteins, CBL1 and CBL9. The mRNA is cell-to-cell mobile.	CBL-interacting protein kinase 23
7.93802	8.06743	8.04118	8.23455	7.87623	7.60274	7.72304	7.60309	22117255481804	0.954275	-0.0675235	A0A067GVX6	AT2G18570	AT2G18570	UDP-Glycosyltransferase superfamily protein
6.17609	6.15764	5.9485	5.99671	5.59269	5.61434	5.86695	5.73867	229262644776752	0.939606	-0.0898725	A0A067GEJ9	AT5G16300	AT5G16300	Vps51/Vps67 family (components of vesicular transport) protein
9.57298	9.5215	9.59134	9.68078	9.32888	9.23591	9.19388	9.16537	350465083675486	0.962401	-0.0552905	A0A067EZY8	XYL4	beta-D-xylosidase 4	Encodes a secreted beta-d-xylosidase that belongs to family 3 of glycoside hydrolases. Loss of function mutants show increased susceptibility to fungal pathogens.	beta-D-xylosidase 4
7.28373	7.33578	7.45125	7.58904	7.35067	6.88257	6.97105	7.01344	158317515290698	0.95138	-0.0719065	A0A067F9G4	AT2G15220	AT2G15220	Plant basic secretory protein (BSP) family protein
8.72662	8.52245	8.61898	8.79873	8.38089	8.22978	8.27658	8.34116	269118836447625	0.958509	-0.0611363	A0A067GWY1	ARA12	AT5G67360	Encodes a subtilisin-like serine protease essential for mucilage release from seed coats.
8.44215	8.37054	8.5174	8.5152	8.32342	8.06055	7.96834	8.07603	226346070458898	0.958135	-0.0616997	A0A067FA15	AT1G55260	AT1G55260	Bifunctional inhibitor/lipid-transfer protein/seed storage 2S albumin superfamily protein
7.68356	7.78372	7.59813	7.6872	7.3711	7.2027	7.41261	7.35731	298233215440336	0.954186	-0.0676569	A0A067EXH6	IAR3	IAA-ALANINE RESISTANT 3	encodes a member of the six Arabidopsis IAA-amino acid conjugate hydrolase subfamily and conjugates and conjugates IAA-Ala in vitro. Gene is expressed most strongly in roots, stems, and flowers. The mRNA is cell-to-cell mobile.	peptidase M20/M25/M40 family protein
6.51831	6.36481	6.5775	6.47745	6.31796	6.18136	5.95831	6.08895	212228326711873	0.946353	-0.0795494	A0A067FMV7	PDLP6	plasmodesmata-located protein 6	Encodes a plasmodesmal protein that may be involved in the intercellular movement of molecules through the plasmodesmata. The protein has two DUF26 domains and a single transmembrane domain.	plasmodesmata-located protein 6
8.5206	8.40057	8.33875	8.58572	8.31078	8.03042	8.12491	7.99535	206611072695348	0.959103	-0.0602419	A0A067FI88	PA2	peroxidase 2	Encodes a peroxidase with diverse roles in the wound response, flower development, and syncytium formation.	peroxidase 2
8.55508	8.55268	8.55052	8.64865	8.34286	8.21107	8.0985	8.28079	300083818103489	0.959958	-0.0589566	A0A067GYX3	AT3G26430	AT3G26430	Encodes a functioning member of the GDS(L) lipase family with preference for long chain substrates that does not hydrolyze choline esters.
7.80316	7.88273	7.58497	7.89916	7.72288	7.30971	7.34335	7.42193	155792543044972	0.955979	-0.0649496	A0A067GF90	AT4G22240	AT4G22240	Involved in photoprotection of photosystem II. The RVSI and twin-positive motifs in the transit peptide are necessary for efficient leucoplast import of prFB.
9.10635	9.24447	9.26292	9.40033	9.09916	8.82273	8.90197	8.82687	207599832359978	0.963167	-0.0541428	A0A067DKU0	BG3	beta-1,3-glucanase 3	encodes a member of glycosyl hydrolase family 17	beta-1,3-glucanase 3
7.64607	7.46815	7.54217	7.77154	7.37995	7.24998	7.25311	7.18289	233260481187007	0.955238	-0.0660672	A0A067F9X3	FUC1	alpha-L-fucosidase 1	Encodes a protein with &#945	0
8.06495	7.98534	8.10392	8.12888	7.91507	7.42022	7.63998	7.94746	142079116572862	0.957861	-0.062111	A0A067DUY1	PAP15	purple acid phosphatase 15	Encodes PAP15, a purple acid phosphatase with phytase activity. Expression of PAP15 is developmentally and temporally regulated, with strong expression at the early stages of seedling growth and pollen germination. The expression is also organ/tissue-specific, with strongest expression in the vasculature, pollen grains, and roots. Recombinant PAP protein exhibits broad substrate specificity with …	purple acid phosphatase 15
6.65216	6.72988	6.52666	6.6827	6.50744	6.04952	6.46143	6.21297	157917676640442	0.948854	-0.0757417	A0A067FAS7	RWP1	REDUCED LEVELS OF WALL-BOUND PHENOLICS 1	Encodes a feruloyl-CoA transferase required for suberin synthesis. Has feruloyl-CoA-dependent feruloyl transferase activity towards substrates with a primary alcohol.	HXXXD-type acyl-transferase family protein
6.05191	NaN	6.03897	5.62357	5.45482	5.66964	5.54274	5.6012	132127192561318	0.942807	-0.0849659	A0A067DR75	AT3G28040	AT3G28040	Leucine-rich receptor-like protein kinase family protein
8.32351	8.5284	8.13798	8.47633	8.12997	8.17871	7.7738	8.06492	139810530452228	0.960592	-0.0580039	A0A067GJ64	SHM1	serine transhydroxymethyltransferase 1	Encodes a protein with mitochondrial serine hydroxymethyltransferase activity, which functions in the photorespiratory pathway, catalyzes the conversion of serine and tetrahydrofolate to glycine and 5,10-methylene tetrahydrofolate. Involved in controlling cell damage caused by abiotic stress, such as high light and salt and the hypersensitive defense response of plants.	serine transhydroxymethyltransferase 1
7.22461	7.42921	7.44801	7.27279	7.14353	6.86031	6.83493	7.2221	156730259360425	0.955276	-0.0660102	A0A067E882	FD2	AT1G60950	2Fe-2S ferredoxin-like superfamily protein;(source:Araport11)
8.39789	8.39782	8.23326	8.42005	8.16987	8.0387	8.01933	7.92337	255100431599123	0.961202	-0.0570886	A0A067EU70	PYD2	pyrimidine 2	Encodes a protein with dihydropyrimidine amidohydrolase activity. It localizes to the secretory system and plays a role in uracil metabolism.	pyrimidine 2
8.22662	8.1322	8.15839	8.20528	8.01238	7.83288	7.68943	7.89046	243576192907791	0.960353	-0.0583626	A0A067FK86	NRS/ER	nucleotide-rhamnose synthase/epimerase-reductase	nucleotide-rhamnose synthase/epimerase-reductase
6.81892	6.8511	6.77197	6.94216	6.64271	6.38496	6.45378	6.64607	222505020014557	0.954111	-0.0677709	A0A067DJ78	HEXO2	beta-hexosaminidase 2	Encodes a protein with &#946	0
7.93481	7.64857	7.90581	8.01519	7.70946	7.41251	7.58567	7.54685	168682057124417	0.960326	-0.0584035	A0A067FIE6	AT4G31140	AT4G31140	O-Glycosyl hydrolases family 17 protein
7.16802	7.27586	6.9933	6.98575	6.81054	6.84014	6.54046	6.98408	143672033620865	0.956102	-0.0647636	A0A067GRY4	XTH33	xyloglucan:xyloglucosyl transferase 33	Encodes a membrane-localized protein that is predicted to function during cell wall modification.Overexpression of XTH33 results in abnormal cell morphology. It's expression is under epigenetic control by ATX1.	xyloglucan:xyloglucosyl transferase 33
7.01643	6.90631	6.9549	7.15638	6.86297	6.75533	6.58105	6.59169	1930677437021	0.955662	-0.0654281	A0A067GSE5	AT1G61900	AT1G61900	hypothetical protein
8.63262	8.83182	8.50753	8.59205	8.32314	8.26248	8.33519	8.40177	223065218206926	0.964083	-0.0527702	A0A067EGD8	ALATS	Alanyl-tRNA synthetase	Alanyl-tRNA synthetase
8.76355	8.62208	8.77266	8.76923	8.58393	8.3384	8.4365	8.33036	236615927865616	0.964546	-0.0520784	A0A067F7N5	AMI1	amidase 1	Encodes an enzyme with similarity to bacterial acylamidohydrolases and exhibits indole-3-acetamide amidohydrolase activity in vitro. This enzyme may be involved in the in vivo biosynthesis of indole-acetic acid from indole-3-acetamide, a native metabolite of A. thaliana. It appears to exist as a monomer.	amidase 1
7.90018	7.55775	7.91249	8.06361	7.73081	7.52044	7.53054	7.41788	130974389873745	0.960732	-0.0577945	A0A067DN20	AT4G19420	AT4G19420	Pectinacetylesterase family protein
6.15266	6.22635	6.48125	6.30068	5.90668	5.9759	5.80353	6.24736	138892361307645	0.951215	-0.0721562	A0A067G499	AT4G14746	AT4G14746	neurogenic locus notch-like protein
7.06505	6.84228	7.09407	6.99139	6.64738	6.62836	6.681	6.81024	23411945648125	0.95621	-0.0646009	A0A067FLT1	FER	FERONIA	Encodes a synergid-expressed, plasma-membrane localized receptor-like kinase that accumulates asymetrically in the synergid membrnane at the filiform apparatus and mediates male-female gametophyte interactions during pollen tube reception. Also involved in powdery mildew infection. Mutants show faster root elongation under dim light, the protein is required for intracellular accumulation of AHA2 …	Malectin/receptor-like protein kinase family protein
7.69525	7.67277	7.63047	7.76577	7.50441	7.27646	7.34919	7.41036	280672592972564	0.960219	-0.0585652	A0A067EP55	PAP27	purple acid phosphatase 27	purple acid phosphatase 27
6.85896	6.66669	6.43639	6.93958	6.54968	6.33569	6.37882	6.41466	13450912287255	0.954546	-0.0671127	A0A067DCV3	FUC1	alpha-L-fucosidase 1	Encodes a protein with &#945	0
9.02738	9.2224	9.04446	9.04029	8.85089	8.77697	8.71811	8.76957	288326534872937	0.966451	-0.0492316	A0A067EG44	FBA2	fructose-bisphosphate aldolase 2	Protein is tyrosine-phosphorylated and its phosphorylation state is modulated in response to ABA in Arabidopsis thaliana seeds.	fructose-bisphosphate aldolase 2
9.32272	9.13655	9.39952	9.39743	9.22834	8.89085	8.83939	9.0891	148756711871919	0.967561	-0.0475754	A0A067GL52	#N/A	#N/A	#N/A
7.99819	7.7089	7.98232	8.00656	7.72446	7.72337	7.3525	7.69262	139172421933385	0.962045	-0.0558234	A0A067DC63	AT4G15040	AT4G15040	Subtilisin-like serine endopeptidase family protein
6.17167	6.14653	6.02711	6.25655	5.99644	5.9229	5.96292	5.52387	132705421182497	0.951397	-0.0718804	A0A067FMT6	TRM82	tRNA modification 82	Encodes a gene involved in the modification of nucleosides in tRNA. Mutants have no 7-methylguanosine.	Transducin/WD40 repeat-like superfamily protein
6.3539	6.37757	6.32507	6.45654	6.13632	5.83768	6.30523	6.0477	157834197557824	0.953508	-0.0686829	A0A067G7T2	AT4G10520	AT4G10520	Subtilase family protein
7.22461	7.06991	7.18175	7.23227	7.01302	6.85892	6.92786	6.73622	225571539168147	0.959158	-0.0601596	A0A067F0J2	AT4G36195	AT4G36195	Serine carboxypeptidase S28 family protein
7.05243	7.15118	7.004	7.18787	6.90353	6.75375	6.78211	6.78782	278358868970697	0.958857	-0.060612	A0A067EDA6	PDS1	phytoene desaturation 1	Mutation of the PDS1 locus disrupts the activity of p-hydroxyphenylpyruvate dioxygenase (HPPDase), the first committed step in the synthesis of both plastoquinone and tocopherols in plants.	4-hydroxyphenylpyruvate dioxygenase
7.84011	8.06064	8.1169	8.14962	7.91794	7.7709	7.74224	7.5721	157844454636937	0.963811	-0.0531773	A0A067DM56	BG3	beta-1,3-glucanase 3	encodes a member of glycosyl hydrolase family 17	beta-1,3-glucanase 3
6.52801	6.64214	6.6579	6.66426	6.53216	6.35377	6.13727	6.30579	180192201856679	0.956089	-0.0647838	A0A067E5X7	ZIGA4	ARF GAP-like zinc finger-containing protein ZIGA4	A member of ARF GAP domain (AGD), A thaliana has 15 members, grouped into four classes. AGD14 belongs to the class 4, together with AGD15.	ARF GAP-like zinc finger-containing protein ZIGA4
7.84808	7.54649	7.82015	7.91384	7.45017	7.56182	7.44443	7.53985	177144428637998	0.963626	-0.0534551	A0A067F2V1	MUM2	MUCILAGE-MODIFIED 2	Involved in mucilage formation. Mutants form columella and outer cell wall architecture of the mucilage cells resembles wild-type. However, mum2 seeds completely lack seed coat mucilage. This mutation appears to represent a later step in the development of this cell-type. Encodes a beta-galactosidase involved in seed coat mucilage biosynthesis. Member of Glycoside Hydrolase Family 35	Glycosyl hydrolase family 35 protein
6.88774	6.98789	6.88661	6.87276	6.59822	6.44903	6.72638	6.7368	208901607775139	0.959307	-0.0599362	A0A067H916	AT5G42830	AT5G42830	HXXXD-type acyl-transferase family protein
7.0898	7.27607	7.18689	7.11483	7.13159	6.77181	6.72128	6.9198	149362716738593	0.960823	-0.0576574	A0A067EQ56	LST8-1	Lethal with Sec Thirteen 8-1	Encodes LST8-1, involved in regulating amino acid accumulation and the synthesis of myo-inositol and raffinose during plant adaptation to long days.	Transducin/WD40 repeat-like superfamily protein
8.95466	8.75348	8.99523	9.04495	8.73643	8.59556	8.62102	8.68339	209571729488506	0.968896	-0.0455867	A0A067ETD0	AT5G09760	AT5G09760	Pectin methylesterase inhibitor
8.17707	8.34258	8.23807	8.29391	8.02843	7.93036	8.03982	7.94463	305176045464934	0.966465	-0.0492109	A0A067F6S1	AT1G66430	AT1G66430	Encodes one of the several Arabidopsis fructokinases. Nomenclature according to Riggs 2017 has been adopted for the family by the community (personal communication, Boernke, Callis, Granot, Boernke, and Smeekens). Important for seed oil accumulation and vascular development.
8.72563	8.65816	8.68902	8.87688	8.52253	8.39565	8.40507	8.52092	244075914840832	0.968368	-0.0463727	A0A067G2N8	LTA2	AT3G25860	Encodes the dihydrolipoamide S-acetyltransferase subunit of the plastid Pyruvate Dehydrogenase Complex (E2). Mutant has embryo defect.
6.5654	6.8067	6.97807	6.83873	6.51916	6.56122	6.48152	6.52625	170419142816425	0.959515	-0.059623	A0A067FSG4	SE	SERRATE	Identified as a leaf form mutant by Redei having serrated leaves. Further analysis of the single loss of function allele indicated pleiotropic effects extending to many aspects of shoot development such as taller meristems, alterations in phase transition, phyllotaxy and branching. Encodes a single zinc finger containing protein that is expressed in meristems and organ primordia and forms a compl…	C2H2 zinc-finger protein SERRATE (SE)
7.37302	7.41478	7.32966	7.42665	7.18522	7.014	7.08466	7.1681	302349660601719	0.963034	-0.0543418	A0A067EG09	AT3G02740	AT3G02740	Eukaryotic aspartyl protease family protein
8.28905	8.09668	8.34969	8.44876	8.14675	7.98382	7.9011	8.06249	161749898273126	0.967153	-0.0481846	A0A067GQJ4	LTPG1	glycosylphosphatidylinositol-anchored lipid protein transfer 1	Encodes LTPG1, a lipid transfer protein with a predicted GPI (glycosylphosphatidylinositol)-anchor domain. Localized in the plasma membrane. Disruption of the LTPG1 gene causes alterations of cuticular lipid composition, but no significant changes on total wax and cutin monomer loads are seen. The mRNA is cell-to-cell mobile.	glycosylphosphatidylinositol-anchored lipid protein transfer 1
7.09818	7.34828	7.0819	7.01299	7.05275	6.73993	6.85325	6.80631	14685045756467	0.961841	-0.0561297	A0A067DLB4	ATB2	AT1G60710	NAD(P)-linked oxidoreductase superfamily protein
8.52557	8.40571	8.5468	8.58132	8.4662	8.13808	8.1819	8.18466	17444006020016	0.968039	-0.0468626	A0A067G796	AT5G66150	AT5G66150	Glycosyl hydrolase family 38 protein
6.16114	6.25597	6.33188	6.3071	5.90932	NaN	6.01416	6.06228	22309740355951	0.957094	-0.063268	A0A067E4C9	AT4G32605	AT4G32605	Mitochondrial glycoprotein family protein
7.48056	7.66901	7.38053	7.31092	7.26727	7.30094	7.07449	7.12527	15188933623176	0.964041	-0.0528338	A0A067FQ77	AT1G03940	AT1G03940	HXXXD-type acyl-transferase family protein
8.87415	8.47612	8.85904	8.9257	8.60007	8.45203	8.51094	8.4991	13218899180534	0.969464	-0.0447401	A0A067FFC7	AT5G12950	AT5G12950	proline-tRNA ligase (DUF1680)
6.84257	6.76797	6.67665	6.93418	6.59645	6.48913	6.70482	6.36316	157587485357745	0.960773	-0.0577324	A0A067EVR3	APK3	adenosine-5'-phosphosulfate (APS) kinase 3	Provides activated sulfate for the sulfation of secondary metabolites, including the glucosinolates. Redundant with APK4.	adenosine-5-phosphosulfate (APS) kinase 3
7.9857	7.80755	8.04937	8.06921	7.64818	7.82836	7.61447	7.75578	186423481650165	0.966626	-0.048971	A0A067FMZ7	AT2G01610	AT2G01610	Plant invertase/pectin methylesterase inhibitor superfamily protein
5.62225	5.62162	5.60893	5.63131	5.5383	5.29881	5.24953	5.34376	22235542890434	0.953134	-0.0692485	A0A067H8U2	THO5B	AT5G42920	THO complex, subunit 5;(source:Araport11)
7.36633	7.21474	7.18469	7.47141	7.16876	7.01061	7.03026	6.97787	179291325794189	0.964098	-0.052748	A0A067H419	MAN7	endo-beta-mannase 7	Encodes a endo-beta-mannanase involved in seed germination and silique dehiscence.	Glycosyl hydrolase superfamily protein
8.35011	8.27218	8.40844	8.343	8.23418	7.99994	7.92588	8.16499	184981615657187	0.968575	-0.0460637	A0A067DSN9	EMB140	EMBRYO DEFECTIVE 140	A locus involved in embryogenesis. Mutations in this locus result in embryo lethality. Splicing-related protein, promotes miRNA biogenesis.	EMBRYO DEFECTIVE 140
7.86432	8.04885	7.97797	7.99842	7.78053	7.58975	7.70367	7.77374	234746516044614	0.967329	-0.0479211	A0A067FGN8	#N/A	#N/A	#N/A
6.56646	6.61723	6.45697	6.32774	6.3989	6.09298	6.29311	6.14282	147093189773454	0.959929	-0.0590007	A0A067DRR4	NPQ1	non-photochemical quenching 1	Violaxanthin deepoxidase involved in xanthophyll cycle.Two major consequences of the npq1 mutation are the absence of zeaxanthin formation in strong light and the partial inhibition of the quenching of singlet excited chlorophylls in the photosystem II light-harvesting complex	non-photochemical quenching 1
9.57737	9.43108	9.59365	9.71194	9.37964	9.29288	9.30176	9.30021	227130728506451	0.972868	-0.0396842	A0A067G4C6	BGAL8	beta-galactosidase 8	putative beta-galactosidase (BGAL8 gene)	beta-galactosidase 8
9.91226	9.85359	9.85452	9.98984	9.70923	9.69175	9.58014	9.59865	287365569523555	0.973985	-0.0380279	A0A067FW02	AT5G10770	AT5G10770	Eukaryotic aspartyl protease family protein
8.4699	8.254	8.3971	8.45262	8.14904	8.17138	8.07412	8.15818	250402873598977	0.969592	-0.0445502	A0A067GLW7	LYM1	lysm domain GPI-anchored protein 1 precursor	Encodes a lysin-motif protein mediating bacterial peptidoglycan sensing and immunity to bacterial infection. Induction of chitin-responsive genes by chitin treatment is not blocked in the mutant. It contains a C-terminal GPI anchor signal and is an ortholog of OsLYP4 and OsLYP6. Phosphatidylinositol 4-phosphate 5-kinase (PIP5K) enzyme family member.	lysm domain GPI-anchored protein 1 precursor
8.28989	8.01235	8.3646	8.28088	7.9754	7.99959	7.96398	7.99778	176011860114142	0.969317	-0.0449603	A0A067FL20	MAN6	endo-beta-mannase 6	Encodes a endo-beta-mannanase involved in seed germination.	Glycosyl hydrolase superfamily protein
8.90301	8.76365	8.78764	8.95173	8.67893	8.58789	8.54168	8.58777	248415177747533	0.971481	-0.0417425	A0A067G1E6	GUS3	glucuronidase 3	The protein is predicted (WoLF PSORT program) to be membrane-associated.	glucuronidase 3
7.19013	7.34201	7.35058	7.29284	7.22932	6.99768	6.92809	7.01442	181935932807804	0.965517	-0.050626	A0A067E1A3	AT3G56340	AT3G56340	Small ribosomal subunit protein.
7.44237	7.48464	7.50333	7.50165	7.29147	7.14859	7.227	7.26875	344698021480734	0.966718	-0.0488325	A0A067ENC0	PAP27	purple acid phosphatase 27	purple acid phosphatase 27
8.90733	8.87065	8.85928	9.02586	8.67123	8.71131	8.56144	8.72654	24582979402186	0.972167	-0.0407239	A0A067GPS1	CRT1a	calreticulin 1a	Encodes one of three Arabidopsis calreticulins. In CRT-deficient mouse fibroblasts, this protein restores ER Ca2+ levels. Post-transcriptionally regulates together with CRT2 VAMP721/722 levels under ER stress. Loss-of-function results in activation of the ethylene signaling pathway, reduced susceptibility to Verticillium longisporum.	calreticulin 1a
8.34348	8.07627	8.16835	8.4113	8.02452	7.93572	8.03184	8.0165	166438140969487	0.969975	-0.0439808	A0A067GSR0	PUX4	plant UBX domain containing protein 4	Arabidopsis thaliana CDC48-interacting UBX-domain protein (PUX4)	plant UBX domain containing protein 4
6.6184	6.7674	NaN	6.56907	6.46753	6.35435	6.39071	NaN	165129724565103	0.962802	-0.0546893	A0A067ELN8	PFK3	phosphofructokinase 3	phosphofructokinase 3
7.71306	7.61691	7.74698	7.90846	7.39829	7.549	7.48838	7.56603	185932067860967	0.968253	-0.0465445	A0A067EIG5	RNS2	ribonuclease 2	Encodes the main endoribonuclease activity in plant cells and localizes to the endoplasmic reticulum (ER), ER-derived structures, and vacuoles. It is essential for normal ribosomal RNA recycling. The mRNA is cell-to-cell mobile.	ribonuclease 2
6.85858	6.97859	6.82252	6.89719	6.63287	6.57346	6.678	6.69381	289639798474003	0.964483	-0.0521721	A0A067DSL4	AT5G04710	AT5G04710	Plastid localized metalloaminopeptidase.
9.25681	9.2396	9.18416	9.41886	9.22887	8.95972	9.03777	8.90547	149755233845111	0.973919	-0.0381264	A0A067G8F9	#N/A	#N/A	#N/A
6.93115	7.05033	6.80778	7.00181	6.73752	6.68717	6.6379	6.76188	217924789265976	0.965219	-0.0510715	A0A067DI66	UGT74F2	UDP-glucosyltransferase 74F2	Encodes a nicotinate-O-glycosyltransferase. Induced by Salicylic acid, virus, fungus and bacteria. Also involved in the tryptophan synthesis pathway. Independent of NPR1 for their induction by salicylic acid. UGT74F1 transfers UDP:glucose to salicylic acid (forming a glucoside (SAG) and a glucose ester (SGE)), benzoic acid, and anthranilate in vitro. UGT74F2 shows a weak ability to catalyze the f…	UDP-glucosyltransferase 74F2
8.28946	8.12455	8.22263	8.36159	8.10358	7.98442	7.91672	8.03391	202050634901591	0.97092	-0.042576	A0A067GKL9	AT4G36945	AT4G36945	PLC-like phosphodiesterases superfamily protein
8.511	8.33247	8.49076	8.61675	8.28756	8.14471	8.23133	8.33658	179386149161059	0.971995	-0.0409796	A0A067FED8	RGP2	reversibly glycosylated polypeptide 2	RGP2 is a UDP-arabinose mutase that catalyzes the interconversion between the pyranose and furanose forms of UDP-L-arabinose. It appears to be required for proper cell wall formation. rgp1(at3g02230)/rgp2 double mutants have a male gametophyte lethal phenotype. RGP2 fusion proteins can be found in the cytosol and peripherally associated with the Golgi apparatus. RGP2 was originally identified as …	reversibly glycosylated polypeptide 2
7.63525	7.65982	7.62766	7.6523	7.51641	7.25352	7.44934	7.41446	223568134919185	0.969213	-0.045114	A0A067GUT1	AT5G67290	AT5G67290	FAD-dependent oxidoreductase family protein
8.686	8.58973	8.56071	8.75277	8.35368	8.44121	8.44357	8.42068	250144348764976	0.973111	-0.0393233	A0A067DVR8	AT2G36360	AT2G36360	Galactose oxidase/kelch repeat superfamily protein
8.5246	8.32672	8.51016	8.59956	8.28376	8.23037	8.25618	8.26225	211625324246747	0.97266	-0.0399921	A0A067G5N9	AT3G12050	AT3G12050	Aha1 domain-containing protein
7.6196	7.50439	7.62084	7.67323	7.33937	7.45507	7.34224	7.35891	266628828709977	0.969673	-0.0444296	A0A067F393	AT5G07360	AT5G07360	Amidase family protein
7.10847	7.02325	7.14753	7.14166	6.90914	7.01926	6.71293	6.86038	178317734057239	0.967658	-0.0474309	A0A067FHY8	TRE1	trehalase 1	Encodes a trehalase, member of Glycoside Hydrolase Family 37. Two isoforms, produced from a single transcript, regulate drought stress tolerance.	trehalase 1
7.63881	7.4009	7.63255	7.74927	7.38256	7.42774	7.31676	7.37712	161397164410645	0.969846	-0.0441729	A0A067EXH3	RCI3	RARE COLD INDUCIBLE GENE 3	Encodes a cold-inducible cationic peroxidase that is involved in the stress response. In response to low temperature, RCI3 transcripts accumulate in the aerial part and in roots of etiolated seedlings but only in roots of light-grown seedlings. The mRNA is cell-to-cell mobile.	Peroxidase superfamily protein
5.97868	6.14754	6.00498	5.87316	5.67694	5.83488	5.79616	5.77959	188288304466847	0.961808	-0.0561795	A0A067GG12	AT1G34575	AT1G34575	FAD-binding Berberine family protein
7.49125	7.56506	7.57476	7.63167	7.3792	7.34338	7.37562	7.25498	284708636344238	0.969945	-0.0440255	A0A067FYP5	FNR1	ferredoxin-NADP( )-oxidoreductase 1	Encodes a leaf-type ferredoxin:NADP(H) oxidoreductase. It is present in both chloroplast stroma and thylakoid membranes but is more abundant in the thylakoid. The affinity of this enzyme for ferredoxin is slightly, but significantly, higher than AtLFNR2, an isoform of the same enzyme. AtLFNR1 forms a heterodimer with AtFNR2 and is also a prerequisite to attach AtFNR2 to the thylakoid membrane.	ferredoxin-NADP[+]-oxidoreductase 1
8.87903	8.69676	8.99326	9.00983	8.72123	8.66882	8.63328	8.6521	163632872529827	0.974607	-0.0371073	A0A067GII5	AT4G20840	AT4G20840	Encodes an oligogalacturonide oxidase that inactivates the elicitor-active oligogalacturonides (OGs).
7.58763	7.36995	7.33038	7.56654	7.15504	7.26096	7.38634	7.15261	139566933204469	0.969869	-0.0441386	A0A067DEB9	ASD1	alpha-L-arabinofuranosidase 1	Encodes a bifunctional alpha-l-arabinofuranosidase/beta-d-xylosidase that belongs to family 51 of glycoside hydrolases. It may be involved in cell wall modification.	alpha-L-arabinofuranosidase 1
7.17649	7.12714	7.12411	7.17274	7.07684	6.78735	6.96954	6.86727	188828333491096	0.96855	-0.0461019	A0A067EY09	AT5G52190	AT5G52190	Sugar isomerase (SIS) family protein
6.76985	6.93856	6.9223	7.12231	6.83715	6.65387	6.76227	6.60296	133667450735229	0.967687	-0.0473875	A0A067FI53	SOS4	SALT OVERLY SENSITIVE 4	Encodes a pyridoxal kinase required for root hair development. Mutants are hypersensitive to Na+, K+ and Li+.	pfkB-like carbohydrate kinase family protein
7.44267	7.67364	7.55314	7.65237	7.44806	7.32915	7.31877	7.33145	197598110370372	0.970503	-0.0431953	A0A067FKH5	AT4G08790	AT4G08790	NIT1 amidase involved in the breakdown of deaminated glutathione (dGSH). It is active towards dGSH and dOA with a preference for dGSH.
8.42483	8.59993	8.47137	8.56857	8.37121	8.25821	8.21013	8.34478	213091750863185	0.974156	-0.0377754	A0A067DTY3	AT3G59480	AT3G59480	Encodes a member of the fructokinase gene family. Nomenclature according to Riggs 2017 has been adopted for the family by the community (personal communication, Boernke, Callis, Granot, Boernke, and Smeekens).
9.3351	9.06489	9.31154	9.36634	9.06594	9.015	9.07432	9.04631	168303078952308	0.976366	-0.0345061	A0A067DVL1	#N/A	#N/A	#N/A
9.29482	9.11541	9.30301	9.38672	9.10795	9.02676	9.00586	9.08383	191112423034279	0.9764	-0.0344556	A0A067H873	AT4G02320	AT4G02320	Pectin methylesterase inhibitor
8.2371	8.26835	8.2388	8.30936	8.09689	8.05171	8.06326	7.96665	328428912709184	0.973525	-0.03871	A0A067FV31	FNR1	ferredoxin-NADP( )-oxidoreductase 1	Encodes a leaf-type ferredoxin:NADP(H) oxidoreductase. It is present in both chloroplast stroma and thylakoid membranes but is more abundant in the thylakoid. The affinity of this enzyme for ferredoxin is slightly, but significantly, higher than AtLFNR2, an isoform of the same enzyme. AtLFNR1 forms a heterodimer with AtFNR2 and is also a prerequisite to attach AtFNR2 to the thylakoid membrane.	ferredoxin-NADP[+]-oxidoreductase 1
8.95214	8.80246	9.14007	9.11891	8.82596	8.81163	8.72765	8.78166	14153204588052	0.975935	-0.0351434	A0A067E7G2	AT1G33590	AT1G33590	Leucine-rich repeat (LRR) family protein
7.77547	7.71731	7.68023	7.78291	7.60026	7.48366	7.50963	7.50029	302242483351729	0.972152	-0.0407468	A0A067FYQ8	AT4G38350	AT4G38350	Patched family protein
8.05454	7.89994	8.06021	8.09443	7.88334	7.81761	7.72362	7.83793	207701860921988	0.973633	-0.0385495	A0A067GUE2	CYL1	CYCLOPS 1	Encodes an enzyme that is predicted to act as an alpha-N-acetylglucosaminidase (NAGLU). An naglu mutant arrests early in seed development but does not appear to have male or female gametophytic defects. Transcript levels for this gene are increased during reproductive development.	alpha-N-acetylglucosaminidase family / NAGLU family
8.82958	8.66702	8.66378	8.88392	8.6591	8.49482	8.5496	8.51487	166011468752703	0.976433	-0.0344077	A0A067DKR4	AT5G13980	AT5G13980	Glycosyl hydrolase family 38 protein
8.23912	7.9701	8.2296	8.29385	8.03011	7.96755	7.91726	7.99469	144849252076179	0.974855	-0.0367402	A0A067EMF1	AT1G64760	AT1G64760	ZERZAUST is an atypical &#946
8.44253	8.41576	8.32517	8.54386	8.35485	8.13013	8.18188	8.24278	167316842534488	0.975756	-0.0354072	A0A067H4B0	AT4G01870	AT4G01870	tolB protein-like protein
8.64796	8.72731	8.53708	8.46602	8.42217	8.42713	8.44998	8.26995	153154329603932	0.976464	-0.0343615	A0A067F3F0	FSD2	Fe superoxide dismutase 2	Fe superoxide dismutase whose mRNA levels are increased in response to exposure to UV-B.	Fe superoxide dismutase 2
8.5391	8.48114	8.51875	8.57156	8.35814	8.32716	8.30873	8.30859	399965222677772	0.976314	-0.0345828	A0A067GP07	AGAL1	alpha-galactosidase 1	alpha-galactosidase 1
6.22908	6.26212	6.22001	6.08923	6.10887	5.9611	6.00723	5.91673	194244076156863	0.967481	-0.0476952	A0A067EL99	AT4G11410	AT4G11410	NAD(P)-binding Rossmann-fold superfamily protein
8.26974	8.28539	8.30738	8.47373	8.19928	8.1086	8.08196	8.14023	202987976393141	0.975817	-0.035317	A0A067H083	PGI1	phosphoglucose isomerase 1	The PGI1 gene encodes the plastid phospho-glucose (Glc) isomerase. While pgi1-1 mutant has a deficiency in leaf starch synthesis, it accumulates starch in root cap cells. Flowering time of the pgi1-1 mutant is significantly delayed under short-day conditions.	phosphoglucose isomerase 1
8.06032	7.95464	7.87399	8.0701	7.71662	7.8712	7.83212	7.7401	181946268711249	0.974999	-0.0365274	A0A067FJG3	AT4G19800	AT4G19800	Glycosyl hydrolase family protein with chitinase insertion domain-containing protein
8.3072	8.51074	8.27629	8.4531	8.24409	8.23776	8.08305	8.18684	158555807740478	0.976285	-0.0346259	A0A067GRH7	SHM1	serine transhydroxymethyltransferase 1	Encodes a protein with mitochondrial serine hydroxymethyltransferase activity, which functions in the photorespiratory pathway, catalyzes the conversion of serine and tetrahydrofolate to glycine and 5,10-methylene tetrahydrofolate. Involved in controlling cell damage caused by abiotic stress, such as high light and salt and the hypersensitive defense response of plants.	serine transhydroxymethyltransferase 1
6.87351	6.8194	6.69834	7.04295	6.70843	6.68621	6.68293	6.56406	134402319187797	0.97111	-0.0422934	A0A067E3C8	UGT73C6	UDP-glucosyl transferase 73C6	The At2g36790 gene encodes a UDP-glucose:flavonol-3-O-glycoside-7-O-glucosyltransferase (UGT73C6)attaching a glucosyl residue to the 7-O-position of the flavonols kaempferol, quercetin and their 3-O-glycoside derivatives.	UDP-glucosyl transferase 73C6
7.8656	7.85066	7.94189	7.72872	7.63081	7.69328	7.62325	7.64907	225507014650566	0.974816	-0.0367988	A0A067GH60	APL1	ADP glucose pyrophosphorylase large subunit 1	Encodes the large subunit of ADP-glucose pyrophosphorylase which catalyzes the first, rate limiting step in starch biosynthesis. The large subunit plays a regulatory role whereas the small subunit (ApS) is the catalytic isoform. Four isoforms (ApL1-4) have been identified. ApL1 is the major large subunit isoform present in leaves. Mutational analysis of APS1 suggests that APL1 and APL2 can compen…	ADP glucose pyrophosphorylase large subunit 1
7.94279	7.95683	7.90822	8.01674	7.73734	7.80243	7.80044	7.6984	292915421710892	0.975303	-0.0360778	A0A067DHY5	PREP1	presequence protease 1	Zinc metalloprotease pitrilysin subfamily A. Signal peptide degrading enzyme targeted to mitochondria and chloroplasts. Expressed only in siliques and flowers	presequence protease 1
7.12941	6.9904	7.00236	7.22275	6.8703	6.97621	6.93553	6.77694	150225613463614	0.972272	-0.0405684	A0A067DTT5	AT5G16990	AT5G16990	molecular function has not been defined, was shown involved in oxidative stress tolerance. The mRNA is cell-to-cell mobile.
8.68134	8.70766	8.52935	8.67508	8.57125	8.41459	8.377	8.46291	17810456007381	0.977808	-0.0323766	A0A067DF31	OASB	O-acetylserine (thiol) lyase B	Arabidopsis thaliana O-acetylserine (thiol) lyase (OAS-TL) isoform oasB, the key enzyme for fixation of inorganic sulfide. It catalyzes the formation of cysteine from O-acetylserine and inorganic sulfide. Required for pollen tube growth and/or fertilization.	O-acetylserine (thiol) lyase B
8.85181	8.83167	8.73804	8.86516	8.68042	8.59124	8.62676	8.62355	285959488643686	0.978329	-0.031609	A0A067FSF4	SBPASE	sedoheptulose-bisphosphatase	Encodes the chloroplast enzyme sedoheptulose-1,7-bisphosphatase (SBPase), involved in the carbon reduction of the Calvin cycle. Increase in SBPase activity in transgenic lines accumulate up to 50% more sucrose and starch than wild-type. The mRNA is cell-to-cell mobile.	sedoheptulose-bisphosphatase
7.74687	7.66731	7.63467	7.7007	7.54439	7.40106	7.6204	7.42038	180024691668534	0.975177	-0.0362647	A0A067GD40	AT1G56140	AT1G56140	Leucine-rich repeat transmembrane protein kinase
7.05642	7.10251	7.18284	7.32852	7.08261	6.99529	6.87532	6.97276	135475478562495	0.974039	-0.037949	A0A067FQG7	AT1G62760	AT1G62760	Pectin methylesterase inhibitor that controls PME activity and pectin methylesterification during Botrytis infection.	Plant invertase/pectin methylesterase inhibitor superfamily protein
8.27216	8.16314	8.34523	8.40594	8.11299	8.15459	8.02083	8.16074	162096049651767	0.977783	-0.0324144	A0A067EB51	SCPL27	serine carboxypeptidase-like 27	serine carboxypeptidase-like 27
7.97962	7.87941	7.94481	8.02342	7.64531	7.8631	7.80849	7.7741	179841420012517	0.976867	-0.0337663	A0A067F803	LRX2	leucine-rich repeat/extensin 2	encodes a paralog of LRX1 (LEUCINE-RICH REPEAT/EXTENSIN 1) which acts synergistically with LRX1 in root hair cell morphogenesis.	leucine-rich repeat/extensin 2
7.47142	7.52278	7.78126	7.52194	7.40974	7.39077	7.41881	7.34448	136130196157718	0.975786	-0.0353627	A0A067G4A0	IVD	isovaleryl-CoA-dehydrogenase	Encodes isovaleryl-coenzyme a dehydrogenase. Mutants have increases in 12 seed free amino acids, accumulation of seed homomethionine and 3-isovaleroyloxypropyl-glucosinolate, with a concomitant decrease in seed 3-benzoyloxypropyl-glucosinolate. The mRNA is cell-to-cell mobile.	isovaleryl-CoA-dehydrogenase
7.21334	7.04912	7.08733	7.25965	6.97589	6.96358	6.97668	6.96556	195647909477403	0.974563	-0.0371724	A0A067GAG9	AT5G15120	AT5G15120	2-aminoethanethiol dioxygenase, putative (DUF1637)
7.81892	7.75548	7.7955	8.02898	7.73913	7.65826	7.58598	7.69002	140557376331457	0.976895	-0.0337248	A0A067FKA2	HEXO1	beta-hexosaminidase 1	Encodes a protein with &#946	0
8.52916	8.35209	8.44875	8.56823	8.38761	8.31387	8.24294	8.25371	162293141800274	0.979347	-0.0301076	A0A067H772	AT3G62110	AT3G62110	Putative membrane-bound polygalacturonase from clade F carrying probable hydrophobic transmembrane regions and N-terminal cytoplasmic tail with 3 or more amino acid residues.	Pectin lyase-like superfamily protein
8.3804	8.25508	8.30832	8.49652	8.24709	8.14531	8.23347	8.11516	153062494024453	0.979089	-0.0304884	A0A067DL12	AT5G13980	AT5G13980	Glycosyl hydrolase family 38 protein
8.97622	9.02647	8.76301	8.86083	8.74919	8.78021	8.63341	8.76461	137559622518208	0.980376	-0.0285923	A0A067GXA5	GLDP1	glycine decarboxylase P-protein 1	Glycine decarboxylase P-protein 1, catalyzes the degradation of glycine.	glycine decarboxylase P-protein 1
8.72923	8.65584	8.57606	8.76714	8.44509	8.5036	8.54921	8.53311	195926509284638	0.979922	-0.0292608	A0A067EXL4	AT2G46290	AT2G46290	Transducin/WD40 repeat-like superfamily protein
8.87145	8.8523	8.90123	9.01235	8.71532	8.7841	8.72166	8.72668	234157304823176	0.980651	-0.0281888	A0A067H3U6	AT3G26380	AT3G26380	APSE is a member of the Glycoside Hydrolase (GH27) family that functions as a &#946	0
9.01349	8.81276	9.07255	9.04661	8.85965	8.76837	8.79051	8.8444	145465517657708	0.981014	-0.0276548	A0A067EK31	AT5G13980	AT5G13980	Glycosyl hydrolase family 38 protein
7.95525	7.91639	7.91438	7.95276	7.83403	7.82094	7.78639	7.61981	180477734222506	0.97865	-0.0311344	A0A067F1D7	DJ1D	AT3G02720	Encodes a glyoxalase with high activity towards glyoxal and methylglyoxal. It differs from its animal and bacterial homologs with respect to the configuration of its catalytic residues and the oligomeric property of the enzyme. The mRNA is cell-to-cell mobile.	Class I glutamine amidotransferase-like superfamily protein
7.04064	7.24788	7.20188	7.26341	7.07574	6.94866	6.93688	7.11764	131692026575152	0.976529	-0.0342652	A0A067D3M6	PBF1	AT3G60820	Encodes 20S proteasome beta subunit PBF1 (PBF1).	N-terminal nucleophile aminohydrolases (Ntn hydrolases) superfamily protein
7.46488	7.34279	7.49413	7.6015	7.35073	7.27633	7.2437	7.36841	146327118812323	0.977791	-0.0324019	A0A067DC25	AT5G07360	AT5G07360	Amidase family protein
8.3869	8.22108	8.20288	8.43613	8.20742	8.12028	8.1456	8.11508	141571789365398	0.98019	-0.0288661	A0A067F3J0	AT4G29680	AT4G29680	Alkaline-phosphatase-like family protein
8.01021	8.13867	7.89704	8.06283	7.87129	7.90101	7.83634	7.84437	167690352492102	0.979578	-0.0297677	A0A067D0R2	SHM1	serine transhydroxymethyltransferase 1	Encodes a protein with mitochondrial serine hydroxymethyltransferase activity, which functions in the photorespiratory pathway, catalyzes the conversion of serine and tetrahydrofolate to glycine and 5,10-methylene tetrahydrofolate. Involved in controlling cell damage caused by abiotic stress, such as high light and salt and the hypersensitive defense response of plants.	serine transhydroxymethyltransferase 1
8.11272	8.13981	8.23084	8.16011	8.09434	7.9763	7.90439	8.01767	186982302572616	0.980064	-0.0290523	A0A067E345	AT5G36790.1	AT5G36790	Haloacid dehalogenase-like hydrolase (HAD) superfamily protein;(source:Araport11)
7.70673	7.53707	7.69521	7.65142	7.53136	7.51136	7.57342	7.34019	131272193086524	0.979271	-0.03022	A0A067GAX7	ENDO4	endonuclease 4	Encodes a putative endonuclease but no demonstrable endonuclease activity, either towards single stranded DNA or mismatches, has been seen in vitro.	endonuclease 4
7.82423	7.8514	7.87334	7.91759	7.80493	7.62988	7.73302	7.66555	196924376211339	0.979878	-0.0293266	A0A067G288	AT5G20870	AT5G20870	O-Glycosyl hydrolases family 17 protein
7.97562	8.03938	7.93013	7.95825	7.83348	7.80558	7.81606	7.82169	322119254420243	0.980361	-0.0286151	A0A067DEV5	AT5MAT	AT3G29590	At3g29590 (At5MAT) encodes a malonyl-CoA:anthocyanidin 5-O-glucoside-6"-O-malonyltransferase that is coordinately expressed with a epistatic 5-O-anthocyanidin glucosyltransferase (At4g14090). The enzyme is involved in the malonylation of anthocyanins in Arabidopsis.	HXXXD-type acyl-transferase family protein
8.29962	8.3432	8.14544	8.21886	8.13887	8.08083	8.11976	8.04146	173290636179962	0.981028	-0.0276341	A0A067DET1	ISPD	AT2G02500	Encodes a protein with 4-Diphosphocytidyl-2C-methyl-D-erythritol synthase activity. The enzyme has an absolute requirement for divalent cations (Mg2+ reaches the highest catalytic activity).	Nucleotide-diphospho-sugar transferases superfamily protein
7.66427	7.67032	7.61035	7.75854	7.55775	7.50267	7.45625	7.56356	210673077157166	0.979701	-0.0295863	A0A067EP14	AT3G27200	AT3G27200	Cupredoxin superfamily protein
7.57179	7.51728	7.40598	7.49383	7.32625	7.35537	7.36823	7.32405	226760401486407	0.979494	-0.0298921	A0A067GHP7	AT2G39040	AT2G39040	Peroxidase superfamily protein
8.93432	8.819	8.96571	9.0043	8.75139	8.84714	8.73047	8.78293	174578702184919	0.982885	-0.024905	A0A067F8I7	AT1G49750	AT1G49750	Leucine-rich repeat (LRR) family protein
8.26644	8.35722	8.31482	8.32899	8.2042	8.06463	8.13915	8.25045	184495425866527	0.981692	-0.026657	A0A067FS25	CYP38	cyclophilin 38	Encodes a chloroplast cyclophilin functioning in the assembly and maintenance of photosystem II (PSII) supercomplexes. The mRNA is cell-to-cell mobile.	cyclophilin 38
8.33391	8.17037	8.19994	8.41251	8.18087	8.12957	8.07403	8.12327	133040676065948	0.981611	-0.026777	A0A067G8E4	AT3G16850	AT3G16850	Pectin lyase-like superfamily protein
7.45161	7.41539	7.39657	7.44598	7.35138	7.22305	7.20889	7.3177	21828093514166	0.979518	-0.0298562	A0A067FYD3	MUR1	MURUS 1	Catalyzes the first step in the de novo synthesis of GDP-L-fucose. Loss of function mutations result in reduced levels of fucosylation and decreased freezing tolerance.	NAD(P)-binding Rossmann-fold superfamily protein
8.79784	8.90814	8.89411	9.00535	8.76711	8.78983	8.68263	8.76113	168666869984525	0.983015	-0.0247144	A0A067CZQ9	PME3	pectin methylesterase 3	encodes a pectin methylesterase, targeted by a cellulose binding protein (CBP) from the parasitic nematode Heterodera schachtii during parasitism.	pectin methylesterase 3
7.66361	7.61458	7.70542	7.86336	7.56939	7.60723	7.52872	7.5405	142263619945987	0.980513	-0.0283917	A0A067H8X1	AT3G53010	AT3G53010	carbohydrate esterase, putative (DUF303)
7.40214	7.22894	7.19208	7.35927	7.20751	7.10948	7.09429	7.17137	140842322359837	0.979448	-0.0299599	A0A067F6U6	LINC1	LITTLE NUCLEI1	Encodes a nuclear coiled-coil protein related to the carrot peripheral nuclear protein NMCP1 that is involved in the determination of plant nuclear structure. Member of a small gene family in Arabidopsis containing 4 proteins (LNC1-4 or CRWN 1-4) with redundant functions in protection from oxidative damage, control of nuclear morphology and degradation of ABI5.	little nuclei1
7.76534	7.89538	7.92021	7.89593	7.83653	7.69196	7.66915	7.6819	152887426239767	0.981023	-0.0276405	A0A067GBP2	ALDH12A1	aldehyde dehydrogenase 12A1	Encodes mitochondrial Delta-pyrroline-5- carboxylate dehydrogenase. Involved in the catabolism of proline to glutamate. Involved in protection from proline toxicity. Induced at pathogen infection sites. P5CDH and SRO5 (an overlapping gene in the sense orientation) generate 24-nt and 21-nt siRNAs, which together are components of a regulatory loop controlling reactive oxygen species (ROS) producti…	aldehyde dehydrogenase 12A1
7.78595	7.58902	7.7702	7.83561	7.6604	7.568	7.55505	7.60322	134711071821717	0.980824	-0.0279341	A0A067EXB8	AT5G56590	AT5G56590	O-Glycosyl hydrolases family 17 protein
7.36947	7.15392	7.24063	7.35768	7.13925	7.16593	7.107	7.11649	150852052600643	0.979636	-0.0296825	A0A067GQE1	#N/A	#N/A	#N/A
8.70842	8.81581	8.77431	8.81274	8.65441	8.56763	8.68804	8.61125	218595316688574	0.983198	-0.0244463	A0A067E6E2	ASP5	aspartate aminotransferase 5	Encodes a plastid-localized aspartate aminotransferase. Does not display any PAT (glutamate/aspartate-prephenate aminotransferase) activity even in the presence of a high concentration of prephenate.	aspartate aminotransferase 5
7.71692	7.7203	7.54827	7.6346	7.54273	7.588	7.49376	7.40761	140205879359192	0.980798	-0.0279726	A0A067H3M9	AT1G13130	AT1G13130	Cellulase (glycosyl hydrolase family 5) protein
8.29757	8.21488	8.3244	8.34228	8.12201	8.22939	8.13954	8.10194	198672367206841	0.98233	-0.0257199	A0A067CYP9	AT1G54790	AT1G54790	GDSL-motif esterase/acyltransferase/lipase. Enzyme group with broad substrate specificity that may catalyze acyltransfer or hydrolase reactions with lipid and non-lipid substrates.	GDSL-like Lipase/Acylhydrolase superfamily protein
7.69756	7.61262	7.60092	7.62569	7.55276	7.46349	7.51276	7.42179	218821047952586	0.98081	-0.0279542	A0A067H551	WHY1	WHIRLY 1	Encodes a homolog of the potato p24 protein. Binds single strand telomeric repeats. Negatively regulates telomerase activity and telomere length.	ssDNA-binding transcriptional regulator
7.89107	7.75529	7.88651	7.94218	7.62789	7.79488	7.74496	7.73009	145956300759394	0.981661	-0.0267038	A0A067G7F4	AT2G17760	AT2G17760	Eukaryotic aspartyl protease family protein
7.96795	7.92454	7.85978	7.9875	7.80438	7.84116	7.73798	7.78516	215702369694743	0.982007	-0.0261952	A0A067FHT6	ACO3	aconitase 3	Encodes an aconitase that can catalyze the conversion of citrate to isocitrate through a cis-aconitate intermediate, indicating that it may participate in the TCA cycle and other primary metabolic pathways. The protein is believed to accumulate in the mitochondria and the cytosol. It affects CSD2 (At2g28190 - a superoxide dismutase) transcript levels and may play a role in the response to oxidati…	aconitase 3
7.11052	7.32771	7.25596	7.24685	7.16639	7.10618	7.01772	7.08244	138709055679621	0.980363	-0.0286118	A0A067EWF1	AT1G80380	AT1G80380	encodes a glycerate kinase which catalyzes the last step of photorespiration C2 cycle.	P-loop containing nucleoside triphosphate hydrolases superfamily protein
8.5176	8.54135	8.48621	8.70642	8.47847	8.37903	8.41249	8.41405	142486025969995	0.98343	-0.0241054	A0A067ERD5	ALAAT2	alanine aminotransferase 2	Encodes for alanine aminotransferase ALAAT2.	alanine aminotransferase 2
8.56659	8.42579	8.50973	8.63205	8.41513	8.4012	8.38198	8.37641	169328544878001	0.983611	-0.0238408	A0A067ESE6	AT4G13360	AT4G13360	ATP-dependent caseinolytic (Clp) protease/crotonase family protein
7.52636	7.59995	7.61074	7.64288	7.45821	7.50462	7.43091	7.4298	243396095860435	0.981685	-0.0266679	A0A067ENU2	AT5G60160	AT5G60160	Vacuolar aspartyl aminopeptidase which also functions as a molecular chaperone.	Zn-dependent exopeptidases superfamily protein
7.9832	7.95372	7.86826	7.9945	7.80606	7.87126	7.74372	7.82276	193316316433728	0.982519	-0.0254428	A0A067E2V0	scpl17	serine carboxypeptidase-like 17	serine carboxypeptidase-like 17
8.24209	8.08694	8.09186	8.20641	8.11556	7.93315	8.00442	8.03318	131592727733584	0.983419	-0.0241219	A0A067FW44	AT1G13750	AT1G13750	Encodes a purple acid phosphatase whose expression is responsive to both phosphate (Pi) and phosphite (Phi) in roots.	Purple acid phosphatases superfamily protein
9.3685	9.36695	9.37772	9.5023	9.3095	9.24298	9.21612	9.31419	175852441234512	0.985839	-0.0205761	A0A067DVE4	APY2	apyrase 2	Encodes an enzyme with ATPase and ADPase activity (an apyrase) that when mutated in combination with ATAPY1 causes a complete inhibition of pollen germination.	apyrase 2
8.99464	8.91145	8.91529	9.05163	8.73753	8.91356	8.85489	8.84403	140456665032125	0.985421	-0.0211886	A0A067GYQ8	PDIL1-1	PDI-like 1-1	Encodes a protein disulfide isomerase-like (PDIL) protein, a member of a multigene family within the thioredoxin (TRX) superfamily	0
8.84448	8.70695	8.80311	8.90863	8.67585	8.68465	8.71569	8.67334	159701212868755	0.985434	-0.0211692	A0A067G2P1	AT3G45310	AT3G45310	Cysteine proteinases superfamily protein
8.31241	8.17348	8.23594	8.34158	8.21065	8.12767	8.10897	8.11169	150982588535522	0.984744	-0.02218	A0A067F545	AT5G53850	AT5G53850	Encodes a trifunctional dehydratase / enolase / phosphatase involved in the methionine salvage.	haloacid dehalogenase-like hydrolase family protein
8.85993	8.75031	8.86811	8.95314	8.7534	8.77307	8.68276	8.72144	146013903974454	0.985865	-0.0205374	A0A067DZV7	SKU5	AT4G12420	Encodes a protein of unknown function involved in directed root tip growth. It is a member of 19-member gene family and is distantly related structurally to the multiple-copper oxidases ascorbate oxidase and laccase, though it lacks the copper-binding domains. The protein is glycosylated and GPI-anchored. It is localized to the plasma membrane and the cell wall. The gene is expressed most strongl…	Cupredoxin superfamily protein
7.38183	7.40047	7.34346	7.41659	7.27508	7.29354	7.24082	7.23921	300966519674447	0.983288	-0.0243136	A0A067EMB0	AT4G02370	AT4G02370	pectinesterase (Protein of unknown function, DUF538)
8.86507	8.84968	8.72539	8.78395	8.62502	8.75816	8.703	8.64522	15063749543389	0.986013	-0.0203218	A0A067DNB5	GLU1	glutamate synthase 1	Encodes a gene whose sequence is similar to ferredoxin dependent glutamate synthase (Fd-GOGAT). Expression in leaves is induced by light and sucrose. Proposed to be involved in photorespiration and nitrogen assimilation. The mRNA is cell-to-cell mobile.	glutamate synthase 1
8.09061	8.11029	8.14581	8.18308	8.01309	8.01635	8.02172	7.99019	288832946083962	0.984984	-0.0218272	A0A067DE95	AT3G03080	AT3G03080	Zinc-binding dehydrogenase family protein
7.41882	7.48426	7.42026	7.43908	7.29362	7.37997	7.31831	7.2873	24474102942852	0.983764	-0.0236155	A0A067FDV6	AT4G17390	AT4G17390	Ribosomal protein L23/L15e family protein
7.77837	7.60778	7.66371	7.6104	7.51779	7.50562	7.53411	7.62077	134875722044179	0.984281	-0.0228585	A0A067GK84	scpl31	serine carboxypeptidase-like 31	serine carboxypeptidase-like 31
7.57443	7.59099	7.58385	7.58458	7.6033	7.4144	7.39329	7.44368	133591106563915	0.984203	-0.0229716	A0A067G5C3	PRXIIF	peroxiredoxin IIF	Encodes a mitochondrial matrix localized peroxiredoxin involved in redox homeostasis. Knockout mutants have reduced root growth under certain oxidative stress conditions.	peroxiredoxin IIF
9.40243	9.27211	9.32984	9.44247	9.29788	9.22332	9.27796	9.17374	13408664418376	0.987343	-0.0183762	A0A067F6D9	AT5G06730	AT5G06730	Peroxidase superfamily protein
7.79757	7.70792	7.61288	7.68013	7.57846	7.5734	7.5601	7.61628	15807434124017	0.984731	-0.0221982	A0A067G3U1	AT1G13750	AT1G13750	Encodes a purple acid phosphatase whose expression is responsive to both phosphate (Pi) and phosphite (Phi) in roots.	Purple acid phosphatases superfamily protein
7.72092	7.64215	7.6547	7.77642	7.63086	7.64873	7.52392	7.52318	135774333800407	0.984818	-0.0220712	A0A067FHX0	AT3G13560	AT3G13560	O-Glycosyl hydrolases family 17 protein
8.72752	8.64995	8.58549	8.69741	8.55322	8.59763	8.51045	8.54039	172862345785996	0.986766	-0.0192194	A0A067FKP0	MTHSC70-2	mitochondrial HSO70 2	heat shock protein 70 (Hsc70-5)	0
8.68453	8.77131	8.77563	8.80472	8.64256	8.64935	8.61966	8.67058	217660262341809	0.987041	-0.018818	A0A067G2E2	PME3	pectin methylesterase 3	encodes a pectin methylesterase, targeted by a cellulose binding protein (CBP) from the parasitic nematode Heterodera schachtii during parasitism.	pectin methylesterase 3
7.22323	7.40867	7.33644	7.36201	7.21006	7.25026	7.16047	7.25775	132881710614638	0.984596	-0.0223962	A0A067FUX9	AT2G30150	AT2G30150	UDP-Glycosyltransferase superfamily protein
8.43774	8.51582	8.58813	8.5549	8.42758	8.36789	8.40183	8.45955	156983654734478	0.987103	-0.0187274	A0A067E2V5	FLA13	FASCICLIN-like arabinogalactan protein 13 precursor	Fasciclin-like arabinogalactan protein. Possibly involved in embryogenesis and seed development.	FASCICLIN-like arabinogalactan protein 13 precursor
7.20045	7.1979	7.3021	7.29286	7.1793	7.08002	7.09311	7.20667	137031867042878	0.985024	-0.0217698	A0A067ERG0	OPR3	oxophytodienoate-reductase 3	Encodes a 12-oxophytodienoate reductase that is required for jasmonate biosynthesis. Mutants are male sterile and defective in pollen dehiscence. Shows activity towards 2,4,6-trinitrotoluene. CFA-Ile, CFA-Leu, CFA-Val, CFA-Met and CFA-Ala can restore the fertility of opr3 plants by inducing filament elongation and anther dehiscence.	oxophytodienoate-reductase 3
7.8626	7.96899	7.83333	7.96299	7.79899	7.8074	7.81607	7.77334	162850400605082	0.986338	-0.0198461	A0A067HG32	AT2G47390	AT2G47390	Chloroplast stroma localized glutamyl peptidase.	Prolyl oligopeptidase family protein
7.7089	7.69673	7.76236	7.76647	7.58726	7.59613	7.69112	7.63266	194563082802877	0.986187	-0.0200665	A0A067GPP3	IMPL1	myo-inositol monophosphatase like 1	Encodes a myo-inositol monophosphatase IMPL1 (myo-Inositol monophosphatase like 1).	myo-inositol monophosphatase like 1
8.51765	8.54223	8.51622	8.56112	8.42783	8.46985	8.41819	8.40767	300026339860387	0.987882	-0.0175889	A0A067E4R5	ASP3	aspartate aminotransferase 3	Encodes the chloroplastic isozyme of aspartate aminotransferase. Involved in aspartate biosynthesis and nitrogen metabolism. mRNA is expressed in senescing leaves.	aspartate aminotransferase 3
8.29568	8.26296	8.24787	8.31295	8.17106	8.18881	8.14647	8.20029	279945487961389	0.987535	-0.0180965	A0A067F2D9	scpl48	serine carboxypeptidase-like 48	serine carboxypeptidase-like 48
7.89005	7.78941	7.87113	7.96157	7.79317	7.75841	7.79919	7.75041	147435363147323	0.986959	-0.0189384	A0A067E012	GR	glutathione reductase	Encodes glutathione reductase that is most likely localized in the chloroplast. Flavoenzyme-encoding gene.	glutathione reductase
6.32021	6.36832	6.232	6.23919	6.18598	6.15893	6.24256	6.17524	141450204558282	0.98422	-0.0229472	A0A067E4T9	PERK1	proline-rich extensin-like receptor kinase 1	Encodes a member of the proline-rich extensin-like receptor kinase (PERK) family. This family consists of 15 predicted receptor kinases (PMID: 15653807). The mRNA is cell-to-cell mobile.	proline extensin-like receptor kinase 1
8.83062	8.8086	8.86612	8.943	8.7574	8.74106	8.7618	8.79275	170294128005341	0.988848	-0.0161796	A0A067G2E7	AT5G20860	AT5G20860	Pectin methylesterase inhibitor	0
7.60546	7.59284	7.6606	7.67928	7.57683	7.46939	7.58904	7.52692	146865448322406	0.987687	-0.0178735	A0A067E265	FUC95A	AT4G34260	1,2-alpha-L-fucosidase
8.29188	8.27367	8.25093	8.17725	8.18373	8.15457	8.07845	8.20168	135172362468199	0.988625	-0.0165044	A0A067HGY8	AT5G27850	AT5G27850	Ribosomal protein L18e/L15 superfamily protein
8.58369	8.66105	8.65236	8.72674	8.58376	8.57005	8.58011	8.52238	152088352336006	0.989385	-0.0153965	A0A067F173	At3g24170	glutathione-disulfide reductase	Encodes a cytosolic glutathione reductase.	glutathione-disulfide reductase
7.86117	7.84634	7.83231	7.94382	7.79853	7.83942	7.77215	7.72896	134762010888319	0.989055	-0.0158769	A0A067F7X1	AT4G29490	AT4G29490	Metallopeptidase M24 family protein
7.77484	7.89297	7.76224	7.81599	7.73379	7.71268	7.75439	7.70162	145383869478795	0.989004	-0.015951	A0A067DV62	SHM3	serine hydroxymethyltransferase 3	Encodes a serine hydroxymethyltransferase SHMT3 located in the plastid.	serine hydroxymethyltransferase 3
8.59237	8.59114	8.59999	8.66932	8.54061	8.55693	8.48897	8.54062	184087342859085	0.990547	-0.0137032	A0A067G9J7	AT1G63770	AT1G63770	Peptidase M1 family protein
9.09691	9.10557	9.15394	9.12148	9.02798	9.01484	9.08093	9.04947	21381632094859	0.991648	-0.0121005	A0A067FZN5	TPI	triosephosphate isomerase	Encodes triosephosphate isomerase.	triosephosphate isomerase
7.16855	7.1564	7.20207	7.16815	7.0952	7.08249	7.12258	7.12925	237671611502395	0.990743	-0.0134178	A0A067H0H2	EDD1	EMBRYO-DEFECTIVE-DEVELOPMENT 1	glycine-tRNA ligase	glycine-tRNA ligase
9.35126	9.40879	9.30857	9.37827	9.30886	9.31921	9.28104	9.2846	146515668597551	0.993239	-0.00978726	A0A067FPN0	TPI	triosephosphate isomerase	Encodes triosephosphate isomerase.	triosephosphate isomerase
8.67827	8.67021	8.65142	8.65408	8.62213	8.58315	8.60909	8.61013	281894626191976	0.993378	-0.00958531	A0A067D0E5	AT4G39230	AT4G39230	encodes a protein whose sequence is similar to phenylcoumaran benzylic ether reductase (PCBER), which catalyzes NADPH-dependent reduction of 8-5' linked lignans such as dehydrodiconiferyl alcohol to give isodihydrodehydrodiconiferyl alcohol.	NmrA-like negative transcriptional regulator family protein
8.62822	8.64542	8.64591	8.67448	8.63718	8.58249	8.56356	8.59917	155326942743017	0.993883	-0.00885263	A0A067EWD4	ALDH11A3	aldehyde dehydrogenase 11A3	Encodes a protein with non-phosphorylating NADP-dependent glyceraldehyde-3-phosphate dehydrogenase activity. The activity of the enzyme was determined from leaf extracts	0
8.14046	8.12359	8.11485	8.11735	8.17585	8.15291	8.20074	8.15177	19344999458388	1.00569	0.00819091	A0A067E3U4	BGAL9	beta galactosidase 9	putative beta-galactosidase	beta galactosidase 9
8.22834	8.21967	8.18977	8.25945	8.3021	8.29837	8.3072	8.23795	154371535654041	1.00755	0.010852	A0A067FK49	HEXO1	beta-hexosaminidase 1	Encodes a protein with &#946	0
7.53433	7.52123	7.59854	7.59222	7.67714	7.63393	7.66483	7.63519	217308736362184	1.01206	0.0172944	A0A067D8J2	HGL1	heteroglycan glucosidase 1	heteroglycan glucosidase 1
8.10094	8.09813	8.10444	8.05756	8.14876	8.22893	8.14931	8.20173	216733799044909	1.01136	0.0162985	A0A067E4C6	AT4G17390	AT4G17390	Ribosomal protein L23/L15e family protein
8.85098	8.84088	8.79206	8.76646	8.84253	8.97633	8.893	8.91019	146154462513294	1.01054	0.0151321	A0A067GAK5	BIP2	Luminal binding protein (BiP2)	Luminal binding protein (BiP2) involved in polar nuclei fusion during proliferation of endosperm nuclei.	Heat shock protein 70 (Hsp 70) family protein
8.17322	8.22991	8.10769	8.22508	8.23834	8.2731	8.31755	8.31597	161244991317623	1.0125	0.0179165	A0A067DE71	AT4G10320	AT4G10320	tRNA synthetase class I (I, L, M and V) family protein
7.46419	7.38496	7.31077	7.40936	7.48182	7.44814	7.56181	7.4881	137733621347489	1.01389	0.0198952	A0A067FN68	GLY2	glyoxalase II cytoplasmic isozyme	glyoxalase II cytoplasmic isozyme (Glx2-2) mRNA, complete	Metallo-hydrolase/oxidoreductase superfamily protein
6.64841	6.69336	6.73745	6.68247	NaN	6.82434	6.78181	6.79437	221098470271597	1.0164	0.0234743	A0A067GHT3	AT2G34590	AT2G34590	Transketolase family protein
8.25523	8.31427	8.33504	8.21406	8.36546	8.42831	8.38179	8.38649	194978242421472	1.01339	0.0191882	A0A067GUB7	AT1G70600	AT1G70600	Ribosomal protein L18e/L15 superfamily protein
7.85436	8.02319	7.8284	7.90237	8.00587	8.0298	8.00184	8.02893	139910428624287	1.01449	0.0207602	A0A067E862	NHO1	nonhost resistance to P. s. phaseolicola 1	Encodes a protein similar to glycerol kinase, which converts glycerol to glycerol 3-phosphate and performs a rate-limiting step in glycerol metabolism. This gene is required for both general and specific resistance against bacteria and fungi. Arabidopsis thaliana glycerol kinase (GLR1) mRNA.Involved in flagellin-induced non-host resistance to Pseudomonas. Coronatine partially suppresses flagellin…	Actin-like ATPase superfamily protein
8.63596	8.75468	8.71107	8.74267	8.83558	8.85091	8.73873	8.8873	152007976153105	1.01344	0.0192539	A0A067FJR6	AT5G21105	AT5G21105	Plant L-ascorbate oxidase
7.22273	7.33779	7.27269	7.34125	7.47436	7.34883	7.34357	7.48413	132671322944734	1.01633	0.0233695	A0A067DVY5	AT5G26360	AT5G26360	TCP-1/cpn60 chaperonin family protein
8.33233	8.36787	8.37166	8.2712	8.40726	8.49809	8.45062	8.4677	214893651926682	1.01441	0.0206467	A0A067D4P5	AT3G09630	AT3G09630	Ribosomal protein L4/L1 family
8.06739	8.00563	8.08596	8.16028	8.12194	8.24749	8.24634	8.18753	149209835685168	1.01498	0.0214472	A0A067FL98	At2g16950	transportin 1	TRN1 is an importin beta protein that functions as a nuclear import receptor for AtGRP7 and in interacts with AGO1 to affect miRNA loading.	transportin 1
7.45763	7.48448	7.42587	7.48874	7.5874	7.54085	7.63803	7.58316	261162811996905	1.0165	0.0236143	A0A067DVP8	MAP2B	methionine aminopeptidase 2B	Encodes a MAP2 like methionine aminopeptidase	methionine aminopeptidase 2B
7.46617	7.54529	7.52506	7.55673	7.66812	7.5516	7.63976	7.73	158623478724577	1.01649	0.0235949	A0A067FSH0	MDAR4	monodehydroascorbate reductase 4	Encodes a peroxisome membrane-bound monodehydroascorbate reductase, involved in the ascorbate-glutathione cycle which removes toxic H2O2	monodehydroascorbate reductase 4
7.97928	7.9522	7.99625	7.88802	7.96836	8.17811	8.11289	8.06518	135399973116453	1.01599	0.0228893	A0A067FP88	CYT1	CYTOKINESIS DEFECTIVE 1	Encodes a GDP-mannose pyrophosphorylase/ mannose-1-pyrophosphatase. This enzyme provides GDP-mannose, which is used for cell wall carbohydrate biosynthesis and protein glycosylation as well as for ascorbate (vitamin C) biosynthesis. Mutations in this gene confer hypersensitivity to NH4+.	Glucose-1-phosphate adenylyltransferase family protein
6.65826	6.72305	6.64832	6.73363	6.77642	6.8704	6.82316	6.80588	231997051244202	1.01915	0.0273708	A0A067FJV0	PGGT-I	AT2G39550	encodes the beta subunit of geranylgeranyl transferase (GGT-IB), involved in both ABA-mediated and auxin signaling pathways.	Prenyltransferase family protein
8.15068	8.07811	8.13866	8.03607	8.29381	8.1513	8.20008	8.2713	163669275668775	1.01583	0.0226601	A0A067GZJ6	TT4	TRANSPARENT TESTA 4	Encodes chalcone synthase (CHS), a key enzyme involved in the biosynthesis of flavonoids. Required for the accumulation of purple anthocyanins in leaves and stems. Also involved in the regulation of auxin transport and the modulation of root gravitropism. The mRNA is cell-to-cell mobile.	Chalcone and stilbene synthase family protein
8.21274	8.22833	8.10919	8.14725	8.22266	8.3842	8.24083	8.36462	137370821448898	1.01574	0.0225375	A0A067ELZ3	PEL3	PERMEABLE LEAVES3	Encodes PERMEABLE LEAVES3 (PEL3), a putative acyl-transferase. Mutation in this locus results in altered trichome phenotype (trcichomes become tangled during leaf expansion). Additional phenotype includes altered cuticle layer.	HXXXD-type acyl-transferase family protein
7.27487	7.39481	7.39593	7.34109	7.44704	7.47178	7.52588	7.48768	213567439656612	1.01788	0.0255615	A0A067FF16	AT5G55050	AT5G55050	GDSL-motif esterase/acyltransferase/lipase. Enzyme group with broad substrate specificity that may catalyze acyltransfer or hydrolase reactions with lipid and non-lipid substrates. The mRNA is cell-to-cell mobile.	GDSL-like Lipase/Acylhydrolase superfamily protein
7.48282	7.61179	7.49783	7.44676	7.6126	7.62493	7.6423	7.6915	181546848785994	1.01771	0.025333	A0A067F3E0	PFK5	phosphofructokinase 5	Phosphofructokinase isoform	0
7.21831	7.13471	7.16752	7.01029	7.29057	7.24895	7.27011	7.25849	160461409787184	1.01883	0.0269159	A0A067EVS1	AT1G07070	AT1G07070	Ribosomal protein L35Ae family protein
6.53987	6.42845	6.43575	6.39292	6.65646	6.52391	6.51102	6.64893	144818562871382	1.02106	0.0300706	A0A067FNZ7	IRX12	IRREGULAR XYLEM 12	LAC4 appears to have laccase activity based on enzyme assays performed using lac4 mutants. These mutants also have reduced levels of lignin. LAC4 is expressed in vascular bundles and fibers and likely contributes to lignin biosynthesis, and hence cell wall biosynthesis, there. lac4/irx12 mutants have a mild irregular xylem phenotype.	Laccase/Diphenol oxidase family protein
6.86509	7.01476	6.85085	6.88962	7.03295	6.95886	7.14611	7.02612	134453447793071	1.01969	0.0281243	A0A067FXX6	AT5G48960	AT5G48960	HAD-superfamily hydrolase, subfamily IG, 5-nucleotidase
8.19279	8.23064	8.14473	8.0551	8.27596	8.2845	8.25736	8.36094	169765409631193	1.01703	0.0243595	A0A067FWK2	emb2386	embryo defective 2386	Ribosomal protein L19e family protein
7.24243	7.37291	7.42942	7.22316	7.44687	7.39478	7.47592	7.50801	133735679541422	1.01905	0.0272306	A0A067H8P3	AT4G03200	AT4G03200	catalytics
7.68285	7.80283	7.66353	7.58917	7.80189	7.7932	7.81951	7.88253	154654179754779	1.01818	0.0259885	A0A067DYI6	THY-1	thymidylate synthase 1	Encodes a bifunctional dihydrofolate reductase - thymidylate synthase gene. This is unique in Arabidopsis and protozoa. Other organisms have independent genes for this function. This alternative transcript is produced in tissues other than leaves.	thymidylate synthase 1
8.12082	8.0113	8.03269	7.926	8.15173	8.21069	8.12173	8.16563	171399812075066	1.01742	0.0249125	A0A067E3X7	RPL5A	AT3G25520	Encodes ribosomal protein L5 that binds to 5S ribosomal RNA and in involved in its export from the nucleus to the cytoplasm. Identified in a screen for enhancers of as1. as1/pgy double mutants show defects in leaf vascular patterning and adaxial cell fate. Double mutant analysis indicates pgy genes function in the same pathway as REV, KAN1 and KAN2.
7.9164	8.04888	7.98724	7.85964	8.03243	8.0913	8.1417	8.11136	161249776073611	1.01775	0.025382	A0A067EC38	HEMC	hydroxymethylbilane synthase	Encodes a protein with porphobilinogen deaminase activity. This protein is targeted to the chloroplast. Mutants spontaneously develop chlorotic leaf lesions in the absence of pathogen attack, resembling the phenotype of lesion-mimic mutants. It has been shown to interact with the PPR protein AtECB2 for chloroplast RNA editing.	hydroxymethylbilane synthase
8.01669	8.11269	8.08764	8.04051	8.07239	8.27455	8.29095	8.1948	141417253094647	1.01783	0.0254967	A0A067FWG8	MFP2	multifunctional protein 2	Encodes a multifunctional protein. Involved in peroxisomal fatty acid beta oxidation. Loss-of-function mutant lacks hydroxyacyl-CoA dehydrogenase activity and have reduced levels of long-chain enoyl-CoA hydratase activity. The mutant has fewer but larger peroxisomes. The mRNA is cell-to-cell mobile.	multifunctional protein 2
8.285	8.33662	8.31354	8.33654	8.42603	8.46249	8.43595	8.52245	293124419914429	1.01729	0.0247296	A0A067GHW3	PLA2A	phospholipase A 2A	Encodes a lipid acyl hydrolase with wide substrate specificity that accumulates upon infection by fungal and bacterial pathogens. Protein is localized in the cytoplasm in healthy leaves, and in membranes in infected cells. Plays a role in cell death and differentially affects the accumulation of oxylipins. Contributes to resistance to virus.	phospholipase A 2A
8.21156	8.34426	8.11948	8.26654	8.35979	8.40783	8.42793	8.32541	147701713683334	1.01758	0.0251418	A0A067ES90	PDC2	pyruvate decarboxylase-2	pyruvate decarboxylase-2	pyruvate decarboxylase-2
7.25924	7.31098	7.3209	7.23876	7.35293	7.503	7.4583	7.39564	202057815501643	1.01991	0.028443	A0A067H7U3	BXL2	beta-xylosidase 2	encodes a protein similar to a beta-xylosidase located in the extracellular matrix. This is a member of glycosyl hydrolase family 3 and has six other closely related members.	beta-xylosidase 2
8.04909	8.16318	8.13721	7.97575	8.23022	8.24978	8.25512	8.17916	172384300017201	1.01822	0.0260529	A0A067FB73	AT3G58700	AT3G58700	Ribosomal L5P family protein
6.79168	6.88508	6.69518	6.66975	6.87538	6.93375	6.8972	6.92611	156216277999527	1.02185	0.0311779	A0A067FXS0	GGR	geranylgeranyl reductase	Encodes a type II small subunit of the heteromeric geranyl(geranyl) diphosphate synthase that is localized to the chloroplast, expressed in petals and sepals and is involved in monoterpene biosynthesis. The mRNA is cell-to-cell mobile.	geranylgeranyl reductase
7.05698	7.14537	7.09635	7.14198	7.27099	7.22078	7.30371	7.23687	273597728034511	1.0208	0.0297061	A0A067D211	D-CDES	D-cysteine desulfhydrase	Encodes an enzyme that decomposes D-cysteine into pyruvate, H2S, and NH3. Only D-cysteine but not L-cysteine was converted by D-CDes to pyruvate, H2S, and NH3. There is conflicting evidence on its 1-aminocyclopropane-1-carboxylate deaminase activity. Involved in regulating ethylene levels. DCD enhances plant cadmium tolerance by promoting hydrogen sulfide production.	D-cysteine desulfhydrase
7.89052	7.96495	7.89001	7.8638	8.05693	8.07165	8.08203	7.99556	266188451313764	1.01888	0.0269888	A0A067E7K3	FHIT	FRAGILE HISTIDINE TRIAD	Encodes a Fhit protein. Has nucleoside phosphoramidase and adenylylsulfatase activities.	FRAGILE HISTIDINE TRIAD
7.60629	7.73159	7.69925	7.61571	7.76852	7.87113	7.88509	7.72585	16239827851262	1.0195	0.027862	A0A067DZS6	AT3G15010	AT3G15010	Encodes a flowering repressor that represses flowering by promoting the transcription of the flowering repressor gene FLM, thereby preventing early flowering and hypocotyl and petiole elongation.	RNA-binding (RRM/RBD/RNP motifs) family protein
7.30561	7.31752	7.08745	7.26147	7.41518	7.35883	7.43619	7.36099	141550726561997	1.02068	0.029531	A0A067FZE7	AT5G15400	AT5G15400	Single copy gene encoding a putative ubiquitin conjugating E4 factor. Contains Ub elongating factor core domain and C-terminal U-box. Involved in ubiquitination of NLRs.	U-box domain-containing protein
8.87528	8.97164	8.7333	8.75362	8.9286	9.02074	8.98438	9.0019	135771169210867	1.01703	0.0243638	A0A067EDP6	TPP2	tripeptidyl peptidase ii	Tripeptidyl Peptidase II. Ser protease that assembles into a large oligomeric complex containing two proteins of 153 and 142 kD that are derived from a single TPP2 gene, with the smaller version missing part of the C-terminal end. Not essential, based on the lack of phenotype of a T-DNA disruption mutant.	tripeptidyl peptidase ii
7.18584	7.25836	7.07302	7.13044	7.38265	7.31964	7.28588	7.26418	173049743528652	1.02111	0.0301349	A0A067DC97	UGE5	UDP-D-glucose/UDP-D-galactose 4-epimerase 5	Encodes a protein with UDP-D-glucose 4-epimerase activity.	UDP-D-glucose/UDP-D-galactose 4-epimerase 5
7.06959	7.20137	7.0323	7.05301	7.1875	7.2545	7.24042	7.28173	190867178330203	1.02144	0.030601	A0A067F4A6	AT3G26040	AT3G26040	HXXXD-type acyl-transferase family protein
7.4187	7.52452	7.4473	7.38654	7.54861	7.58057	7.59525	7.66417	214581376011148	1.02054	0.0293289	A0A067E5U8	AT5G32470	AT5G32470	The classical thiamin-requiring th2-1 mutation corresponds to At5g32470, encoding a HAD (haloacid dehalogenase) family phosphatase fused to a TenA (thiamin salvage) family protein. The HAD domain is a thiamin monophosphate-selective phosphatase, and the TenA domain has the expected thiamin salvage activity.	heme oxygenase-like, multi-helical
6.47757	6.69752	6.56587	6.48774	6.64795	6.73386	6.70249	6.75802	146991463463799	1.02339	0.033363	A0A067DAD9	NMT1	myristoyl-CoA:protein N-myristoyltransferase	Arabidopsis thaliana myristoyl-CoA:protein N-myristoyltransferase.	myristoyl-CoA:protein N-myristoyltransferase
7.90528	8.01422	7.77203	7.86726	8.03672	8.05993	8.05346	8.02595	164483991214417	1.01956	0.0279454	A0A067GBF1	AT1G25375	AT1G25375	Metallo-hydrolase/oxidoreductase superfamily protein
7.63444	7.76083	7.63447	7.58954	7.77043	7.85426	7.85484	7.75781	184605067796942	1.02019	0.0288309	A0A067GYV0	AT4G09670	AT4G09670	Oxidoreductase family protein
7.31368	7.54632	7.4023	7.32495	7.55284	7.565	7.49732	7.59056	145383642418447	1.0209	0.0298464	A0A067DSI1	ACX3	acyl-CoA oxidase 3	Encodes an acyl-CoA oxidase with specificity for medium chain fatty acids. The mRNA is cell-to-cell mobile.	acyl-CoA oxidase 3
6.44594	6.57947	6.45178	6.4393	6.59926	6.61689	6.65471	6.67294	223307820356305	1.02421	0.0345049	A0A067FQC6	AT4G38260	AT4G38260	transport/golgi organization-like protein (DUF833)
7.30545	7.51835	7.46003	7.40725	7.69284	7.51013	7.59141	7.53187	139386989658277	1.02139	0.0305379	A0A067GC89	PIP1B	plasma membrane intrinsic protein 1B	plasma membrane intrinsic protein 1B
6.85799	7.01401	6.91507	6.82521	7.19886	7.00224	6.98901	7.05735	133565026279804	1.023	0.0328117	A0A067D771	AT2G44040	AT2G44040	Dihydrodipicolinate reductase, bacterial/plant
8.2952	8.48495	8.31265	8.23304	8.43617	8.50371	8.54843	8.47288	144555993984996	1.01906	0.0272459	A0A067DHC5	AIM1	ABNORMAL INFLORESCENCE MERISTEM	Functions in beta-oxidation of fatty acids, similar to CuMFP with L-3-hydroxyacyl-CoA hydrolyase , L-3-hydroxyacyl-dehydrogenase, D-3-hydroxyacyl-CoA epimerase, and 3, 2-enoyl-CoA isomerase activities.	Enoyl-CoA hydratase/isomerase family
8.10581	7.89072	7.95499	7.83212	8.10041	8.09749	8.11169	8.13104	148635508172103	1.02067	0.029517	A0A067GB82	AT5G61170	AT5G61170	Ribosomal protein S19e family protein
7.78907	7.715	7.71308	7.83321	7.88865	7.94537	7.90373	7.97624	246275300501035	1.02137	0.0305091	A0A067E5F6	AT4G34450	AT4G34450	Member of the Coat Protein I (COPI) complex is a seven-subunit coatomer complex consisting of the &#945	0
8.08644	8.05369	8.06264	7.88456	8.19172	8.28045	8.17003	8.11348	155723679312874	1.02083	0.0297415	A0A067DK32	emb2171	embryo defective 2171	Involved in non-host resistance.	Ribosomal protein L14p/L23e family protein
7.24323	7.22403	7.24993	7.25646	7.361	7.34954	7.44914	7.48349	260025532780093	1.02311	0.0329587	A0A067FQE0	AT5G62290	AT5G62290	nucleotide-sensitive chloride conductance regulator (ICln) family protein
8.34255	8.39715	8.33177	8.27714	8.51587	8.51759	8.51429	8.47523	313928898072466	1.02022	0.0288827	A0A067FSX8	PGY2	PIGGYBACK2	Encodes ribosomal protein L9. Identified in a screen for enhancers of as1. as1/pgy double mutants show defects in leaf vascular patterning and adaxial cell fate. Double mutant analysis indicates pgy genes function in the same pathway as REV, KAN1 and KAN2. The mRNA is cell-to-cell mobile.	Ribosomal protein L6 family
7.21657	7.27601	7.15672	7.19528	7.36995	7.41747	7.39911	7.3331	279796961483622	1.0234	0.0333749	A0A067GPZ3	CCP2	conserved in ciliated species and in the land plants 2	ubiquitin-fold modifier
8.15921	8.22578	8.17083	8.09643	8.32718	8.31699	8.24687	8.43947	191429123018153	1.02077	0.0296609	A0A067GVM7	RPL3B	R-protein L3 B	R-protein L3 B
8.40903	8.33068	8.26706	8.13651	8.40189	8.50624	8.4482	8.46645	148336417679126	1.0205	0.0292787	A0A067FII3	AT5G07090	AT5G07090	Ribosomal protein S4 (RPS4A) family protein
6.62595	6.54613	6.43446	6.41676	6.72859	6.56343	6.64442	6.77234	135345011202822	1.02634	0.0375098	A0A067G5P0	MSRB2	methionine sulfoxide reductase B 2	2-Cys methionine sulfoxide reductase.	methionine sulfoxide reductase B 2
7.9777	8.05775	7.95619	7.8989	8.08174	8.20255	8.14549	8.15652	225346395970065	1.02182	0.0311376	A0A067FAT6	UBA1	ubiquitin-activating enzyme 1	Encodes a ubiquitin-activating enzyme (E1), involved in the first step in conjugating multiple ubiquitins to proteins targeted for degradation. Gene is expressed in most tissues examined. Mutant is able to revert the constitutive defense responses phenotype of snc1, which indicates the gene is involved in defense response. It also indicates that ubiquitination plays a role in plant defense signal…	ubiquitin-activating enzyme 1
7.77049	7.94564	7.71107	7.73796	7.9091	7.95487	8.00059	8.00091	165249927349859	1.02247	0.0320603	A0A067FP39	AT5G06060	AT5G06060	NAD(P)-binding Rossmann-fold superfamily protein
7.94609	7.81239	8.01656	7.9278	8.03944	8.10173	8.18513	8.07692	18070388227921	1.02209	0.0315251	A0A067DGL8	AT4G39230	AT4G39230	encodes a protein whose sequence is similar to phenylcoumaran benzylic ether reductase (PCBER), which catalyzes NADPH-dependent reduction of 8-5' linked lignans such as dehydrodiconiferyl alcohol to give isodihydrodehydrodiconiferyl alcohol.	NmrA-like negative transcriptional regulator family protein
7.89772	8.06493	7.90664	7.74546	8.05303	8.07256	8.09425	8.09623	142289643133942	1.02218	0.0316543	A0A067GFS1	UBP14	ubiquitin-specific protease 14	Encodes a ubiquitin-specific protease. Identical to TTN6. Loss of function mutations are embryo lethals, having development arrested at the preglobular/globular stage. Also involved in root responses to phosphate deficiency.	ubiquitin-specific protease 14
7.53204	7.70029	7.51259	7.42851	7.61029	7.76335	7.73834	7.76374	13862006484029	1.02328	0.0331942	A0A067DLY3	MMT	methionine S-methyltransferase	Arabidopsis thaliana methionine S-methyltransferase, an enzyme that catalyzes S -methylmethionine formation. The mRNA is cell-to-cell mobile.	methionine S-methyltransferase
6.52102	6.49416	6.54351	6.48728	6.57738	6.76392	6.65854	6.74901	208860062263067	1.02699	0.0384171	A0A067FLL6	ATSLY1	ATSLY1	member of SLY1 Gene Family The mRNA is cell-to-cell mobile.	Sec1/munc18-like (SM) proteins superfamily
7.82909	7.7903	7.97364	7.89484	7.97746	8.1776	8.03411	8.004	158385557793295	1.0224	0.0319582	A0A067FTV9	ROC7	rotamase CYP 7	Encodes cyclophilin ROC7. The mRNA is cell-to-cell mobile.	rotamase CYP 7
6.702	6.80565	6.56471	6.61304	6.85338	6.79038	6.83425	6.91409	161891551394218	1.02648	0.0377096	A0A067G5X0	SYD	SPLAYED	Encodes a SWI2/SNF2-like protein in the SNF2 subclass. Homozygous plants with null mutations exhibit premature termination of the meristem and carpelloid structures from the inflorescence meristem. Co-activator of floral homeotic gene expression. Acts with LFY to regulate shoot apical meristem identity. Required for meristem maintenance. Regulates flowering under a non-inductive photoperiod. It p…	P-loop containing nucleoside triphosphate hydrolases superfamily protein
7.93072	7.8524	7.84902	7.83488	8.01197	8.08944	8.06439	8.01078	304339466190488	1.02255	0.0321705	A0A067FHI4	AT2G38380	AT2G38380	Peroxidase superfamily protein
8.46489	8.62693	8.40826	8.37441	8.53311	8.68823	8.64897	8.71528	137976627998592	1.02099	0.0299725	A0A067F379	Tudor1	TUDOR-SN protein 1	RNA binding protein with nuclease activity essential for stress response. Involved in mechanisms acting on mRNAs entering the secretory pathway. Functionally redundant with TSN2.	TUDOR-SN protein 1
7.49783	7.67768	7.72212	7.59651	7.75537	7.83304	7.74408	7.87393	164875588353917	1.02336	0.033311	A0A067DRI8	AXS1	UDP-D-apiose/UDP-D-xylose synthase 1	Encodes UDP-d-apiose/UDP-d-xylose synthase that requires NAD+ for enzymatic activity and is strongly inhibited by UDP-d-galacturonate.	UDP-D-apiose/UDP-D-xylose synthase 1
7.39105	7.22364	7.24921	7.12005	7.51571	7.38207	7.33278	7.46839	137562891560879	1.02467	0.0351578	A0A067FW99	PKL	PICKLE	Encodes a SWI/SWF nuclear-localized chromatin remodeling factor of the CHD3 group. Involved in post-germination repression of embryonic development. Acts with GA to establish repression of embryonic genes upon germination. Protein preferentially accumulates in differentiating tissues. Loss of function alleles are associated with expression of embryonic traits in adult plants and derepression of e…	chromatin remodeling factor CHD3 (PICKLE)
7.19538	7.20464	7.22735	7.25828	7.27961	7.44267	7.54361	7.33571	160586922771233	1.02479	0.0353222	A0A067EP34	UGT88A1	UDP-glucosyl transferase 88A1	UDP-glucosyl transferase 88A1
8.36379	8.37485	8.10661	8.2213	8.37512	8.47568	8.43275	8.50235	138222486819088	1.02175	0.031049	A0A067FVR0	AT2G17630	AT2G17630	Pyridoxal phosphate (PLP)-dependent transferases superfamily protein
8.91826	9.00354	8.79318	8.82275	9.05544	9.0287	9.08235	9.09254	194987514005122	1.0203	0.0289887	A0A067FQN4	HOT5	sensitive to hot temperatures 5	Encodes a glutathione-dependent formaldehyde dehydrogenase (also known as class III type alcohol dehydrogenase) reduces S-nitrosoglutathione (GSNO), the condensation product of glutathione and NO, that is a naturally occurring NO reservoir and also a reactive nitrogen intermediate. Gene expression is reduced by wounding and induced by salicylic acid. Is required for the acclimation of plants to h…	GroES-like zinc-binding dehydrogenase family protein
7.95836	8.01259	7.93572	7.8209	8.0874	8.11446	8.12367	8.12334	232670364531855	1.02273	0.0324313	A0A067ERQ2	FVE	AT2G19520	FVE interacts with SUVH9 and is involved in RNA-directed DNA methylation by facilitating the recruitment of Pol V to chromatin. It is involved in the control of flowering.	Transducin family protein / WD-40 repeat family protein
7.4593	7.36298	7.49649	7.43363	7.45799	7.71498	7.59948	7.70183	147430336055094	1.02426	0.0345859	A0A067ETM7	GUS2	glucuronidase 2	Belongs to the plant glycoside hydrolase family 79. Encodes a protein with several posttranslational modification sites including O-&#946	0
7.62617	7.86311	7.71392	7.65876	7.88485	7.89696	7.87932	7.92586	183399272130418	1.02349	0.0335011	A0A067CZW1	PPa4	pyrophosphorylase 4	Encodes a soluble protein with inorganic pyrophosphatase activity that is highly specific for Mg-inorganic pyrophosphate. The mRNA is cell-to-cell mobile.	pyrophosphorylase 4
7.60095	7.59361	7.77362	7.56145	7.69407	7.90244	7.8619	7.79685	147697360557905	1.02377	0.0338884	A0A067F514	AT5G48480	AT5G48480	Lactoylglutathione lyase / glyoxalase I family protein
8.44822	8.48317	8.39183	8.41727	8.71904	8.47682	8.62688	8.64687	180692250825597	1.02161	0.0308436	A0A067DD38	#N/A	#N/A	#N/A
6.97336	7.13401	7.14292	6.98409	7.19674	7.26244	7.18069	7.32438	173943787533595	1.02585	0.0368203	A0A067DVP3	AXS2	UDP-D-apiose/UDP-D-xylose synthase 2	Encodes a putative UDP-D-apiose/UPD-D-xylose synthetase.	UDP-D-apiose/UDP-D-xylose synthase 2
8.15257	8.32104	8.14298	8.08783	8.30186	8.40549	8.39506	8.33237	175751346100512	1.02233	0.0318638	A0A067H4D4	CA2	carbonic anhydrase 2	Encodes a beta carbonic anhydrase likely to be localized in the cytoplasm. Expression of its mRNA is seen in etiolated seedlings and points to a possible nonphotosynthetic role for this isoform.	carbonic anhydrase 2
7.61318	7.57814	7.67992	7.46617	7.81715	7.76321	7.7488	7.74236	206675791208372	1.0242	0.0344949	A0A067EHB1	AT3G04920	AT3G04920	Ribosomal protein S24e family protein
7.8208	7.83659	7.76162	7.81787	7.98516	7.92754	7.93149	8.12794	199784891489324	1.02354	0.0335639	A0A067FNN3	AT5G65750	AT5G65750	Encodes the E1 subunit of the 2-oxoglutarate dehydrogenase.	2-oxoglutarate dehydrogenase, E1 component
7.47529	7.68961	7.49004	7.40807	7.62229	7.76078	7.72966	7.69068	147111446214585	1.02463	0.0351002	A0A067FG92	CPNIFS	chloroplastic NIFS-like cysteine desulfurase	Chloroplastic NifS-like protein that can catalyze the conversion of cysteine into alanine and elemental sulfur (S(0)) and of selenocysteine into alanine and elemental Se (Se(0)). Overexpression enhances selenium tolerance and accumulation.	chloroplastic NIFS-like cysteine desulfurase
7.82686	8.00905	7.80303	7.89155	8.00504	8.09027	8.07378	8.10398	196273182957093	1.02355	0.0335839	A0A067E6M3	PAL1	PHE ammonia lyase 1	Encodes PAL1, a phenylalanine ammonia-lyase. Arabidopsis has four PALs: AT2G37040 (PAL1), AT3G53260 (PAL2), AT5G04230 (PAL3) and AT3G10340 (PAL4).	PHE ammonia lyase 1
8.44639	8.334	8.46756	8.22699	8.55056	8.43986	8.6667	8.56088	137106099667247	1.0222	0.0316736	A0A067F0M0	EBP1	AT3G51800	metallopeptidase M24 family protein;(source:Araport11)
6.54268	6.67237	6.39923	6.52658	6.57737	6.75906	6.78904	6.76303	134527235371915	1.0286	0.0406822	A0A067EX44	#N/A	#N/A	#N/A
7.86742	7.75035	7.86922	7.66502	7.91468	8.02577	7.98376	7.97733	185654167175754	1.02406	0.0343009	A0A067FX47	SBT1.6	subtilisin-like serine protease 2	subtilisin-like serine protease 2;(source:Araport11)
7.4868	7.75816	7.55635	7.57545	7.65831	7.80348	7.83301	7.83244	140776076304922	1.02471	0.035209	A0A067G0F8	AT4G16155	AT4G16155	dihydrolipoamide dehydrogenase
8.42395	8.24037	8.48164	8.43159	8.5383	8.56264	8.66584	8.56775	170730449117487	1.02254	0.0321634	A0A067DHC8	GGH2	gamma-glutamyl hydrolase 2	The Arabidopsis protein AtGGH2 is a gamma-glutamyl hydrolase acting specifically on monoglutamates. The enzyme is involved in the tetrahydrofolate metabolism and located to the vacuole.	gamma-glutamyl hydrolase 2
8.14821	8.37223	8.16447	8.14034	8.38384	8.4991	8.36436	8.34102	156527107860786	1.02325	0.0331538	A0A067ESK0	TRA2	transaldolase 2	Transaldolase which contributes to reactive oxygen species homeostasis in response to Glc during early seedling growth.	Aldolase-type TIM barrel family protein
7.86696	8.0738	7.80533	7.81809	8.0558	8.11856	8.06301	8.10718	163897865947172	1.02472	0.0352344	A0A067GTU5	MAB1	MACCI-BOU	Transketolase family protein
8.77167	8.69412	8.83631	8.69377	8.80225	9.03334	8.92742	9.01433	167838690418998	1.02233	0.0318616	A0A067GYC8	BGAL3	beta-galactosidase 3	putative beta-galactosidase (BGAL3 gene)	beta-galactosidase 3
7.88102	7.7741	7.94575	7.71117	7.96115	8.06209	8.00502	8.07262	181705215670344	1.02519	0.0358952	A0A067FK20	RPL23AB	ribosomal protein L23AB	60S ribosomal protein L23A (RPL23aB). Paralog of RPL23aA and functionally redundant to it.	ribosomal protein L23AB
8.39878	8.59379	8.54887	8.37676	8.70292	8.65737	8.66509	8.68198	194099552602242	1.02327	0.0331823	A0A067H408	AT1G02305	AT1G02305	Encodes a capase involved in stress induced cell death.	Cysteine proteinases superfamily protein
6.99828	7.08433	6.81282	6.861	7.10428	7.11979	7.21277	7.11982	160927070594824	1.02883	0.041005	A0A067DDA1	At1g66240	homolog of anti-oxidant 1	homolog of anti-oxidant 1
6.37599	6.41866	6.06795	6.28617	6.46858	6.53253	6.51271	6.43645	131564115770147	1.03187	0.0452619	A0A067EJH8	RAD52-1	radiation sensitive 51-1	A protein coding gene with unknown function. The 5â€™ UTR and the first two exons and introns of this gene overlap with a RNA coding gene TER1. TER1 (GenBank accession no. HQ401284) encodes a putative template sequence (5&#8242	0
6.99198	7.06939	6.94018	6.84059	7.21327	7.09513	7.10445	7.23286	181363048991224	1.02886	0.0410484	A0A067FZI0	FER2	ferritin 2	ferritin 2
7.29792	7.45968	7.35414	7.26837	7.55539	7.53485	7.55875	7.53581	248684848387668	1.02739	0.0389824	A0A067G9G4	GSH1	glutamate-cysteine ligase	Encodes the enzyme glutamate-cysteine ligase catalyzing the first, and rate-limiting, step of glutathione biosynthesis. Required for cell proliferation at the root tip. Involved in susceptibility to the bacterial pathogen Pseudomonas syringae. Mutants are phytoalexin defective.	glutamate-cysteine ligase
7.20844	7.26502	7.34053	7.17913	7.3307	7.45215	7.49166	7.52567	196539269166049	1.02784	0.0396099	A0A067EGS6	PMEPCRF	pectin methylesterase PCR fragment F	Pectin methylesterase inhibitor	0
8.81954	8.77021	8.78035	8.67153	8.97535	9.13675	8.95104	8.7856	137460374852626	1.02303	0.0328526	A0A067F307	ELI3-2	elicitor-activated gene 3-2	Encodes an aromatic alcohol:NADP+ oxidoreductase whose mRNA levels are increased in response to treatment with a variety of phytopathogenic bacteria. Though similar to mannitol dehydrogenases, this enzyme does not have mannitol dehydrogenase activity.	cinnamyl alcohol dehydrogenase 8
6.19872	6.16883	6.06051	6.01208	6.22265	NaN	6.33523	6.37993	157297049462171	1.03315	0.0470545	A0A067HFA4	AT2G46630	AT2G46630	serine/arginine repetitive matrix protein
8.27681	8.51184	8.35135	8.30871	8.51371	8.58675	8.59751	8.56463	198233397142159	1.02433	0.0346836	A0A067EEY0	GDI1	guanosine nucleotide diphosphate dissociation inhibitor 1	GDP dissociation inhibitor involved in vesicular membrane traffic	guanosine nucleotide diphosphate dissociation inhibitor 1
6.94938	7.09015	7.21533	7.0244	7.12701	7.25604	7.38234	7.33007	138013803788287	1.02886	0.0410502	A0A067H367	CHY1	beta-hydroxyisobutyryl-CoA hydrolase 1	hydrolyzes beta-hydroxyisobutyryl-CoA	beta-hydroxyisobutyryl-CoA hydrolase 1
6.82991	7.03705	6.9875	6.89263	7.20165	7.09759	7.13818	7.12802	213683523871241	1.02949	0.0419344	A0A067G5B4	AT5G19150	AT5G19150	AT5G19150 is a dehydratase that converts (S)-NAD(P)HX to NAD(P)H.	pfkB-like carbohydrate kinase family protein
5.67271	5.70921	5.91356	5.62442	NaN	5.92786	5.9728	5.90448	134760915141798	1.03579	0.0507309	A0A067GM00	BTI2	VIRB2-interacting protein 2	VIRB2-interacting protein 2
7.69449	7.78514	7.63755	7.57294	7.87332	7.85169	7.85993	7.92605	228110383891594	1.02675	0.0380815	A0A067F2Y2	UAP56a	homolog of human UAP56 a	One of two genes encoding an ATP-dependent RNA helicase that localizes predominantly to euchromatic regions of Arabidopsis nuclei, and associates with genes transcribed by RNA polymerase II independently from the presence of introns. It is not detected at non-transcribed loci. It interacts with ssRNA, dsRNA and dsDNA, but not with ssDNA. Its ATPase activity is stimulated by RNA and dsDNA and its …	DEAD/DEAH box RNA helicase family protein
7.64068	7.92968	7.76178	7.5822	7.90024	7.92802	7.91539	7.99319	138414753941051	1.02661	0.0378828	A0A067H184	AT1G45000	AT1G45000	AAA-type ATPase family protein
6.7484	6.94258	6.73456	6.595	6.97612	6.88678	6.95481	7.02798	143280317632178	1.03054	0.0433973	A0A067H1E9	DFR	dihydroflavonol 4-reductase	dihydroflavonol reductase. Catalyzes the conversion of dihydroquercetin to leucocyanidin in the biosynthesis of anthocyanins. Not expressed in roots (qRT-PCR). The mRNA is cell-to-cell mobile.	dihydroflavonol 4-reductase
6.81726	6.84794	6.56786	6.72777	6.90618	6.91364	6.9609	7.00689	166558610913286	1.03067	0.0435774	A0A067E3B7	AT2G20560	AT2G20560	DNAJ heat shock family protein
7.23293	7.39771	7.24299	7.12262	7.44884	7.44308	7.38226	7.5522	168328299583918	1.02863	0.040723	A0A067F4L3	Hsp89.1	HEAT SHOCK PROTEIN 89.1	HEAT SHOCK PROTEIN 89.1
7.36446	7.27937	7.26189	7.16785	7.45475	7.55471	7.49178	7.40879	22067195547804	1.02877	0.0409211	A0A067FQR2	AT5G09510	AT5G09510	Ribosomal protein S19 family protein
9.14792	9.36829	9.11442	9.11851	9.40837	9.38118	9.39533	9.4055	186107903903959	1.02289	0.0326534	A0A067F4J3	FBA6	fructose-bisphosphate aldolase 6	Aldolase superfamily protein
6.46022	6.51743	6.42863	6.46197	6.60666	6.67955	6.73781	6.68702	317895128046368	1.03258	0.0462535	A0A067ETZ0	AT3G07470	AT3G07470	DUF538 protein	transmembrane protein, putative (Protein of unknown function, DUF538)
7.11072	7.14319	7.38225	7.25994	7.36197	7.44403	7.46231	7.47224	171366817463838	1.02922	0.0415566	A0A067DTE6	NodGS	nodulin/glutamine synthase-like protein	Encodes a protein that is the product of a fusion gene with a C-terminal GSI like sequence and an N-terminal part sharing homology with nodulins. It self-assembles into oligomers and its expression is increased in response to flagellin treatment. The protein co-localizes with microtubules and binds gamma-tubulin. RNAi lines are affected in root morphogenesis.
8.0088	8.01904	8.14964	7.86142	8.15851	8.1936	8.25782	8.27756	176246160235447	1.02649	0.0377145	A0A067DZ21	AT3G02760	AT3G02760	Class II aaRS and biotin synthetases superfamily protein
7.26775	7.29558	7.27649	7.18993	7.48172	7.44904	7.50892	7.43954	355170096929872	1.02926	0.04161	A0A067FG96	AT5G19485	AT5G19485	transferases/nucleotidyltransferase;(source:Araport11)
7.98557	8.06739	7.97031	7.93756	8.23275	8.16233	8.21776	8.21386	332376457738073	1.02709	0.0385649	A0A067EQH4	TPS5	trehalose phosphatase/synthase 5	Encodes an enzyme putatively involved in trehalose biosynthesis. The protein has a trehalose synthase (TPS)-like domain that may or may not be active as well as a trehalose phosphatase (TPP)-like domain. Phosphorylated TPS5 extracted from Arabidopsis cells binds directly to 14-3-3 isoforms. The mRNA is cell-to-cell mobile.	trehalose phosphatase/synthase 5
8.48136	8.60816	8.48142	8.3211	8.63564	8.718	8.69876	8.7086	190365241095934	1.02564	0.0365229	A0A067HBZ2	AT1G76550	AT1G76550	Phosphofructokinase family protein. Target of miRNA sRNA6.	Phosphofructokinase family protein
7.97354	8.10839	7.90461	7.88897	8.11101	8.20734	8.19248	8.23574	206755035380525	1.02733	0.0388952	A0A067D0Z5	MTK	S-methyl-5-thioribose kinase	encodes 5-methylthioribose kinase, involved in methionine cycle The mRNA is cell-to-cell mobile.	S-methyl-5-thioribose kinase
8.03482	8.11679	7.94105	7.79192	8.12726	8.23429	8.20697	8.19222	161296283793051	1.02748	0.0391092	C8CP48	MMZ3	MMS ZWEI homologue 3	MMZ3/UEV1C encodes a protein that may play a role in DNA damage responses and error-free post-replicative DNA repair by participating in lysine-63-based polyubiquitination reactions. UEV1C can form diubiquitin and triubiquitin chains in combination with UBC13A/UBC35 in vitro. It can also functionally complement an mms2 mutation in budding yeast, both by increasing mms2 mutant viability in the pre…	MMS ZWEI homologue 3
6.73433	6.78449	6.69627	6.47198	6.9389	6.87896	6.74352	7.00224	1320488332787	1.03285	0.0466241	A0A067FQ03	AT3G18580	AT3G18580	Member of the family of canonical mitochondrial DNA binding proteins. Single-stranded binding protein which does not interfere with MMEJ.	Nucleic acid-binding, OB-fold-like protein
7.04991	7.02832	7.17963	7.00882	7.28579	7.19819	7.26509	7.40115	207864050984053	1.03126	0.0444048	A0A067EMZ5	T21F11.18	AT1G15750	Transducin family protein / WD-40 repeat family protein;(source:Araport11)
7.55114	7.48061	7.34555	7.27892	7.58465	7.66965	7.62188	7.66417	183482815102832	1.02981	0.0423818	A0A067FDB5	AT5G48760	AT5G48760	Ribosomal protein L13 family protein
7.42175	7.41429	7.12205	7.13826	7.48771	7.49183	7.45494	7.54843	138780247776816	1.03047	0.043302	A0A067DQT5	AT5G04420	AT5G04420	Galactose oxidase/kelch repeat superfamily protein
7.41213	7.56557	7.23943	7.29926	7.48488	7.65466	7.63153	7.63551	146143320614076	1.03016	0.0428681	A0A067F2G4	ALDH5F1	aldehyde dehydrogenase 5F1	Encodes a mitochondrial succinic semialdehyde dehydrogenase (SSADH). Nomenclature according to Kirch, et al (2004).	aldehyde dehydrogenase 5F1
7.83658	8.02326	7.82027	7.74023	8.119	8.0322	8.04354	8.12307	187878676415422	1.02856	0.040631	A0A067DPN2	AT1G09640	AT1G09640	Translation elongation factor EF1B, gamma chain
6.47954	6.58258	6.50835	6.35776	6.66792	6.52206	6.857	6.78211	139008642975487	1.03474	0.0492739	A0A067EI37	T21F11.18	AT1G80490	Encodes a protein with a Lissen-cephaly type-1-like homology (LisH) domain at the N terminus,a C-terminal to LisH (CTLH) domain, and 12 WD (tryptophan-aspartic acid)-40 repeats at the C terminus. It is closely related to Topless (TPL), which mediates auxin-dependent transcriptional repression during embryogenesis.
7.2002	7.52891	7.42869	7.30091	7.47869	7.63196	7.54876	7.70015	13896616871764	1.03058	0.043457	A0A067GDZ0	AT5G45910	AT5G45910	GDSL-motif esterase/acyltransferase/lipase. Enzyme group with broad substrate specificity that may catalyze acyltransfer or hydrolase reactions with lipid and non-lipid substrates.	GDSL-like Lipase/Acylhydrolase superfamily protein
7.84461	7.85924	8.0399	8.01379	8.07867	8.23932	8.23451	8.11006	186082231112383	1.0285	0.0405385	A0A067FPT2	AT3G58610	AT3G58610	ketol-acid reductoisomerase
8.93617	9.12927	8.89844	8.91367	9.20626	9.19496	9.17469	9.20684	222677196831991	1.02523	0.0359484	H9NHJ9	HSP81-3	heat shock protein 81-3	A member of heat shock protein 90 (HSP90) gene family. Expressed in all tissues and abundant in root apical meristem, pollen and tapetum. Expression is NOT heat-induced but induced by IAA and NaCl. Overexpression reduced tolerance to heat and conferred higher tolerance to calcium. The mRNA is cell-to-cell mobile.	heat shock protein 81-3
7.31272	7.36888	7.27362	7.37159	7.53253	7.53176	7.59185	7.5778	369929543011903	1.03093	0.0439488	A0A067E4Z1	TSB1	tryptophan synthase beta-subunit 1	A.thaliana tryptophan synthase beta subunit (trpB)	tryptophan synthase beta-subunit 1
6.18749	6.40021	6.32256	6.34119	6.52023	6.51411	6.5677	6.56082	254413837396661	1.03609	0.051154	A0A067H3T0	AT2G46580	AT2G46580	Pyridoxamine 5-phosphate oxidase family protein
9.22032	9.5243	9.31717	9.23406	9.41333	9.60017	9.55783	9.63763	142966002539087	1.02448	0.0348955	A0A067GEK9	SUS4	sucrose synthase 4	Encodes a protein with sucrose synthase activity (SUS4).	sucrose synthase 4
6.98361	7.12999	7.06407	6.96689	7.16531	7.36428	7.24034	7.28944	217542124905333	1.0325	0.0461471	A0A067FNL8	AT3G11210	AT3G11210	SGNH hydrolase-type esterase superfamily protein
6.20479	6.51793	6.19402	6.14817	6.50003	6.46401	6.48001	6.53748	142363445939623	1.03657	0.0518173	A0A067E4P2	AT1G60690	AT1G60690	NAD(P)-linked oxidoreductase superfamily protein
8.88987	8.84656	9.15601	8.95434	9.12524	9.30596	9.25555	9.07686	140979415019826	1.02558	0.0364351	A0A067FTX6	RPS5A	ribosomal protein 5A	One of two genes encoding the ribosomal protein S5. Mutants have semi-dominant developmental phenotypes. Most cell-division processes are delayed or disturbed in the heterozygous mutant, and development is completely arrested at an early embryonic stage in the homozygous mutant.	ribosomal protein 5A
7.4929	7.372	7.41906	7.17776	7.61982	7.5756	7.58531	7.59882	182500173533964	1.03115	0.0442585	A0A067G028	AT3G05560	AT3G05560	Ribosomal L22e protein family
7.8228	8.06255	7.73262	7.76182	8.06957	8.08293	8.02514	8.12426	160191252067821	1.02939	0.0417837	A0A067DIG0	AT1G09640	AT1G09640	Translation elongation factor EF1B, gamma chain
6.92834	7.16867	7.06439	6.93745	7.14181	7.34649	7.28393	7.24923	174599084270511	1.03283	0.0466085	A0A067F4S0	AT5G57700	AT5G57700	BNR/Asp-box repeat family protein
7.5365	7.6892	7.72093	7.49582	7.66155	7.93159	7.89071	7.8872	151092583427089	1.0305	0.0433493	A0A067EWE6	CCoAOMT1	caffeoyl coenzyme A O-methyltransferase 1	Methyltransferase in the lignin biosynthetic pathway.	S-adenosyl-L-methionine-dependent methyltransferases superfamily protein
7.76454	7.67133	7.72156	7.51898	7.97006	7.84235	7.89939	7.90797	212689158551922	1.03075	0.0436975	A0A067HH07	AT3G05560	AT3G05560	Ribosomal L22e protein family
7.0632	7.28561	7.18356	7.09151	7.31265	7.43318	7.34604	7.47963	20174622023753	1.03311	0.0469878	A0A067GQF6	AT1G30630	AT1G30630	Member of the Coat Protein I (COPI) complex is a seven-subunit coatomer complex consisting of the &#945	0
6.96641	7.11148	7.01265	7.18697	7.43041	7.20122	7.39289	7.20121	162552700172662	1.03353	0.0475844	A0A067FBJ2	KAC1	kinesin like protein for actin based chloroplast movement 1	Kinesin that binds cyclin-dependent kinase CDKA	0
7.45669	7.52695	7.16393	7.25361	7.45865	7.64343	7.59304	7.6608	131673602132614	1.03247	0.046104	A0A067GS54	At1g11720	starch synthase 3	Encodes a starch synthase that in addition to its role in starch biosynthesis also has a negative regulatory function in the biosynthesis of transient starch. The protein apparently contains a starch-binding domain (SBD).	starch synthase 3
7.31777	7.23663	7.43319	7.21786	7.40172	7.6687	7.45874	7.63256	158256989865996	1.03274	0.046481	A0A067F3H1	AT2G38010	AT2G38010	Apoplastic ceramidase which cleaves Phytophthora infestans?ceramide D (Pi-Cer D) from the plant pathogenic oomycete P. infestans. the resulting 9-methyl?branched sphingoid base is recognized by a plasma membrane lectin receptor?like kinase, RESISTANT TO DFPM-INHIBITION OF ABSCISIC ACID SIGNALING 2 (RDA2). The resulting 9-Methyl?branched sphingoid base is specific to microbes and induces plant imm…	Neutral/alkaline non-lysosomal ceramidase
7.48885	7.88884	7.59606	7.48805	7.8721	7.84882	7.8249	7.87809	134523539613764	1.03158	0.0448615	A0A067E2Y6	RPN1A	26S proteasome regulatory subunit S2 1A	encoding the RPN subunits of the 26S proteasome The mRNA is cell-to-cell mobile.	26S proteasome regulatory subunit S2 1A
5.98299	5.83493	6.04531	6.12431	6.2711	6.22366	6.24517	6.21047	206839182572274	1.04014	0.0567778	A0A067F8T0	AT1G55090	AT1G55090	carbon-nitrogen hydrolase family protein
8.15287	8.22827	8.10215	8.06554	8.19479	8.50235	8.45471	8.36094	170460133427905	1.02962	0.042106	A0A067FD70	AT5G62200	AT5G62200	Embryo-specific protein 3, (ATS3)
7.53896	7.33866	7.48417	7.16615	7.63945	7.59757	7.61344	7.64213	1544464588437	1.03267	0.0463781	A0A067FYX2	AT5G39850	AT5G39850	Ribosomal protein S4
7.49915	7.53591	7.66183	7.32456	7.71386	7.71578	7.73699	7.8265	176327279903058	1.03237	0.0459552	A0A067G8X6	BXL1	beta-xylosidase 1	Encodes a bifunctional {beta}-D-xylosidase/{alpha}-L-arabinofuranosidase required for pectic arabinan modification. Located in the extracellular matrix. Gene is expressed specifically in tissues undergoing secondary wall thickening. This is a member of glycosyl hydrolase family 3 and has six other closely related members.	beta-xylosidase 1
6.20301	6.08635	6.13342	6.06884	6.26377	6.42227	6.42069	6.35866	264919908930885	1.03976	0.0562498	A0A067F5J2	AT4G27020	AT4G27020	inositol-1,4,5-trisphosphate 5-phosphatase
7.05939	6.93883	6.96451	6.96474	7.00548	7.34289	7.25482	7.29859	164406940900988	1.03489	0.0494732	A0A067E0R2	AT3G23750	AT3G23750	Transmembrane kinase involved in auxin signaling. Phosphorylates T101 of TAA1 to inactive the transaminase and block auxin biosynthesis.	Leucine-rich repeat protein kinase family protein
7.246	7.21514	7.00955	6.95889	7.26419	7.31171	7.38515	7.4434	15984284631983	1.03429	0.0486421	A0A067EYT5	AT4G05160	AT4G05160	Encodes a peroxisomal protein involved in the activation of fatty acids through esterification with CoA. At4g05160 preferentially activates fatty acids with medium chain length (C6:0 and C7:0) as well as even-numbered long-chain fatty acids (C14:0, C16:0 and C18:0). At4g05160 was also able to catalyze the conversion of OPC-6:0 to its CoA ester and is therefore thought to be involved in the peroxi…	0
6.42633	6.8051	6.56672	6.56845	6.68374	6.82714	6.9041	6.92917	135881618242662	1.03708	0.0525208	A0A067DBJ6	AT1G15125	AT1G15125	S-adenosyl-L-methionine-dependent methyltransferases superfamily protein
7.03156	6.97565	6.67902	6.84094	6.96578	7.21775	7.19039	7.13132	134857585315102	1.03553	0.0503709	A0A067F4Q1	AT5G03610	AT5G03610	GDSL-motif esterase/acyltransferase/lipase. Enzyme group with broad substrate specificity that may catalyze acyltransfer or hydrolase reactions with lipid and non-lipid substrates.	GDSL-like Lipase/Acylhydrolase superfamily protein
7.03831	6.66221	6.97794	6.83407	7.03427	7.17316	7.17358	7.11156	14612814660076	1.03562	0.0504974	A0A067DZ69	scpl48	serine carboxypeptidase-like 48	serine carboxypeptidase-like 48
7.32246	7.50378	7.21231	7.19518	7.43903	7.67585	7.50021	7.6049	149851641429166	1.03374	0.0478696	A0A067FIT2	DEG7	degradation of periplasmic proteins 7	Encodes a putative DegP protease. The mRNA is cell-to-cell mobile.	DegP protease 7
7.05322	7.23236	7.05716	7.08921	7.3121	7.46565	7.3205	7.32229	234327574444402	1.03477	0.0493098	A0A067G3A5	AT4G27450	AT4G27450	aluminum induced protein with YGL and LRDR motifs
6.42175	6.51546	6.44981	6.54695	6.84275	6.76397	6.62026	6.69609	236359941824118	1.03814	0.0539999	A0A067F336	VAMP713	vesicle-associated membrane protein 713	Member of Synaptobrevin-like AtVAMP7C, v-SNARE protein family. Interacts with HOPS and RAB7	0
7.91867	8.17827	8.03978	7.9851	8.24844	8.30943	8.24494	8.30967	227682271239226	1.03084	0.0438219	A0A067D0P8	OMT1	O-methyltransferase 1	A caffeic acid/5-hydroxyferulic acid O-methyltransferase. Interacts with 14-4-3 proteins in yeast 2 hybrid assay. AtOMT1 (At5g54160) encodes a flavonol 3?-O-methyltransferase that is highly active towards quercetin and myricetin. The substrate specificity identifies the enzyme as flavonol 3?-methyltransferase which replaces the former annotation of the gene to encode a caffeic acid/5-hydroxyferul…	O-methyltransferase 1
6.37388	6.55288	6.43449	6.53169	6.76729	6.74463	6.71679	6.65601	266444766499063	1.0383	0.0542273	A0A067HBL8	XCP2	xylem cysteine peptidase 2	Cysteine peptidase. Enzyme activity detected in leaf.	xylem cysteine peptidase 2
7.46796	7.66699	7.41297	7.31703	7.7007	7.67002	7.72802	7.7584	176060740190197	1.03322	0.0471517	A0A067FT88	AT2G18110	AT2G18110	Translation elongation factor EF1B/ribosomal protein S6 family protein
7.67012	7.73821	7.53994	7.58617	7.91844	7.82705	7.87787	7.90473	266453875188066	1.03254	0.0462003	A0A067DZG5	AT1G12230	AT1G12230	Aldolase superfamily protein
7.9018	8.04246	7.78694	7.59561	8.05542	8.09345	8.09779	8.07403	140042090141165	1.03173	0.0450597	A0A067EL65	SYNC1	AT5G56680	Encodes a putative cytosolic asparaginyl-tRNA synthetase. The mRNA is cell-to-cell mobile.	Class II aminoacyl-tRNA and biotin synthetases superfamily protein
6.13897	6.12378	6.00137	5.83066	6.21658	6.36417	6.11751	6.3907	138444425821335	1.04126	0.0583334	A0A067ESJ0	GH9A1	glycosyl hydrolase 9A1	Encodes a membrane-bound endo-1,4-beta-D-glucanase, involved in cellulose biosynthesis. Loss-of-function mutants have severe cellulose-deficient phenotypes. During cell elongation, KOR1 is associated with Golgi apparatus and early endosome. Inhibition of cellulose biosynthesis promoted a redistribution of KOR1 in subcellular locations. These observations suggest that deposition of cellulose invol…	glycosyl hydrolase 9A1
8.11928	8.1777	7.81633	7.83546	8.17387	8.24	8.22667	8.30265	135960554820921	1.03113	0.04422	A0A067F6B2	AT3G18060	AT3G18060	transducin family protein / WD-40 repeat family protein
6.16727	6.33069	6.24784	6.17617	6.37763	6.46223	6.55075	6.52834	242688828720688	1.04	0.0565895	A0A067GFR5	NUDT2	nudix hydrolase homolog 2	Encodes an ADP-ribose pyrophosphatase that confers enhanced tolerance to oxidative stress.	nudix hydrolase homolog 2
7.89429	7.81372	7.84828	7.84758	8.01517	8.17353	8.02934	8.18433	268254369334832	1.0318	0.0451567	A0A067FSY6	AT3G01340	AT3G01340	Transducin/WD40 repeat-like superfamily protein
8.49291	8.60039	8.53613	8.60526	8.7944	8.82044	8.83306	8.78635	386113597124473	1.0292	0.0415193	A0A067EHC3	OASA1	O-acetylserine (thiol) lyase (OAS-TL) isoform A1	Encodes a cytosolic isoform of cytosolic O-acetylserine(thiol)lyase, a key enzyme in cysteine biosynthesis and for the fixation of inorganic sulfide. It catalyzes the formation of cysteine from O-acetylserine and inorganic sulfide. Gene expression is predominant in the root cortex and the xylem parenchyma. Gene expression is induced in leave, stems and roots by high salt and heavy metal stresses,…	O-acetylserine (thiol) lyase (OAS-TL) isoform A1
6.52337	6.54921	6.49084	6.27754	6.63933	6.75781	6.81625	6.63056	176203940233275	1.03881	0.0549381	A0A067ETS2	SUMO1	small ubiquitin-like modifier 1	Encodes a small ubiquitin-like modifier (SUMO) polypeptide that becomes covalently attached to various intracellular protein targets, much like ubiquitination, leading to post-translational modification of those targets.	small ubiquitin-like modifier 1
7.96936	8.07625	7.76153	7.79174	8.10411	8.13438	8.22415	8.13961	171883532611513	1.03175	0.0450982	A0A067G0I0	CARB	carbamoyl phosphate synthetase B	Encodes carbamoyl phosphate synthetase (CPS) large subunit (CARB), also named as VEN3. Heterologous expression of the Arabidopsis VEN3 and VEN6 genes in a CPS-deficient Escherichia coli strain fully restored bacterial growth in minimal medium, demonstrating the enzymatic activity of the VEN3 and VEN6 proteins.	carbamoyl phosphate synthetase B
7.27907	7.36467	7.14778	6.98811	7.40393	7.50022	7.44973	7.4306	160283183459047	1.03492	0.0495134	A0A067DWN5	AT4G34670	AT4G34670	Ribosomal protein S3Ae
8.21632	8.22621	8.18185	7.95183	8.32759	8.44238	8.40221	8.40924	196192009067318	1.03086	0.0438445	A0A067ER80	AT3G57490	AT3G57490	Ribosomal protein S5 family protein
5.98993	5.97328	6.00031	5.75767	6.15597	6.04307	6.34392	6.18619	160340736868353	1.04249	0.0600357	A0A067G1B2	UGT85A3	UDP-glucosyl transferase 85A3	Encodes a putative UDP-glucosyl transferase. At1g22380 was initially identified as encoding the protein AAF87154, which has been classified as a bHLH protein (AtbHLH152). Subsequently it has been found that the AAF87154 protein appears to be encoded by the AT1G23970 genomic locus.	UDP-glucosyl transferase 85A3
6.88166	7.0645	6.73539	6.67727	7.12323	7.15388	7.06107	7.02867	148908247490229	1.03684	0.0521997	A0A067DCX3	Hsp70-2	Heat shock protein 70	Member of the cytosolic heat shock 70 protein family.	Heat shock protein 70 (Hsp 70) family protein
8.02914	8.1485	7.88613	8.2067	8.19771	8.34427	8.39032	8.34719	165335222178403	1.03127	0.0444183	A0A067FPP5	AT3G13930	AT3G13930	Encodes a subunit of the mitochondrial pyruvate dehydrogenase complex.	Dihydrolipoamide acetyltransferase, long form protein
7.86308	7.68856	7.54438	7.42005	7.90349	7.83807	7.91947	7.86692	139357898027808	1.03316	0.0470622	A0A067F0F8	THO2	AT1G24706	Encodes a component of the putative Arabidopsis THO/TREX complex: THO1 or HPR1 (At5g09860), THO2 (At1g24706), THO3 or TEX1 (At5g56130), THO5 (At5g42920, At1g45233), THO6 (At2g19430), and THO7 (At5g16790, At3g02950). THO/TREX complexes in animals have been implicated in the transport of mRNA precursors. Mutants of THO3/TEX1, THO1, THO6 accumulate reduced amount of small interfering (si)RNA, sugges…	THO2
6.86512	7.00985	6.92386	6.70528	7.03175	7.16046	7.183	7.14326	189129940153743	1.03688	0.0522494	A0A067DWI1	MPK6	MAP kinase 6	Encodes a MAP kinase induced by pathogens, ethylene biosynthesis, oxidative stress and osmotic stress.Also involved in ovule development. Homozygous mutants in a MPK3 heterozygous background are female sterile due to defects in integument development.MPK6 appears to be associated with the microsomal compartment and may be involved in mediating secretory processes. The mRNA is cell-to-cell mobile.	MAP kinase 6
7.15067	7.36099	7.21127	6.93507	7.34413	7.4588	7.4554	7.41768	148255438889399	1.03552	0.0503588	A0A067GSQ9	LON1	lon protease 1	Encodes a member of the Lon protease-like proteins (Lon1/At5g26860, Lon2/At5g47040, Lon3/At3g05780, Lon4/At3g05790). Lon is a multifunctional ATP-dependent protease which exists in bacteria, archaea and within organelles in eukaryotic cells. Lon proteases are responsible for the degradation of abnormal, damaged and unstable proteins. The mRNA is cell-to-cell mobile.	lon protease 1
8.15979	8.4706	8.26366	8.0783	8.53139	8.41874	8.53414	8.50672	154130253198267	1.03089	0.0438954	A0A067HGH6	SUS3	sucrose synthase 3	Encodes a protein with sucrose synthase activity (SUS3). It appears to be important for sucrose metabolism in developing seeds, especially during the late maturation phase, about 18 days after flowering.	sucrose synthase 3
7.23873	7.40605	7.09375	6.99491	7.47127	7.37169	7.44528	7.46405	14815961684381	1.03546	0.0502693	A0A067G1J2	DAYSLEEPER	DAYSLEEPER	BED zinc finger and hAT dimerization domain-containing protein DAYSLEEPER;(source:Araport11)
5.92557	6.08803	6.03954	6.07069	6.27345	6.26618	6.28229	6.32307	323535486791914	1.04233	0.0598119	A0A067DPT0	AT3G05170	AT3G05170	Phosphoglycerate mutase family protein
7.74184	7.98081	7.73203	7.57874	7.94681	8.0406	8.04157	8.03967	161956269555165	1.03336	0.0473406	A0A067DRC2	ADSS	adenylosuccinate synthase	encoding adenylosuccinate synthetase (AdSS), the enzyme involved in the first step of the formation of the purine nucleotide AMP (conversion of IMP to adenylo-succinate)	adenylosuccinate synthase
6.91122	7.13364	7.00715	6.91153	7.20459	7.26941	7.22555	7.30082	241091426176427	1.03708	0.0525244	A0A067EC32	DGL1	DEFECTIVE GLYCOSYLATION	Encodes a protein ortholog of human SOT48 or yeast WBP1, an essential protein subunit of the oligosaccharyltransferase (OST) complex, which is responsible for the transfer in the ER of the N-linked glycan precursor onto Asn residues of candidate proteins.	dolichyl-diphosphooligosaccharide-protein glycosyltransferase 48kDa subunit family protein
8.20589	8.26229	8.05548	8.20241	8.40558	8.40831	8.43601	8.51691	264237611508616	1.0318	0.0451648	A0A067EKR0	TPLATE	AT3G01780	Encodes TPLATE, a cytokinesis protein targeted to the cell plate. Functions in vesicle-trafficking events required for site-specific cell wall modifications during pollen germination and for anchoring of the cell plate to the mother wall at the correct cortical position.	ARM repeat superfamily protein
7.36038	7.45752	7.09823	7.10884	7.37231	7.57794	7.56512	7.55745	136158882903666	1.0361	0.0511657	A0A067FEH2	AT5G60980	AT5G60980	Nuclear transport factor 2 (NTF2) family protein with RNA binding (RRM-RBD-RNP motifs) domain-containing protein
6.20883	6.20253	6.12405	5.98749	6.43184	6.38852	6.35687	6.39368	255622108688365	1.04274	0.0603734	A0A067FDH1	FKBP53	FK506 BINDING PROTEIN 53	Encodes a member of the FKBP-type immunophilin family that functions as a histone chaparone. Binds to 18S rDNA and represses its expression. The N-terminal nucleoplasmin domain interacts with H2A/H2B and H3/H4 histone oligomers, individually, as well as simultaneously, suggesting two different binding sites for H2A/H2B and H3/H4.	FK506 BINDING PROTEIN 53
6.9872	7.17658	6.88466	6.77039	7.16542	7.26949	7.22245	7.21156	159503276746981	1.03775	0.0534561	A0A067G3E9	AT3G25545	AT3G25545	trigger factor
6.27696	6.39146	6.45012	6.1986	6.60298	6.64923	6.51547	6.5997	223027520806847	1.04148	0.0586392	A0A067G2C5	ATMIN7	HOPM interactor 7	AtMIN7 is an immunity associated Arabidopsis protein targeted by HopM1, a conserved Pseudomonas syringae virulence protein. AtMIN7 encodes one of the eight members of the Arabidopsis adenosine diphosphate (ADP) ribosylation factor (ARF) guanine nucleotide exchange factor (GEF) protein family. The AFR GEF proteins are key components of the vesicle trafficking system in eukaryotic cells. HopM1 medi…	HOPM interactor 7
6.67684	6.7247	6.74325	6.59327	7.00499	NaN	7.04612	6.79267	173124705988946	1.03941	0.0557602	A0A067DM63	GSTU19	glutathione S-transferase TAU 19	Encodes a glutathione transferase that is a member of Tau GST gene family. Expression is induced by drought stress, oxidative stress, and high doses of auxin and cytokinin. naming convention according to Wagner et al. (2002) The expression of this gene is upregulated by herbicide safeners such as benoxacor and fenclorim.	glutathione S-transferase TAU 19
7.56774	7.62451	7.47957	7.24155	7.81559	7.74272	7.72979	7.67899	159787708390124	1.03523	0.0499452	A8C1A6	PSAE-2	photosystem I subunit E-2	Encodes subunit E of photosystem I. The mRNA is cell-to-cell mobile.	photosystem I subunit E-2
6.92739	7.12982	6.83961	6.73039	7.12184	7.18152	7.18954	7.19603	166269236076393	1.03843	0.0544044	A0A067D510	AT2G36580	AT2G36580	Pyruvate kinase family protein
6.63978	7.0504	6.9889	7.05182	7.24866	7.10043	7.23371	7.21232	136192307349827	1.03838	0.0543285	A0A067GBB3	AT5MAT	At3g29590	At3g29590 (At5MAT) encodes a malonyl-CoA:anthocyanidin 5-O-glucoside-6"-O-malonyltransferase that is coordinately expressed with a epistatic 5-O-anthocyanidin glucosyltransferase (At4g14090). The enzyme is involved in the malonylation of anthocyanins in Arabidopsis.	HXXXD-type acyl-transferase family protein
6.88629	6.91639	6.86372	7.07878	7.09225	7.16581	7.28392	7.26891	215183638355061	1.03841	0.0543768	A0A067DXD4	AT2G21530	AT2G21530	Forkhead-domain protein with regulatory function, located in chloroplast.	SMAD/FHA domain-containing protein
8.74168	8.93536	8.57423	8.49956	8.92027	8.94918	8.9667	8.98078	146488011452281	1.03068	0.0435945	A0A067DUR4	LOS1	LOW EXPRESSION OF OSMOTICALLY RESPONSIVE GENES 1	encodes a translation elongation factor 2-like protein that is involved in cold-induced translation. Mutations in this gene specifically blocks low temperature-induced transcription of cold-responsive genes but induces the expression of CBF genes and mutants carrying the recessive mutations fail to acclimate to cold and is freezing sensitive.	Ribosomal protein S5/Elongation factor G/III/V family protein
5.83431	NaN	5.48803	5.67987	6.014	5.89715	5.9728	5.85687	14485773977462	1.04725	0.0666087	A0A067F8W4	AT4G12130	AT4G12130	Encodes a mitochondrial COG0354 protein that requires folate for its function in Fe/S cluster biogenesis.	Glycine cleavage T-protein family
7.17112	7.46865	7.18717	7.10315	7.47956	7.41933	7.50599	7.598	162870531481355	1.03708	0.0525303	A0A067FT98	ECIP1	EIN2 C-terminus Interacting Protein 1	MA3 domain-containing protein
6.72629	6.87513	6.80147	6.6784	6.98181	7.04371	7.04335	7.08635	284708497700562	1.03966	0.0561053	A0A067H296	AT3G61080	AT3G61080	Protein kinase superfamily protein
5.94581	6.15529	6.01837	5.87709	6.28884	6.33871	6.06274	6.38045	156488252342089	1.04476	0.0631776	A0A067D5F4	PSP	3-phosphoserine phosphatase	3-phosphoserine phosphatase
6.4096	6.44121	6.74713	6.42385	6.75087	6.75378	6.77262	6.8196	176497733537366	1.04131	0.058406	A0A067H6P3	SCPL45	serine carboxypeptidase-like 45	serine carboxypeptidase-like 45
7.33437	7.11969	7.44043	7.22648	7.53594	7.56849	7.56173	7.53052	207660378811701	1.03694	0.0523311	A0A067E8Z8	AT5G64030	AT5G64030	S-adenosyl-L-methionine-dependent methyltransferases superfamily protein
7.62125	7.70225	7.4952	7.35771	7.83292	7.80914	7.79484	7.8153	191863086929861	1.03565	0.0505371	A0A067GCF2	AT3G45770	AT3G45770	Encodes a mitochondrial enoyl-ACP reductase, a component of the fatty acid synthase complex.	Polyketide synthase, enoylreductase family protein
7.05759	7.27235	7.02063	6.91176	7.36593	7.29894	7.3196	7.35884	189164680129832	1.03825	0.0541513	A0A067EEU4	SAE2	SUMO-activating enzyme 2	Encodes one of the two subunits of the SUMO activation enzyme required during sumolation. Sumolation is a post-translational protein modification process similar to ubiquitination during which a polypeptide (SUMO) is covalently attached to a target protein.	SUMO-activating enzyme 2
6.87536	7.10896	6.87917	6.83141	7.14807	7.14527	7.22229	7.26278	210998725315009	1.03912	0.055367	A0A067D5L2	AT3G53140	AT3G53140	Nicotinate N-methyltransferase involved in N-methylnicotinate formation.	O-methyltransferase family protein
6.87661	6.9284	7.04002	6.90465	7.19607	7.23494	7.16554	7.23709	33149787533294	1.03906	0.0552824	A0A067F5Y3	TBL43	TRICHOME BIREFRINGENCE-LIKE 43	Encodes a member of the TBL (TRICHOME BIREFRINGENCE-LIKE) gene family containing a plant-specific DUF231 (domain of unknown function) domain. TBL gene family has 46 members, two of which (TBR/AT5G06700 and TBL3/AT5G01360) have been shown to be involved in the synthesis and deposition of secondary wall cellulose, presumably by influencing the esterification state of pectic polymers. A nomenclature…	TRICHOME BIREFRINGENCE-LIKE 43
7.14107	7.36414	7.15982	7.07426	7.37974	7.55078	7.43176	7.46223	202900955939016	1.03776	0.0534744	A0A067F7U6	PDIL2-2	PDI-like 2-2	Encodes a protein disulfide isomerase-like (PDIL) protein, a member of a multigene family within the thioredoxin (TRX) superfamily. Transcript levels for this gene are up-regulated in response to three different chemical inducers of ER stress (dithiothreitol, beta-mercaptoethanol, and tunicamycin). AtIRE1-2 does not appear to be required for this response, but the atbzip60 mutant has a diminished…	PDI-like 2-2
7.48148	7.79215	7.6247	7.51878	7.96197	7.78737	7.89345	7.86203	18741349173718	1.03576	0.0506902	A0A067F1Z9	ACX1	acyl-CoA oxidase 1	Encodes a medium to long-chain acyl-CoA oxidase. Catalyzes the first step of fatty acid beta-oxidation. Involved in jasmonate biosynthesis. Gene expression is induced by wounding, drought stress, abscisic acid, and jasmonate.	acyl-CoA oxidase 1
7.49116	7.71831	7.625	7.57958	7.74786	7.98094	7.82266	7.95279	202758547902835	1.03585	0.0508083	A0A067FSG1	RGP3	reversibly glycosylated polypeptide 3	RGP3 is a UDP-arabinose mutase that catalyzes the interconversion between the pyranose and furanose forms of UDP-L-arabinose. It is a reversibly autoglycosylated protein. Fluorescently-tagged RGP3 is found in the cytosol and associated with Golgi-like particles when expressed in tobacco leaves. An RGP3-YFP fusion protein under the control a native promoter can be found in the endosperm of Arabido…	reversibly glycosylated polypeptide 3
8.59018	8.56012	8.40374	8.42959	8.69596	8.80858	8.71052	8.86229	237222109481705	1.03218	0.0456989	A0A067GS64	MLP423	MLP-like protein 423	MLP-like protein 423
7.37776	7.8161	7.53664	7.40199	7.81598	7.79073	7.79364	7.8266	145459170108361	1.03632	0.0514718	A0A067GNV4	RPT6A	regulatory particle triple-A ATPase 6A	26S proteasome AAA-ATPase subunit The mRNA is cell-to-cell mobile.	regulatory particle triple-A ATPase 6A
8.13237	8.23538	8.00109	8.18707	8.41414	8.37971	8.44221	8.41689	27203556922037	1.0337	0.0478133	A0A067EVT3	AT3G03960	AT3G03960	TCP-1/cpn60 chaperonin family protein
6.57391	6.85649	6.56443	6.37003	6.8443	6.79039	6.91378	6.9162	140739860483908	1.04171	0.0589602	A0A067EKF7	COP13	CONSTITUTIVE PHOTOMORPHOGENIC 13	Encodes subunit 3 of the COP9 signalosome.	Proteasome component (PCI) domain protein
6.40672	6.36919	6.61938	6.70496	6.99606	6.72862	6.75569	6.72177	141104991034705	1.04222	0.0596563	A0A067DZU6	FMO	flavin monooxygenase	Putative flavin monooxygenase.	Flavin-binding monooxygenase family protein
7.80684	7.8501	7.50118	7.47982	7.93528	7.98248	7.96643	7.85584	144921954931569	1.03597	0.0509843	A0A067GKS1	MBD11	methyl-CPG-binding domain 11	Protein containing methyl-CpG-binding domain.Has sequence similarity to human MBD proteins.	methyl-CPG-binding domain 11
7.76589	7.73475	7.56848	7.47798	7.97266	7.88738	7.81555	7.97797	190272400542543	1.03622	0.0513325	A0A067EID0	GR-RBP2	glycine-rich RNA-binding protein 2	Encodes a glycine-rich RNA-binding protein. Gene expression is induced by cold.	glycine-rich RNA-binding protein 2
6.26314	6.41404	6.26811	6.21248	6.3111	6.66521	6.70388	6.58691	151227824727243	1.0441	0.0622532	A0A067HE86	UBC5	ubiquitin-conjugating enzyme 5	ubiquitin-conjugating enzyme 5
7.50005	7.62244	7.37839	7.15889	7.65459	7.72527	7.62357	7.76698	14301195033172	1.03745	0.0530366	A0A067FTD7	CP33	chloroplast RNA-binding protein 33	Encodes a chloroplast RNA-binding protein that stabilizes chloroplast RNAs as evidenced by analyses of transcript accumulation in null mutants. Essential for seedling development (albino, strongly retarded growth even on sucrose-containing medium).	chloroplast RNA-binding protein 33
7.33785	7.41632	7.25108	7.37496	7.50354	7.77045	7.67509	7.54358	211622126575186	1.03786	0.053618	A0A067EGG8	AT3G26040	AT3G26040	HXXXD-type acyl-transferase family protein
7.59145	7.52179	7.45367	7.29522	7.53848	7.85228	7.77793	7.80715	158864440614872	1.03729	0.0528262	A0A067E6J3	At3g17840	receptor-like kinase 902	Encodes a receptor-like kinase found at the cell surface of various tissues. Its function remains unknown.	receptor-like kinase 902
7.58227	7.7341	7.65582	7.55854	7.88657	7.84078	7.90968	8.00782	271719886045864	1.03649	0.0517083	A0A067FIZ6	EIF3B-2	eukaryotic translation initiation factor 3B-2	member of eIF3b - eukaryotic initiation factor 3b	eukaryotic translation initiation factor 3B-2
8.10317	8.43816	8.08293	7.90523	8.41155	8.42085	8.40763	8.40388	133462419047837	1.03426	0.0485969	A0A067GZ61	SHD	SHEPHERD	encodes an ortholog of GRP94, an ER-resident HSP90-like protein and is involved in regulation of meristem size and organization. Single and double mutant analyses suggest that SHD may be required for the correct folding and/or complex formation of CLV proteins. Lines carrying recessive mutations in this locus exhibits expanded shoot meristems, disorganized root meristems, and defective pollen tub…	Chaperone protein htpG family protein
6.97718	7.30161	7.07496	6.89953	7.28945	7.32192	7.30888	7.44788	159529738915254	1.03946	0.0558335	A0A067ETS6	EFE	ethylene-forming enzyme	Encodes 1-aminocyclopropane-1-carboxylate oxidase	ethylene-forming enzyme
7.04753	7.0527	7.17377	6.99082	7.30166	7.31853	7.41693	7.34666	303992169361081	1.03959	0.0560114	A0A067G6X3	DDB1A	damaged DNA binding protein 1A	Structurally similar to damaged DNA binding proteins. DDB1a is part of a 350 KDa nuclear localized DET1 protein complex. This complex may physically interact with histone tails and while bound to chromatin- repress transcription of genes involved in photomorphogenesis. DDB1a is shown to be RUB-modified.	damaged DNA binding protein 1A
5.49188	5.6029	5.68164	NaN	5.90035	5.86382	5.84797	5.87545	268278683865471	1.05003	0.070425	A0A067GDS7	AT1G10390	AT1G10390	DRA2 is a homolog of mammalian nucleoporin 98 and a likely component of the nuclear pore complex in Arabidopsis. It positively participates in the control of the hypocotyl elongation response to plant proximity and control of shade induced gene expression. Nucleoportin which redundantly inhibits flowering together with Nup98b through multiple pathways including clock, photoperiod, and age pathway…	Nucleoporin autopeptidase
5.87728	5.74679	5.85157	5.99703	6.06139	6.17836	6.11148	6.24142	230721827681288	1.04771	0.067245	A0A067F4Z4	TMK1	transmembrane kinase 1	Receptor-like transmembrane kinase I (TMK1)	0
7.99737	8.13953	8.01026	7.79519	8.18154	8.24308	8.39919	8.23918	178159442223974	1.03508	0.0497464	A0A067GH78	AILP1	AT5G19140	aluminum induced protein with YGL and LRDR motifs
6.81856	7.13014	7.12467	6.92115	7.28321	7.18377	7.32479	7.32656	18050140364991	1.04014	0.0567832	A0A067GM45	La1	La protein 1	Encodes AtLa1, a member of the highly abundant phosphoprotein La proteins. Predominantly localized to the nucleoplasm and was also detected in the nucleolar cavity. Has RNA binding activity. Required for normal ribosome biogenesis and embryogenesis.	La protein 1
7.50394	7.50776	7.25431	7.18919	7.60943	7.6849	7.64433	7.64177	180043529135114	1.0382	0.0540871	A0A067FKP7	AT1G73180	AT1G73180	Eukaryotic translation initiation factor eIF2A family protein
7.37091	7.65673	7.60419	7.32888	7.84954	7.7609	7.65735	7.81832	164517469409868	1.03756	0.0531988	A0A067DSF4	PP2AA2	protein phosphatase 2A subunit A2	one of three genes encoding the protein phosphatase 2A regulatory subunit	protein phosphatase 2A subunit A2
7.12067	7.33716	6.99302	6.91216	7.37983	7.27859	7.42569	7.40561	154439405528002	1.03972	0.0562016	A0A067EQB6	GT72B1	AT4G01070	the glycosyltransferase (UGT72B1) is involved in metabolizing xenobiotica (chloroaniline and chlorophenole). Comparison between wild type and knock-out mutant demonstrates the central role of this gene for metabolizing chloroaniline but significantly less for chlorophenole. The glucosyltransferase preferred UDP-xylose over UDP-glucose indicating its (additional) functioning as a xylosyltransferas…	UDP-Glycosyltransferase superfamily protein
7.39606	7.48192	7.48543	7.658	7.73671	7.92643	7.74291	7.74288	210773364699099	1.03756	0.0531911	A0A067GU31	SERK2	somatic embryogenesis receptor-like kinase 2	Plasma membrane LRR receptor-like serine threonine kinase expressed during embryogenesis in locules until stage 6 anthers, with higher expression in the tapetal cell layer. SERK1 and SERK2 receptor kinases function redundantly as an important control point for sporophytic development controlling male gametophyte production. The mRNA is cell-to-cell mobile.	somatic embryogenesis receptor-like kinase 2
7.77175	8.06071	7.9509	8.11244	8.14371	8.2832	8.34301	8.25698	177557957668407	1.03546	0.0502753	A0A067HB98	DRT112	DNA-DAMAGE-REPAIR/TOLERATION PROTEIN 112	recombination and DNA-damage resistance protein (DRT112) One of two Arabidopsis plastocyanin genes. Predominant form, expressed 10x higher than PETE1. PETE2 is thought to be post-transcriptionally regulated via copper accumulation and is involved in copper homeostasis. Mutation of this gene does not have obvious effect on photosynthesis. In plsp1-1 mutant plastids, the nonmature form of the prote…	Cupredoxin superfamily protein
6.04667	6.19805	6.00652	5.86442	6.28934	6.4106	6.28809	6.27165	203456463688208	1.04744	0.0668668	A0A067H1A9	MAP1A	methionine aminopeptidase 1A	Encodes a cytoplasmic MAP1 like methionine aminopeptidase which is involved in removing the N-terminal methionine from proteins. Induced mutants using RNAi technology which knocks out both MAP1 and MAP2 like genes show abnormal development.	methionine aminopeptidase 1A
6.00284	6.07166	6.11418	5.79288	6.1915	6.36194	6.19318	6.38415	17566441147728	1.04792	0.0675292	A0A067DKW1	AT5G48370	AT5G48370	Thioesterase/thiol ester dehydrase-isomerase superfamily protein
6.73603	6.77282	6.82877	6.56862	7.09301	7.06871	6.9792	6.91956	223918815980488	1.0429	0.060599	A0A067FZL2	CLH1	chlorophyllase 1	Chlorophyllase is the first enzyme involved in chlorophyll degradation. It catalyzes the hydrolysis of the ester bond to yield chlorophyllide and phytol. AtCLH1 lacks a typical signal sequence for the chloroplast. Its expression is induced rapidly by methyljasmonate, a known promoter of senescence and chlorophyll degradation.	chlorophyllase 1
8.78142	8.88252	8.61328	8.59643	9.02986	8.98072	9.0298	8.99363	22192462381415	1.03327	0.0472216	A0A067FNT9	DHAR2	dehydroascorbate reductase 2	One of three functional dehydroascorbate reductases. Catalyzes the glutathione (GSH)-dependent reduction of dehydroascorbate. DHAR2 is a cytoplasmic enzyme.	dehydroascorbate reductase 2
7.57968	7.75354	7.62399	7.45006	7.82864	7.9771	7.90146	7.86097	220993304530492	1.03818	0.0540542	A0A067GVQ3	RPS18C	S18 ribosomal protein	encodes a ribosomal protein S18C, a constituent of the small subunit of the ribosomal complex	S18 ribosomal protein
6.74242	6.79044	6.53366	6.43772	6.83589	6.98714	7.03357	6.81008	155932251765931	1.04386	0.0619265	A0A067DE56	UPP	uracil phosphoribosyltransferase	Encodes UPP, a plastidial uracil phosphoribosyltransferase (UPRT) involved in uracil salvage. Loss-of-function mutation causes dramatic growth retardation, a pale-green to albino phenotype, abnormal root morphology and chloroplastic disorders.	uracil phosphoribosyltransferase
5.81879	5.75148	5.8518	NaN	6.20402	5.93164	6.18787	6.07162	185801167885141	1.05018	0.0706411	A0A067ED36	GT72B1	AT4G01070	the glycosyltransferase (UGT72B1) is involved in metabolizing xenobiotica (chloroaniline and chlorophenole). Comparison between wild type and knock-out mutant demonstrates the central role of this gene for metabolizing chloroaniline but significantly less for chlorophenole. The glucosyltransferase preferred UDP-xylose over UDP-glucose indicating its (additional) functioning as a xylosyltransferas…	UDP-Glycosyltransferase superfamily protein
6.953	7.25934	6.95643	6.94104	7.18674	7.35463	7.38287	7.3561	176921993992119	1.04164	0.0588584	A0A067GIK2	HDH	histidinol dehydrogenase	Encodes histidinol dehydrogenase. Up-regulated in response to UV-B.	histidinol dehydrogenase
8.82954	8.95994	9.18839	8.99146	9.40654	9.15011	9.32188	9.26449	173184969711134	1.03263	0.0463234	A0A067G5E8	AT1G03220	AT1G03220	Eukaryotic aspartyl protease family protein
7.35706	7.31667	7.11876	7.20775	7.53335	7.52811	7.57974	7.53899	275536220579659	1.04069	0.0575366	A0A067DXJ5	AT3G54440	AT3G54440	glycoside hydrolase family 2 protein
6.7934	7.13183	7.09685	6.81094	7.25835	7.20029	7.22252	7.33225	167942620951058	1.04241	0.0599226	A0A067EI15	SAD2	SUPER SENSITIVE TO ABA AND DROUGHT2	SAD2 (super sensitive to ABA and drought 2) encodes an importin beta-domain family protein likely to be involved in nuclear transport in ABA signaling. Subcellular localization of GFP-tagged SAD2 showed a predominantly nuclear localization, consistent with a role for SAD2 in nuclear transport. Mutation of SAD2 in Arabidopsis alters abscisic acid sensitivity. SAD2 was ubiquitously expressed at low…	ARM repeat superfamily protein
8.02093	8.25754	8.03341	7.83082	8.26606	8.37067	8.33043	8.35821	177015058753327	1.03679	0.0521295	A0A067FD92	AT1G04810	AT1G04810	26S proteasome regulatory complex, non-ATPase subcomplex, Rpn2/Psmd1 subunit
5.11203	5.29345	NaN	5.17613	5.40944	5.44839	5.48739	5.61772	209942803164436	1.05716	0.08019	A0A067GGU4	AT4G19150	AT4G19150	Ankyrin repeat family protein
6.41727	6.35919	6.12616	5.97828	6.54224	6.3731	6.53656	6.62728	139043762656978	1.04816	0.0678591	A0A067G3Q9	PHOT1	phototropin 1	Blue-light photoreceptor. Contains a light activated serine-threonine kinase domain and LOV1 and LOV2 repeats. Mutants are defective in blue-light response. Mediates blue light-induced growth enhancements. PHOT1 and PHOT2 mediate blue light-dependent activation of the plasma membrane H+-ATPase in guard cell protoplasts. PHOT1 undergoes blue-light-dependent autophosphorylation. At least eight phos…	phototropin 1
6.68779	6.85865	6.53387	6.41029	6.73097	6.94834	6.98705	7.02277	136700974315784	1.04524	0.0638394	A0A067FGA3	AT5G55530	AT5G55530	Calcium-dependent lipid-binding (CaLB domain) family protein
8.18349	8.32773	8.02017	7.94114	8.35188	8.47296	8.43017	8.41798	180857035846025	1.03697	0.0523714	A0A067EY13	AT1G72160	AT1G72160	Sec14p-like phosphatidylinositol transfer family protein
8.06657	8.20281	7.89897	7.70349	8.32592	8.20541	8.28642	8.25729	145747789278636	1.03775	0.0534605	A0A067F2M2	TWN2	TWIN 2	Required for proper proliferation of basal cells.	valyl-tRNA synthetase / valine-tRNA ligase (VALRS)
7.45843	7.58552	7.20429	7.18078	7.57351	7.58867	7.71783	7.75404	149086010524169	1.04095	0.0578966	A0A067G2R0	AT2G05830	AT2G05830	Encodes a 5-methylthioribose-1-phosphate isomerase.	NagB/RpiA/CoA transferase-like superfamily protein
7.42809	7.63179	7.18599	7.12253	7.66422	7.64285	7.65339	7.61539	137484155850584	1.04111	0.0581281	A0A067GFA9	IBR1	indole-3-butyric acid response 1	Encodes a peroxisomal member of the short-chain dehydrogenase/reductase (SDR) family of enzymes. Loss of IBR1 function causes increased resistance to indole-3-butyric acid without affecting plant responses to IAA, NAA, and 2,4-D. This enzyme may be responsible for catalyzing a dehydrogenation step in the beta-oxidation-like conversion of IBA to IAA. The mRNA is cell-to-cell mobile.	indole-3-butyric acid response 1
7.63517	7.86847	7.53196	7.4001	7.98454	7.89385	7.92425	7.84095	157441432353866	1.03969	0.0561495	A0A067DY11	PYD1	pyrimidine 1	Encodes a protein predicted to have dihydropyrimidine dehydrogenase activity. Its activity has not been demonstrated in vivo, but, it is required for efficient uracil catabolism in Arabidopsis. It localizes to the plastid.	pyrimidine 1
7.33942	7.72171	7.40994	7.45651	7.73463	7.79479	7.82095	7.78609	19119893106681	1.04039	0.0571299	A0A067EVW5	HCT	hydroxycinnamoyl-CoA shikimate/quinate hydroxycinnamoyl transferase	At5g48930 has been shown to encode for the hydroxycinnamoyl-Coenzyme A shikimate/quinate hydroxycinnamoyltransferase (HCT) both synthesizing and catabolizing the hydroxycinnamoylesters (coumaroyl/caffeoyl shikimate and quinate) involved in the phenylpropanoid pathway. Influence on the accumulation of flavonoids which in turn inhibit auxin transport and reduce plant growth. The mRNA is cell-to-cel…	hydroxycinnamoyl-CoA shikimate/quinate hydroxycinnamoyl transferase
7.39429	7.3355	7.36789	7.13975	7.54853	7.71686	7.62433	7.55777	231365322664607	1.04139	0.0585063	A0A067DS96	AT5G09510	AT5G09510	Ribosomal protein S19 family protein
6.55634	6.92242	6.72936	6.76063	7.23538	6.90672	7.05224	6.98639	159296870669596	1.04494	0.0634213	A0A067DTJ7	AT2G26230	AT2G26230	Encodes a urate oxidase that is involved in peroxisome maintenance.	uricase / urate oxidase / nodulin 35
8.49814	8.28401	8.20079	8.06739	8.71175	8.58082	8.60141	8.36887	140813413480417	1.03669	0.0519803	A0A067FIZ2	AT5G10770	AT5G10770	Eukaryotic aspartyl protease family protein
6.87609	7.00931	7.01455	6.9055	7.24558	7.22099	7.34942	7.20214	311574559795459	1.04361	0.0615865	A0A067DWL5	AT2G37500	AT2G37500	arginine biosynthesis protein ArgJ family
7.50938	7.61646	7.43601	7.34926	7.68946	7.85301	7.79595	7.78713	243189448193575	1.0406	0.0574182	A0A067DJL6	AT5G27850	AT5G27850	Ribosomal protein L18e/L15 superfamily protein
8.19135	8.23216	8.12387	8.18453	8.53923	8.3644	8.52305	8.52336	319870136021223	1.03722	0.0527158	A0A067END9	MKK2	MAP kinase kinase 2	Encodes a MAP kinase kinase 2 that regulates MPK6 and MPK4 in response to cold and salt stresses. Co-expression with MEKK1 in protoplasts activated MKK2 activity, suggesting that MEKK1 may be a regulator of MKK2.	MAP kinase kinase 2
6.92258	7.3474	6.98757	6.87936	7.40482	7.2223	7.32041	7.40821	141439889866383	1.04332	0.0611785	A0A067DBV2	RPT3	regulatory particle triple-A ATPase 3	26S proteasome AAA-ATPase subunit RPT3 (RPT3) mRNA,	regulatory particle triple-A ATPase 3
6.25886	6.34563	6.14771	5.97478	6.29957	6.56612	6.57983	6.50028	159838498753109	1.04929	0.0694153	A0A067G2K8	MTO1	METHIONINE OVERACCUMULATION 1	encodes a cystathionine gamma-synthase, which performs the first committed step in methionine biosynthesis. A conserved motif of 13 amino acids in the first exon is required for posttranscriptional autoregulation. This enzyme shares the same substrate as threonine synthase (TS) and its absence transcriptionally affects 8 genes in the genome.	Pyridoxal phosphate (PLP)-dependent transferases superfamily protein
6.37211	6.42611	6.34619	6.39607	6.7574	6.7026	6.54359	6.75661	290889086348036	1.04776	0.0673038	A0A067H192	AT3G60510	AT3G60510	ATP-dependent caseinolytic (Clp) protease/crotonase family protein
7.12688	7.30088	7.16682	7.10562	7.4912	7.41839	7.40916	7.60648	25422056121461	1.04268	0.0603016	A0A067H488	AT1G60070	AT1G60070	Gamma subunit 1 of AP-1 adaptor protein complex.	Adaptor protein complex AP-1, gamma subunit
6.56757	6.65961	6.65427	6.4802	6.82007	6.81625	6.90872	7.04243	239416021457938	1.0465	0.0655728	A0A067FTU8	AT5G06580	AT5G06580	Encodes a protein with glycolate dehydrogenase activity, which was shown to complement various subunits of the E. coli glycolate oxidase complex. It has not been ruled out that the enzyme might be involved in other catalytic activities in vivo.	FAD-linked oxidases family protein
6.58382	6.65403	6.41539	6.25022	6.81351	6.71732	6.73338	6.86603	171214074568226	1.04736	0.0667579	A0A067G3W9	emb1345	embryo defective 1345	Encodes a homolog of the yeast Cytosolic Iron-sulfur protein Assembly protein CIA1.	Transducin/WD40 repeat-like superfamily protein
7.76272	7.67727	7.4893	7.40068	7.93913	7.92711	7.82034	7.87456	189910962185899	1.04059	0.057406	A0A067FDB2	RPS13A	ribosomal protein S13A	Encodes a cytoplasmic ribosomal protein S13 homologue involved in early leaf development The mRNA is cell-to-cell mobile.	ribosomal protein S13A
7.03806	6.94076	6.82233	6.73279	7.10093	7.22303	7.25433	7.18982	22144206149781	1.04482	0.0632598	A0A067DWJ5	#N/A	#N/A	#N/A
6.90254	6.71078	6.72645	6.60246	7.01005	7.0677	7.11578	6.98348	238030118296306	1.04583	0.0646489	A0A067FDG8	AT1G79260	AT1G79260	nitrobindin heme-binding domain protein
7.57409	7.81942	7.50358	7.42638	7.78493	7.91468	7.94674	7.91305	181099375423456	1.04076	0.057635	A0A067GG57	AT3G22850	AT3G22850	aluminum induced protein with YGL and LRDR motifs
7.10007	7.39363	7.07451	7.14486	7.56575	7.41619	7.46447	7.50261	208466586290632	1.04304	0.0608013	A0A067GDS1	At2g42590	general regulatory factor 9	14-3-3 gene. Binds calcium and displays induced structural changes.	general regulatory factor 9
6.48527	6.40118	6.40432	6.46337	6.60495	6.73588	6.79541	6.8548	277101089767615	1.04803	0.0676758	A0A067FTK0	AT2G35880	AT2G35880	Microtubule-stabilizing protein. Expression is regulated by ethylene and it is a direct target of EIN3.During apical hook formation, it acts to modulate auxin maxima by regulating PIN traffiking.	TPX2 (targeting protein for Xklp2) protein family
6.67078	6.60117	6.5566	6.36953	7.05931	6.62638	6.99882	6.75373	137314607663253	1.04734	0.0667273	A0A067DMX0	AT3G51440	AT3G51440	Calcium-dependent phosphotriesterase superfamily protein
6.68746	6.8973	6.76381	6.58925	7.10581	7.0206	7.03614	7.01648	240894180715489	1.04608	0.0649882	A0A067FF31	FaTA	fatA acyl-ACP thioesterase	Encodes a FatA acyl-ACP thioesterase	fatA acyl-ACP thioesterase
5.67472	5.84358	5.55141	5.7117	5.92232	5.87153	5.9807	6.25113	161845549444278	1.05462	0.0767197	A0A067FBA9	DHS1	3-deoxy-D-arabino-heptulosonate 7-phosphate synthase 1	Encodes a 2-deoxy-D-arabino-heptulosonate 7-phosphate (DAHP) synthase, which catalyzes the first committed step in aromatic amino acid biosynthesis. Gene expression is induced by wounding and pathogenic bacteria Pseudomonas syringae. The mRNA is cell-to-cell mobile.	3-deoxy-D-arabino-heptulosonate 7-phosphate synthase 1
7.27909	7.40586	7.06367	6.90108	7.38513	7.47305	7.52131	7.51969	143669951291417	1.04361	0.0615861	A0A067F6D6	CDPK9	calmodulin-like domain protein kinase 9	Member of a unique family of enzymes containing a single polypeptide chain with a kinase domain at the amino terminus and a putative calcium-binding EF hands structure at the carboxyl terminus	0
NaN	6.20769	6.02145	6.14159	6.35809	6.49483	6.56282	6.33098	195486206053456	1.05113	0.0719422	A0A067G249	WLIM1	WLIM1	Encodes a member of the Arabidopsis LIM proteins: a family of actin bundlers with distinct expression patterns. WLIM1, WLIM2a, and WLIM2b are widely expressed, whereas PLIM2a, PLIM2b, and PLIM2c are predominantly expressed in pollen. Regulates actin cytoskeleton organization.	GATA type zinc finger transcription factor family protein
NaN	5.68522	5.60332	5.5165	5.8584	5.96198	5.88965	5.94947	281548845418366	1.05591	0.078488	A0A067EMJ9	AT2G30710	AT2G30710	Ypt/Rab-GAP domain of gyp1p superfamily protein
7.46209	7.56293	7.58431	7.5044	7.89868	7.71767	7.92553	7.8277	293940854409127	1.0417	0.0589455	A0A067FIJ8	AAE18	acyl-activating enzyme 18	Encodes a protein with similarity to acyl activating enzymes. AAE18 is localized to the peroxisome where it may be involved in metabolism of auxin precursors to active auxins.	acyl-activating enzyme 18
6.47932	6.95131	6.67019	6.47279	6.97057	6.8954	6.9495	7.01579	146674872932831	1.04733	0.0667115	A0A067DQ30	AT3G05190	AT3G05190	D-aminoacid aminotransferase-like PLP-dependent enzymes superfamily protein
6.95717	6.99417	6.74624	6.7315	7.10215	7.16627	7.20258	7.21821	228611948550997	1.04594	0.0648019	A0A067EKJ0	RCE1	RUB1 conjugating enzyme 1	RUB1 conjugating enzyme that conjugates CUL1 and is involved in auxin response and embryogenesis. RCE1 protein physically interacts with RBX1, which may be the E3 for CUL1.	RUB1 conjugating enzyme 1
6.62604	6.86578	6.96588	6.60161	6.98029	7.19578	7.16869	6.97506	158063120541606	1.04658	0.0656863	A0A067GN97	PGY2	PIGGYBACK2	Encodes ribosomal protein L9. Identified in a screen for enhancers of as1. as1/pgy double mutants show defects in leaf vascular patterning and adaxial cell fate. Double mutant analysis indicates pgy genes function in the same pathway as REV, KAN1 and KAN2. The mRNA is cell-to-cell mobile.	Ribosomal protein L6 family
6.4328	6.42969	6.17417	5.94728	6.61265	6.5717	6.55938	6.50143	142224053028631	1.05048	0.0710506	A0A067FI40	GrxC5	glutaredoxin C5	Encodes a glutaredoxin GrxC5. GrxC5 exists as two forms when expressed in Escherichia coli. The monomeric apoprotein possesses deglutathionylation activity mediating the recycling of plastidial methionine sulfoxide reductase B1 and peroxiredoxin IIE, whereas the dimeric holoprotein incorporates a [2Fe-2S] cluster.	Glutaredoxin family protein
6.74784	6.80923	6.47195	6.74488	6.93101	7.0132	7.03468	7.05688	211538940109794	1.04713	0.0664422	A0A067HE02	AT4G00560	AT4G00560	NAD(P)-binding Rossmann-fold superfamily protein
8.19565	8.10096	8.00744	7.83906	8.31874	8.4156	8.31268	8.35961	213152271112791	1.03931	0.055625	A0A067H6Y6	AT1G74050	AT1G74050	Ribosomal protein L6 family protein
7.32145	7.14964	7.1944	7.11286	7.42972	7.4809	7.55581	7.5767	284903045214312	1.04395	0.0620506	A0A067DGU6	AIR3	AUXIN-INDUCED IN ROOT CULTURES 3	isolated from differential screening of a cDNA library from auxin-treated root culture. encodes a protein similar to subtilisin-like serine protease which is believed to be active outside the plant cell.	Subtilisin-like serine endopeptidase family protein
6.40171	6.46213	6.51918	6.45838	6.64262	6.80012	6.81813	6.85513	303487987117569	1.04932	0.0694604	A0A067FF01	AT3G25150	AT3G25150	Nuclear transport factor 2 (NTF2) family protein with RNA binding (RRM-RBD-RNP motifs) domain-containing protein
7.23061	7.29601	7.0388	7.09184	7.58415	7.27335	7.63796	7.43677	170152042677136	1.04449	0.0627997	A0A067ET68	NIT4	nitrilase 4	encodes a nitrilase isomer. The purified enzyme shows a strong substrate specificity for beta-cyano-L-alanine, a intermediate product of the cyanide detoxification pathway. The mRNA is cell-to-cell mobile.	nitrilase 4
6.39081	6.77973	6.4608	6.22801	6.79558	6.7949	6.72121	6.82314	145309152508041	1.04932	0.0694604	A0A067H825	CINV2	cytosolic invertase 2	CINV2 appears to function as a neutral invertase based on the phenotype of a cinv1(AT1G35580)/cinv2 double mutant. It is predicted to be a cytosolic enzyme. CINV1, CINV2, and possibly other cytosolic invertases may play an important role in supplying carbon from sucrose to non-photosynthetic tissues.	cytosolic invertase 2
6.12338	6.2915	6.21251	6.17978	6.40769	6.5283	6.45731	6.70089	234168664556351	1.05188	0.0729717	A0A067GQR1	AT1G27900	AT1G27900	RNA helicase family protein
6.38029	6.38883	6.33993	6.61941	6.58626	6.64629	6.89599	6.88838	169877634122276	1.05008	0.070498	A0A067ETJ7	SEOR1	Sieve-Element-Occlusion-Related 1	Encodes a protein localized to phloem filaments that is required for phloem filament formation. The mRNA is cell-to-cell mobile.	sieve element occlusion amino-terminus protein
7.10986	7.4014	7.36954	7.3432	7.71872	7.4465	7.67995	7.66808	19224422267495	1.04412	0.0622821	A0A067FWS2	BXL1	beta-xylosidase 1	Encodes a bifunctional {beta}-D-xylosidase/{alpha}-L-arabinofuranosidase required for pectic arabinan modification. Located in the extracellular matrix. Gene is expressed specifically in tissues undergoing secondary wall thickening. This is a member of glycosyl hydrolase family 3 and has six other closely related members.	beta-xylosidase 1
6.24321	6.30821	6.31439	6.25432	6.32529	6.67693	6.65189	6.76107	179705766747477	1.05155	0.0725236	A0A067FDH2	NUA	nuclear pore anchor	Encodes a 237-kDA protein with similarity to vertebrate Tpr, a long coiled-coil proteins of nuclear pore inner basket filaments. It is localized to the inner surface of the nuclear envelope and is a component of the nuclear pore-associated steps of sumoylation and mRNA export in plants. Mutations affect flowering time regulation and other developmental processes. Probably acts in the same pathway…	nuclear pore anchor
7.25431	7.2262	7.07277	7.00049	7.39547	7.47907	7.49537	7.48164	260712625297831	1.04545	0.0641245	A0A067F6M7	AT2G38730	AT2G38730	Cyclophilin-like peptidyl-prolyl cis-trans isomerase family protein
7.68255	7.92622	7.4718	7.63557	8.05133	7.9363	8.03292	7.99395	180359800450781	1.04227	0.0597282	A0A067FX35	AT3G17020	AT3G17020	Adenine nucleotide alpha hydrolases-like superfamily protein
7.22441	6.9617	7.01339	6.64443	7.34088	7.24195	7.28442	7.28036	143791784203038	1.04682	0.0660154	A0A067DWC9	AT4G15000	AT4G15000	Ribosomal L27e protein family
6.78312	6.85725	6.57786	6.39141	7.08538	6.94487	6.90726	6.97856	157340391980468	1.0491	0.0691474	A0A067F8K1	AT4G34215	AT4G34215	Encodes a member of the SGNH-hydrolase superfamily of enzymes. The enzymes of the SGNH-hydrolase superfamily facilitate the hydrolysis of ester, thioester and amide bonds in a range of substrates including complex polysaccharides, lysophospholipids, acyl-CoA esters and other compounds.	carbohydrate esterase, putative (DUF303)
6.56918	6.85422	6.51733	6.33108	6.72599	6.8917	6.94448	7.0161	140317161250221	1.04973	0.0700165	A0A067FZU2	AT3G11210	AT3G11210	SGNH hydrolase-type esterase superfamily protein
7.73728	7.67197	7.70044	7.62018	7.75087	8.13707	7.90599	8.24755	153995225432752	1.04268	0.0602987	A0A067DUS1	GLC	GLAUCE	Contains dual transcription units and alternative splicing that could rescue the sterility defect of glc mutants. Shares homology to BAHD (for BEAT, AHCT, HCBT, and DAT) acyl-transferases. Functions in double fertilization.	HXXXD-type acyl-transferase family protein
8.46984	8.48201	7.98587	8.12088	8.60231	8.54253	8.65457	8.57483	138121573080803	1.0398	0.0563023	A0A067D442	DRT102	DNA-DAMAGE-REPAIR/TOLERATION 2	encodes a novel protein involved in DNA repair from UV damage. Isolated by functional complementation of E. coli UV-sensitive mutants (UVR genes).	DNA-damage-repair/toleration protein (DRT102)
6.05581	5.96421	5.97042	6.15242	6.40061	6.34019	6.28139	6.43634	297545838830072	1.0545	0.0765524	A0A067FFG6	AT5G40340	AT5G40340	PWWP domain protein involved in regulation of FLC and flowering time.	Tudor/PWWP/MBT superfamily protein
7.72375	7.75288	8.0861	7.79484	8.32038	8.01214	8.21157	8.13228	168398252514737	1.04206	0.0594339	A0A067EIC6	NPC2	non-specific phospholipase C2	Non-specific phospholipase C2 involved in gametophyte development.	non-specific phospholipase C2
7.25818	7.55515	7.52721	7.34839	7.77896	7.908	7.61349	7.70871	188796340290631	1.04447	0.0627695	A0A067H4U2	ARFA1B	ADP-ribosylation factor A1B	A member of ARF GTPase family. Arabidopsis has 21 members of this family, known to be essential for vesicle coating and uncoating and functions in GTP-binding. Gene encoding ADP-ribosylation factor and similar to ADP-ribosylation factor DcARF1 (GI:965483) (Daucus carota), other ARFs and ARF-like proteins. The gene is shown to play a role in cell division, cell expansion and cellulose production u…	ADP-ribosylation factor A1B
6.00349	5.95676	6.29804	6.17674	6.36169	6.4195	6.53114	6.44303	20585573053886	1.05403	0.0759215	A0A067EBZ1	LACS2	long-chain acyl-CoA synthetase 2	Encodes a long chain acyl-CoA synthetase that catalyzes the synthesis of omega-hydroxy fatty acyl-CoA intermediates in the pathway to cutin synthesis. Required for repression of lateral root formation.	long-chain acyl-CoA synthetase 2
7.39981	7.74203	7.50772	7.38702	7.79264	7.84522	7.86467	7.85459	211838867896398	1.04396	0.0620718	A0A067FTR9	emb1027	embryo defective 1027	Arginyl-tRNA synthetase, class Ic
7.50318	7.58401	7.54852	7.34911	7.72484	7.84937	7.85985	7.87221	274785135859834	1.04407	0.0622193	A0A067HG38	GLB1	GLNB1 homolog	encodes a PII protein that may function as part of a signal transduction network involved in perceiving the status of carbon and organic nitrogen. Forms a protein complex with N-acetylglutamate kinase and regulates the kinase activity by relieving the feedback inhibition of the kinase by arginine. Regulates acetyl-CoA carboxylase activity.	nitrogen regulatory P-II-like protein
7.20495	7.41483	7.03734	6.93847	7.46129	7.42374	7.49936	7.53292	166948170893169	1.04622	0.0651873	A0A067GJH5	AT3G04600	AT3G04600	Nucleotidylyl transferase superfamily protein
7.70054	7.7819	7.67276	7.40399	7.93615	8.00922	8.00551	7.93151	210158890216164	1.0433	0.0611536	A0A067EEM2	AT5G35530	AT5G35530	Ribosomal protein S3 family protein
7.47504	7.69535	7.41024	7.36594	7.82948	7.77293	7.77806	7.88931	226585849683789	1.04419	0.0623782	A0A067FCR2	MTO2	METHIONINE OVER-ACCUMULATOR 2	threonine synthase	Pyridoxal-5-phosphate-dependent enzyme family protein
7.21126	7.08534	7.31608	6.9292	7.24477	7.59297	7.61739	7.41295	147860491219479	1.04647	0.0655242	A0A067EPA0	OST1	OPEN STOMATA 1	Encodes calcium-independent ABA-activated protein kinase, a member of SNF1-related protein kinases (SnRK2) whose activity is activated by ionic (salt) and non-ionic (mannitol) osmotic stress. Mutations disrupted ABA induction of stomatal closure as well as ABA inhibition of light-induced stomatal opening. However, regulation of stomatal opening/closing by light or CO(2) is not affected in these m…	Protein kinase superfamily protein
7.17129	7.47139	7.14006	7.07353	7.50209	7.50799	7.67693	7.49627	182292320487786	1.04599	0.0648646	A0A067FAA9	UGT85A3	UDP-glucosyl transferase 85A3	Encodes a putative UDP-glucosyl transferase. At1g22380 was initially identified as encoding the protein AAF87154, which has been classified as a bHLH protein (AtbHLH152). Subsequently it has been found that the AAF87154 protein appears to be encoded by the AT1G23970 genomic locus.	UDP-glucosyl transferase 85A3
6.64283	6.70439	6.48766	6.3436	6.85394	6.8959	6.86237	6.89394	217703818410198	1.05072	0.0713734	A0A067FS72	AT1G74910	AT1G74910	KONJAC1 is imilar to sugar pyrophosphorylases but has an insertion of 2 AA in the pyrophosphorylase consensus motif that is highly conserved in GMPPs. It lacks GDP-mannose pyrophosphorylase activity but can simulate the GDP-mannose pyrophosphorylase activity of VTC1.	ADP-glucose pyrophosphorylase family protein
6.8645	7.08208	7.0416	6.83596	7.26312	7.33776	7.22023	7.33242	255798245893501	1.04778	0.0673341	A0A067GR35	AT2G34040	AT2G34040	Apoptosis inhibitory protein 5 (API5)
7.67246	7.59647	7.63326	7.39767	7.8776	7.7363	8.103	7.91763	185668611961005	1.04405	0.062189	A0A067DXU4	AT3G12390	AT3G12390	Nascent polypeptide-associated complex (NAC), alpha subunit family protein
6.53596	6.75017	6.78316	6.70918	6.73107	7.13394	7.12483	7.12895	158919131156887	1.05005	0.0704606	A0A067GU74	KAI2	KARRIKIN INSENSITIVE 2	HTL belonging to the alpha/beta fold hydrolase superfamily. Mutant and over-expression studies indicates its involvement in seedling de-etiolation process. Involved in the perception of karrikins. Interacts with MAX2 and together targets SMAX1 for polyubiquitination and degradation. Important for cotyledon expansion.	alpha/beta-Hydrolases superfamily protein
6.30333	6.65279	6.60904	6.33972	6.80598	6.71707	6.80653	6.91757	183357027159099	1.05182	0.0728819	A0A067HDM6	FUS6	AT3G61140	Represses photomorphogenesis and induces skotomorphogenesis in the dark. Component of the nuclear-localized COP9 complex. Mutants display striking purple coloration due to anthocyanin accumulation in their cotyledons, first become defective during embryogenesis and exhibit limited seedling development.
7.18033	7.16379	7.1008	6.87856	7.43177	7.31671	7.41918	7.49926	226647964661589	1.04743	0.0668555	A0A067F736	AR401	AT1G66680	S-adenosyl-L-methionine-dependent methyltransferases superfamily protein
7.07714	7.30957	7.17619	7.06354	7.20209	7.67701	7.66072	7.43134	143582427290206	1.04698	0.0662272	A0A067E115	AT5G28830	AT5G28830	calcium-binding EF hand family protein
6.63719	6.48375	6.82795	6.75696	7.04211	6.84823	7.09572	7.06752	193721306144827	1.05047	0.071029	A0A067ELF3	AT4G10050	AT4G10050	esterase/lipase/thioesterase family protein
6.84255	6.79047	6.97851	6.80765	7.4194	7.10302	7.28895	6.95659	165000263985274	1.04919	0.0692782	A0A067ED64	AT1G52360	AT1G52360	Coatomer, beta subunit
7.50507	7.65494	7.40644	7.62586	7.85459	7.91342	7.80443	7.97093	26059182901475	1.04475	0.0631556	A0A067E281	GSH2	glutathione synthetase 2	Encodes a protein with similarity to glutathione synthetases, which catalyzes one of the early steps in glutathione biosynthesis. Two transcripts have been detected	0
6.64586	6.62046	7.01113	6.82138	6.98513	7.12175	7.19793	7.14843	180629787451765	1.04998	0.0703628	A0A067G1B0	AT3G55700	AT3G55700	UDP-Glycosyltransferase superfamily protein
8.06311	8.06354	7.73691	7.77284	8.14064	8.45536	8.33833	8.05998	143216995310621	1.04292	0.0606315	A0A067D4S4	MTK	S-methyl-5-thioribose kinase	encodes 5-methylthioribose kinase, involved in methionine cycle The mRNA is cell-to-cell mobile.	S-methyl-5-thioribose kinase
8.08662	8.17337	7.74962	7.75966	8.30908	8.30108	8.27786	8.23953	165404810390573	1.04275	0.0604	A0A067HD33	AT2G45300	AT2G45300	encodes 3-phosphoshikimate 1-carboxyvinyltransferase / 5-enolpyruvylshikimate-3-phosphate / EPSP synthase involved in chorismate biosynthesis The mRNA is cell-to-cell mobile.	RNA 3-terminal phosphate cyclase/enolpyruvate transferase, alpha/beta
7.61152	7.65168	7.65681	7.56301	7.80399	8.06651	7.94694	8.02514	282094976262883	1.0446	0.0629512	A0A067E1Y1	AT4G34450	AT4G34450	Member of the Coat Protein I (COPI) complex is a seven-subunit coatomer complex consisting of the &#945	0
6.36116	6.49996	6.65124	6.38741	6.81543	6.88678	6.70912	6.8533	236974099635912	1.0527	0.074091	A0A067EVE5	CLPR1	CLP protease proteolytic subunit 1	Encodes a ClpP-related sequence. Though similar to ClpP proteins, this does not contains the highly conserved catalytic triad of Ser-type proteases (Ser-His-Asp). The name reflects nomenclature described in Adam et. al (2001).	CLP protease proteolytic subunit 1
7.74892	7.98829	7.61399	7.4163	7.9131	8.09327	8.01297	8.11619	142537983834345	1.04446	0.0627619	A0A067GTQ8	UGD3	UDP-glucose dehydrogenase 3	Encodes one of four UDP-glucose dehydrogenase UGD) genes. Mutation of this gene in combination with UGD2 leads to swollen plant cell walls and severe developmental defects associated with changes in pectic polysaccharides.	UDP-glucose 6-dehydrogenase family protein
7.81526	8.14031	7.92024	7.61238	8.13918	8.25454	8.25326	8.21799	164265476683321	1.04372	0.0617399	A0A067EYD4	RPT5A	regulatory particle triple-A ATPase 5A	Encodes RPT5a (Regulatory Particle 5a), one of the six AAA-ATPases of the proteasome regulatory particle. Essential for gametophyte development. In Arabidopsis, the RPT5 subunit is encoded by two highly homologous genes, RPT5a and RPT5b. RPT5a and RPT5b show accession-dependent functional redundancy. In Wassilewskija (Ws) accession: mutant alleles of RPT5a displayed 50% pollen lethality, indicati…	regulatory particle triple-A ATPase 5A
7.25604	7.21823	7.2927	7.00674	7.45657	7.63556	7.57262	7.48773	240609098967628	1.04792	0.0675259	A0A067CZ13	CARA	carbamoyl phosphate synthetase A	Encodes carbamoyl phosphate synthetase (CPS) small subunit (carA), also named as VEN6. Heterologous expression of the Arabidopsis VEN3 and VEN6 genes in a CPS-deficient Escherichia coli strain fully restored bacterial growth in minimal medium, demonstrating the enzymatic activity of the VEN3 and VEN6 proteins.	carbamoyl phosphate synthetase A
6.37432	6.55893	6.29916	6.46974	6.63653	6.84409	6.85312	6.75025	241340512860999	1.05376	0.0755511	A0A067G0N9	UGT85A2	UDP-glucosyl transferase 85A2	UDP-glucosyl transferase 85A2
7.48054	7.65653	7.44577	7.44405	7.89516	7.82329	7.88324	7.80738	311720147045539	1.04603	0.0649258	A0A067DEI6	COS1	COI1 SUPPRESSOR1	6,7-dimethyl-8-ribityllumazine synthase / DMRL synthase / lumazine synthase / riboflavin synthase [Arabidopsis thaliana]. Acts in the jasmonic acid signaling pathway. The mRNA is cell-to-cell mobile.	6,7-dimethyl-8-ribityllumazine synthase / DMRL synthase / lumazine synthase / riboflavin synthase
7.13784	7.30247	7.22807	7.00229	7.42332	7.52593	7.46605	7.63866	231106559688737	1.04825	0.0679795	A0A067H5T8	MPK4	MAP kinase 4	Encodes a nuclear and cytoplasmically localized MAP kinase involved in mediating responses to pathogens. Its substrates include MKS1 and probably MAP65-1.The MAP65-1 interaction is involved in mediating cortical microtuble organization. Required for male-specific meiotic cytokinesis. The mRNA is cell-to-cell mobile.	MAP kinase 4
7.44531	7.58936	7.36788	7.31659	7.87639	7.67582	7.82943	7.72112	242540616964024	1.04656	0.0656505	A0A067DE31	AT3G55410	AT3G55410	Encodes the E1 subunit of the 2-oxoglutarate dehydrogenase.	2-oxoglutarate dehydrogenase, E1 component
6.58431	6.64552	6.46138	6.4042	7.01992	6.81066	6.8234	6.82857	245833833108726	1.05316	0.0747192	A0A067GTM7	WDR5a	human WDR5 (WD40 repeat) homolog a	Encodes a structural core component of a COMPASS-like H3K4 histone methylation complex.	Transducin/WD40 repeat-like superfamily protein
7.74844	8.00032	7.6434	7.5761	8.15046	8.03722	8.0645	8.10877	195098610296159	1.04497	0.0634643	A0A067EBU4	Hop2	Hop2	Encodes one of the 36 carboxylate clamp (CC)-tetratricopeptide repeat (TPR) proteins (Prasad 2010, Pubmed ID: 20856808) with potential to interact with Hsp90/Hsp70 as co-chaperones. The mRNA is cell-to-cell mobile.	stress-inducible protein
8.44028	8.72943	8.30069	8.17053	8.77439	8.65022	8.79024	8.81916	149242928628636	1.04141	0.0585383	A0A067G0D8	AT3G11130	AT3G11130	CHC1 heavy chain subunit of clathrin. Involved in vesicle mediated trafficking. Mutants show reduced rates of endocytosis and defects clathrin mediated exocytosis. Mutants also have increased dehydration tolerance which may be related to the overall slower stomatal aperture dynamics. Overall growth is affected.	Clathrin, heavy chain
6.98898	7.30217	7.10412	7.06074	7.38886	7.54872	7.44259	7.47527	24640425702137	1.04918	0.0692606	A0A067H2R2	AT1G24360	AT1G24360	Dual mitochondrial and plastid localized b-ketoacyl- ACP reductase, a component of the fatty acid synthase complex.	NAD(P)-binding Rossmann-fold superfamily protein
6.29663	6.57369	6.39383	6.39826	6.64685	6.80772	6.8527	6.7614	253918545044857	1.0548	0.0769676	A0A067E260	CHAT	acetyl CoA:(Z)-3-hexen-1-ol acetyltransferase	acetyl CoA:(Z)-3-hexen-1-ol acetyltransferase
7.24256	7.46224	7.20447	7.01162	7.59657	7.49203	7.67699	7.56271	190060469117806	1.04866	0.068553	A0A067ETR6	HGO	homogentisate 1,2-dioxygenase	Encodes a homogentisate 1,2-dioxygenase that can convert homogentisate to malylacetoacetate and is likely to be involved in tyrosine catabolism.	homogentisate 1,2-dioxygenase
6.35168	6.68118	6.13036	6.20876	6.61449	6.72164	6.7789	6.66877	149837237004006	1.05564	0.0781247	A0A067E791	AT1G06900	AT1G06900	Insulinase (Peptidase family M16) family protein
7.34315	7.49503	7.38815	7.10053	7.63747	7.74837	7.69781	7.65651	217934041874082	1.04819	0.0679022	A0A067DUZ5	AKHSDH2	aspartate kinase-homoserine dehydrogenase ii	Encodes a bifunctional aspartate kinase/homoserine dehydrogenase. These two activities catalyze the first and the third steps toward the synthesis of the essential amino acids threonine, isoleucine and methionine.
6.90342	6.86731	6.74359	6.55212	7.35321	6.97595	7.1419	7.00875	16354101073591	1.05222	0.0734347	A0A067GQ73	PSAF	photosystem I subunit F	Encodes subunit F of photosystem I.	photosystem I subunit F
7.51066	7.79698	7.47752	7.44783	7.76751	7.99198	7.94463	7.94293	201628167540222	1.04677	0.0659479	A0A067F2L2	AT1G16350	AT1G16350	Aldolase-type TIM barrel family protein
8.26019	8.46436	8.05686	7.94406	8.48058	8.57051	8.53567	8.55417	164143954322803	1.04325	0.0610882	A0A067DHH7	AT1G09620	AT1G09620	ATP binding/leucine-tRNA ligases/aminoacyl-tRNA ligase;(source:Araport11)
6.01773	6.3215	6.16474	6.08278	6.54429	6.3133	6.49738	6.6475	19929210996639	1.05758	0.0807677	A0A067ERD7	PABN1	polyadenylate-binding protein 1	Encodes a homolog of the protein PABN1, a polyadenylation factor subunit.	polyadenylate-binding protein 1
6.55859	6.56036	6.53132	6.59446	7.03555	6.66269	7.0142	6.94982	21790622081752	1.05401	0.0758919	A0A067H239	EIF3A	eukaryotic translation initiation factor 3A	Encodes a subunit of eukaryotic initiation factor 3 (eIF3), a multisubunit complex that is required for binding of mRNA to 40 S ribosomal subunits, stabilization of ternary complex binding to 40 S subunits, and dissociation of 40 and 60 S subunits.	eukaryotic translation initiation factor 3A
7.12458	7.20722	6.9394	6.95521	7.17692	7.56908	7.36866	7.53667	173067921888861	1.05048	0.0710505	A0A067F3K9	PAO5	polyamine oxidase 5	polyamine oxidase 5
6.66162	6.982	6.7432	6.66637	7.06041	7.13375	7.13297	7.15544	242243127505783	1.05284	0.0742803	A0A067FY68	CPK6	calcium dependent protein kinase 6	Encodes calcium dependent protein kinase 6 (CPK6), a member of the Arabidopsis CDPK gene family. CDPKs contain an intrinsic Ca2+-activation domain with four EF hand Ca2+-binding sites. CDPKs protein kinases have been proposed to function in multiple plant signal transduction pathways downstream of [Ca2+]cyt elevations, thus transducing various physiological responses. CPK6 is expressed in both gu…	0
7.42088	7.51989	7.56791	7.29232	7.71468	7.79669	7.82507	7.8953	261331977155523	1.04801	0.0676522	A0A067EVF5	NSF	N-ethylmaleimide sensitive factor	N-ethylmaleimide sensitive factor that can functionally complement yeast SEC18 AAA+ ATPase activity. Mutants show defects in intracellular vesicle mediated transport. Appears to affect cycling of PIN1 (and probably other proteins.)	AAA-type ATPase family protein
7.18429	7.33678	7.14916	6.82149	7.53501	7.53204	7.40264	7.4555	171402219997742	1.05031	0.070818	A0A067FX09	ADF4	actin depolymerizing factor 4	actin depolymerizing factor 4 (ADF4) mRNA, complete cds	actin depolymerizing factor 4
7.03229	7.43529	6.97024	6.9363	7.45305	7.46053	7.46771	7.42841	167265872229052	1.05059	0.0712059	A0A067FS13	PPC4	phosphoenolpyruvate carboxylase 4	Encodes one of four Arabidopsis phosphoenolpyruvate (PEP) carboxylase proteins. But, it is more similar to bacterial PEP carboxylase than plant PEP carboxylase. Efforts to express this enzyme and to demonstrate its enzymatic activity in E.coli failed.	phosphoenolpyruvate carboxylase 4
7.21859	7.57402	7.264	7.15324	7.63517	7.70644	7.60219	7.70412	200230798729838	1.04923	0.0693346	A0A067E2C7	CDI	cadmium 2 induced	Encodes a putative nucleotide-diphospho-sugar transferase required for pollen germination and tube growth.	Nucleotide-diphospho-sugar transferases superfamily protein
6.75769	6.60578	6.26816	6.62099	6.85784	7.01541	6.88983	6.92925	177747480011957	1.05484	0.0770249	A0A067GZT4	PMI1	PLASTID MOVEMENT IMPAIRED1	Encodes a plant-specific protein of unknown function that appears to be conserved among angiosperms. The mRNA is cell-to-cell mobile.	plastid movement impaired1
5.65884	5.7933	5.47631	5.86993	6.25605	5.93165	5.99182	NaN	138608492217721	1.06321	0.088421	A0A067FL18	SYTA	synaptotagmin A	Encodes a protein specifically localized to the ER-PM boundary with similarity to synaptotagmins, a class of membrane trafficking proteins. SYT1 is expressed in all tissues. Loss of function mutations show hypersensitivity to NaCl and electrolyte leakage from the plasma membrane. SYT1 also affects calcium dependent freezing tolerance and mechanical stress response. Regulates endocytosis endosome …	synaptotagmin A
7.16327	7.56384	7.12873	7.11015	7.4066	7.65501	7.67249	7.67324	15382969853875	1.04976	0.0700599	A0A067GC85	GlcNA.1UT1	N-acetylglucosamine-1-phosphate uridylyltransferase 1	Encodes a protein that functions as an N-acetylglucosamine-1-phosphate uridylyltransferase that catalyzes the formation of UDP-N-acetylglucosamine (UDP-GlcNAc). This is an essential precursor for glycolipid and glycoprotein synthesis and is also used for regulatory protein modification in signaling pathways. The enzyme can also catalyze the reverse reaction using both UDP-GlcNAc and the less comm…
7.30719	7.06775	6.79939	6.90401	7.53907	7.33692	7.38484	7.2598	155012499720787	1.05137	0.0722651	A0A067FZW0	HTB4	AT5G59910	Histone superfamily protein
6.57243	6.60411	6.36694	6.54525	6.98297	6.70994	6.90153	6.94473	238627405551173	1.0556	0.0780577	A0A067GTC9	AT5G47690	AT5G47690	One of 5 PO76/PDS5 cohesion cofactor orthologs of Arabidopsis.	binding protein
6.36869	6.54988	6.28661	6.1891	6.34771	6.78933	6.88877	6.82177	133596701622407	1.05723	0.0802887	A0A067G624	DDI1	DNA-damage inducible 1	ubiquitin family protein
6.50178	6.75647	6.56491	6.36631	6.77149	6.88009	6.97913	7.01443	200806841603512	1.05558	0.0780387	A0A067FW77	PRMT4A	protein arginine methyltransferase 4A	Encodes a type I protein arginine methyltransferase. PRMT4a can catalyze the asymmetric dimethylation of arginines 2,17, and 26 on histone 3 and can also methylate myelin basic protein in vitro. Double mutants lacking PRMT4a and 4b have reduced levels of histone 3 methylated at R17. These double mutants flower late due to defects in the autonomous pathway and they have elevated levels of FLC tran…	protein arginine methyltransferase 4A
8.00855	8.2389	7.94506	7.73738	8.19771	8.41172	8.28728	8.48999	161236523367819	1.04562	0.0643652	A0A067EDK0	RHM1	rhamnose biosynthesis 1	Encodes a UDP-L-Rhamnose synthase involved in the biosynthesis of rhamnose, a major monosaccharide component of pectin. Catalyzes the conversion of UDP-D-Glc to UDP-L-Rha. The dehydrogenase domain of RHM1 was shown to catalyze the conversion of UDP-D-Glc to the reaction intermediate UDP-4-keto-6-deoxy-D-Glc using recombinant protein assay but the activity of the full-length protein was not determ…	rhamnose biosynthesis 1
7.29949	7.55914	7.41308	7.03456	7.57765	7.77638	7.63955	7.77058	162165540102625	1.04975	0.0700409	A0A067E1J8	UBP13	ubiquitin-specific protease 13	Ubiquitin-specific protease, which together with UBP12 deubiquitinates DA1, DAR1 and DAR2, hence reducing their peptidase activity. Works upstream of DA1, DAR1 and DAR2 to restrict their protease activity and hence fine-tune plant growth and development.	ubiquitin-specific protease 13
7.2159	7.14158	7.04872	7.00713	7.64362	7.36414	7.22424	7.63934	172445316326143	1.05131	0.0721942	A0A067E990	AT3G02630	AT3G02630	One of seven acyl acyl carrier proteins. Expressed primarily in developing seeds.Involved in fatty acid metabolism. Redundant &#916	0
7.31345	7.58448	7.10843	7.00994	7.58197	7.58785	7.61493	7.69227	151777344200502	1.05034	0.0708586	A0A067G744	ATB2	AT1G60710	Encodes ATB2.	NAD(P)-linked oxidoreductase superfamily protein
7.62416	7.96214	7.71591	7.4296	8.05512	8.04842	7.99596	8.09725	176088301371725	1.04767	0.0671826	A0A067ES75	RPT1A	regulatory particle triple-A 1A	26S proteasome AAA-ATPase subunit RPT1a (RPT1a) mRNA,	regulatory particle triple-A 1A
7.48448	7.80539	7.46946	7.30671	7.7775	7.91305	7.92528	7.91701	180011612745	1.04879	0.0687203	A0A067EJS7	AT3G52990	AT3G52990	Pyruvate kinase family protein
6.44622	6.56212	6.46378	6.19969	6.81697	6.73709	6.62791	6.95825	19109469878175	1.0572	0.0802482	A0A067H2X7	AT1G76510	AT1G76510	ARID/BRIGHT DNA-binding domain-containing protein
7.20925	7.40668	7.48088	7.36733	7.60274	7.88463	7.7758	7.67203	232682121570111	1.04993	0.0702887	A0A067E3K9	AT5G22580	AT5G22580	Stress responsive A/B Barrel Domain-containing protein
7.21329	7.02551	7.28295	7.22579	7.60397	7.51181	7.56254	7.54624	310955651676866	1.05138	0.0722827	A0A067D9Z2	AT4G16800	AT4G16800	3-methylglutaconyl-CoA hydratase localized to mitochondria. Knockout displays accelerated senescence when subjected to extended dark conditions	0
6.45793	6.19998	6.26995	6.28642	6.84898	6.4887	6.77733	6.57751	198664776443623	1.05863	0.0821944	A0A067EZQ9	AT5G35170	AT5G35170	adenylate kinase family protein
8.61285	8.80299	8.3892	8.19934	8.7575	8.9308	8.90043	8.89445	144852615434483	1.04349	0.0614147	A0A067ER52	ACT7	actin 7	Member of Actin gene family.Mutants are defective in germination and root growth. The mRNA is cell-to-cell mobile.	actin 7
7.33888	7.76281	7.56844	7.23508	7.82078	7.84231	7.79395	7.93336	164380983793336	1.04966	0.0699264	A0A067DV09	AT5G26710	AT5G26710	Glutamyl/glutaminyl-tRNA synthetase, class Ic
6.99036	7.23706	7.16805	7.02757	7.2011	7.5475	7.45242	7.70885	165829942729922	1.05231	0.073561	A0A067GEZ1	RFS1	AT1G55740	seed imbibition 1;(source:Araport11)
6.44686	6.81802	6.87187	6.48629	6.94715	7.07945	6.9892	7.09444	173865987294092	1.05586	0.0784206	A0A067F2W1	GLTP1	glycolipid transfer protein 1	glycolipid transfer protein 1
6.38104	6.56676	6.35406	6.81855	6.91226	6.76047	6.9861	6.95257	170565224248156	1.05708	0.0800866	A0A067FWP8	AT3G55020	AT3G55020	Ypt/Rab-GAP domain of gyp1p superfamily protein
6.94831	7.22417	6.82286	6.76032	7.21773	7.34514	7.34257	7.34621	187925735036551	1.0539	0.0757356	A0A067EDB5	OST1	OPEN STOMATA 1	Encodes calcium-independent ABA-activated protein kinase, a member of SNF1-related protein kinases (SnRK2) whose activity is activated by ionic (salt) and non-ionic (mannitol) osmotic stress. Mutations disrupted ABA induction of stomatal closure as well as ABA inhibition of light-induced stomatal opening. However, regulation of stomatal opening/closing by light or CO(2) is not affected in these m…	Protein kinase superfamily protein
6.98212	7.27646	6.78011	6.67747	7.26771	7.28795	7.32907	7.32765	151545755655029	1.05398	0.0758533	A0A067DCY3	NAGK	N-acetyl-l-glutamate kinase	encodes a N-acetylglutamate kinase, involved in arginine biosynthesis	N-acetyl-l-glutamate kinase
7.78898	7.69662	7.24599	7.25641	7.95008	7.80461	7.80583	7.92821	134911784502957	1.05004	0.0704504	A0A067FW91	AT4G31880	AT4G31880	One of 5 PO76/PDS5 cohesion cofactor orthologs of Arabidopsis.	transcriptional regulator
7.85762	8.21953	7.81534	7.72685	8.29851	8.31072	8.22569	8.28583	184519233123368	1.04748	0.0669283	A0A067F699	RACK1C_AT	receptor for activated C kinase 1C	Encodes a protein with similarity to mammalian RACKs. RACKs function to shuttle activated protein kinase C to different subcellular sites and may also function as a scaffold through physical interactions with other proteins. RACK1C has no phenotype on its own and probably acts redundantly with RACK1A and RACK1B.	receptor for activated C kinase 1C
7.80499	7.36638	7.78052	7.78799	7.98617	8.13212	8.03964	8.08382	183294728289274	1.04886	0.068819	A0A067GBL0	AGAL1	alpha-galactosidase 1	alpha-galactosidase 1
5.79492	5.65362	5.79071	5.66009	6.15567	6.11357	5.91369	6.23173	253626706115525	1.06617	0.0924425	A0A067D659	AT5G09620	AT5G09620	Octicosapeptide/Phox/Bem1p family protein
7.48122	7.49112	7.38146	7.17121	8.05163	7.6948	7.70624	7.5907	16422939650777	1.05143	0.0723473	C9EJV8	UBC35	ubiquitin-conjugating enzyme 35	UBC35/UBC13A encodes a protein that may play a role in DNA damage responses and error-free post-replicative DNA repair by participating in lysine-63-based polyubiquitination reactions. UBC35/UBC13A can form diubiquitin and triubiquitin chains in combination with MMZ1,2,3,4/(UEV1A,B,C,D) in vitro. It can also functionally complement an mms2 ubc13 mutation in budding yeast by increasing the double …	ubiquitin-conjugating enzyme 35
7.13875	7.35347	6.9641	7.00856	7.48006	7.41774	7.52326	7.56304	2195098292287	1.05337	0.0750152	A0A067FY71	AT1G31730	AT1G31730	Encodes a component of the AP4 complex and is involved in vacuolar sorting of storage proteins.	Adaptin family protein
6.09248	6.30476	5.99764	6.47065	6.53777	6.6261	6.63897	6.58389	189010608750403	1.06118	0.0856654	A0A067F2P4	AT3G57890	AT3G57890	Tubulin binding cofactor C domain-containing protein
5.6938	5.96728	6.17654	5.84356	6.10553	6.38866	6.40463	6.30689	167376417596465	1.06438	0.0900092	A0A067FYW0	SKP1	S phase kinase-associated protein 1	SKP1 is core component of the SCF family of E3 ubiquitin ligases and serves to tether the rest of the complex to an F-box protein, which provides specificity in binding to ubiquitin ligase substrate proteins. Predominately expressed from leptotene to pachytene. Negatively regulates recombination. Interacts with P0, a silencing suppressor protein encoded by poleroviruses by means of a conserved mi…	S phase kinase-associated protein 1
6.88843	6.96887	6.39035	6.44524	7.10441	7.01669	7.13166	6.96745	132384661924224	1.05722	0.0802733	A0A067FSQ5	FTSZ2-2	AT3G52750	Nuclear gene that encodes a plastidial division protein (FtsZ2-2). FtsZ2-2 is involved in chloroplast morphology and internal organisation in addition to participating in chloroplast partition	Tubulin/FtsZ family protein
6.01161	6.09862	5.94421	NaN	6.54069	6.3064	6.20643	6.54656	178297707889219	1.06345	0.0887572	A0A067F824	MEE5	MATERNAL EFFECT EMBRYO ARREST 5	Encodes a protein with similarity to splicing factor Snu114. Snu114 is thought to be involved in activation of the splicosome. Loss of GFA1 function results in reduced female fertility. Approximately 50% of ovules abort due to defects in the female gametophyte. In mutant gametophytes antipodal cells express egg cell markers suggesting a defect in specification of cell fate.GFA1 is also required t…	Ribosomal protein S5/Elongation factor G/III/V family protein
7.29426	7.45717	7.2548	7.31703	7.73369	7.7138	7.72739	7.67655	378958067055504	1.05211	0.0732917	A0A067FJU7	CYSB	cystatin B	Encodes a protein with cysteine proteinase inhibitor activity. Overexpression increases tolerance to abiotic stressors (i.e.salt,osmotic, cold stress).	cystatin B
6.44102	6.65907	6.75047	6.45571	6.69617	7.0297	7.15828	6.95236	167016551354174	1.05817	0.0815711	A0A067FK09	AT1G12310	AT1G12310	Calcium-binding EF-hand family protein
7.05315	7.06608	6.93337	7.04861	7.44465	7.3165	7.50271	7.37093	353177133243581	1.05457	0.0766605	A0A067EFD8	PYR4	pyrimidin 4	Encodes dihydroorotase (PYR4).	pyrimidin 4
7.82035	7.80596	7.63611	7.33657	7.94007	8.12903	8.08755	7.97659	171350846981728	1.05014	0.0705827	A0A067DE85	AT5G16990	AT5G16990	molecular function has not been defined, was shown involved in oxidative stress tolerance. The mRNA is cell-to-cell mobile.	Zinc-binding dehydrogenase family protein
6.99082	7.13435	6.82028	6.80801	7.20839	7.69083	7.24788	7.1509	141686584762042	1.05565	0.0781347	A0A067GJE6	ABCI8	ATP-binding cassette I8	Encodes an iron-stimulated ATPase. A member of the NAP subfamily of ABC transporters. Involved in Fe-S cluster assembly. Similar to SufB. Involved in the regulation of iron homeostasis. Able to form homodimers. Interacts with AtNAP7 inside the chloroplast.	ATP binding cassette protein 1
8.3333	8.56449	8.23434	8.1208	8.62022	8.75449	8.70498	8.71872	210849966234503	1.04648	0.0655402	A0A067F287	CPN60A	chaperonin-60alpha	Encodes chaperonin-60 alpha, a molecular chaperone involved in Rubisco folding. Mutants display aberrant chloroplast and embryo development. The mRNA is cell-to-cell mobile.	chaperonin-60alpha
7.09654	7.36051	6.82184	6.79411	7.35265	7.41454	7.42302	7.42878	155312964522731	1.05507	0.0773394	A0A067G2K4	FAB1	fatty acid biosynthesis 1	Encodes a plastidic beta-ketoacyl-ACP synthase II, involved in fatty acid elongation from 16:0-ACP to 18:0-ACP. Homozygous knock-out mutants are embryo lethal, indicating early embryo development is sensitive to elevated 16:0.	fatty acid biosynthesis 1
7.34366	7.75196	7.2645	7.2052	7.82923	7.75541	7.78914	7.74542	168031150770797	1.05256	0.0738994	A0A067DQ92	ATB2	AT1G60710	Encodes ATB2.	NAD(P)-linked oxidoreductase superfamily protein
7.1918	7.51808	7.51337	7.15388	7.76202	7.83843	7.6696	7.66256	194962136252081	1.05295	0.0744349	A0A067DW03	P40	40s ribosomal protein SA	acidic protein associated to 40S ribosomal subunit of ribosomes. Involved in polysome formation during active protein synthesis. Expressed in actively growing tissue.	40s ribosomal protein SA
6.38953	6.65469	6.18495	6.33672	6.83651	6.86572	6.62842	6.79333	189191278202348	1.06094	0.0853481	A0A067E4U9	EBS1	EMS-mutagenized bri1 suppressor 1	Encodes UDP-glucose:glycoprotein glucosyltransferase. Non-receptor component required for EFR-mediated immunity. Mutants show de-repressed anthocyanin accumulation in the presence of elf18, and EFR accumulation and signalling.
7.11476	7.18984	6.95569	7.0942	7.40364	7.4085	7.52016	7.58157	299709810470757	1.055	0.0772378	A0A067DZ72	P5CS1	delta1-pyrroline-5-carboxylate synthase 1	encodes a delta1-pyrroline-5-carboxylate synthase that catalyzes the rate-limiting enzyme in the biosynthesis of proline. Gene is expressed in reproductive organs and tissues under non-stress conditions but in the whole plant under water-limiting condition. Expression is also induced by abscisic acid and salt stress in a light-dependent manner. encodes a delta1-pyrroline-5-carboxylate synthase th…	delta1-pyrroline-5-carboxylate synthase 1
7.50668	7.53693	7.33469	7.22504	7.85254	7.81112	7.69906	7.80072	254297496737868	1.0527	0.0740948	A0A067FLS4	IDH1	isocitrate dehydrogenase 1	Encodes a regulatory subunit of the mitochondrially-localized NAD+- dependent isocitrate dehydrogenase.	isocitrate dehydrogenase 1
6.50502	6.75802	6.52952	6.38083	7.03821	6.94068	6.83453	6.92165	233341234362401	1.05967	0.0836101	A0A067EXP4	AT5G14260	AT5G14260	Suppresses singlet oxygen-induced stress responses by protecting grana margins.	Rubisco methyltransferase family protein
7.63695	7.6785	7.232	7.15695	7.72237	7.85514	7.85442	7.8351	151731643747034	1.05261	0.0739654	A0A067DD81	BOB1	BOBBER1	Encodes BOBBER1 (BOB1), a non-canonical small heat shock protein required for both development and thermotolerance. BOB1 is cytoplasmic at basal temperatures but forms heat shock granules containing canonical small heat shock proteins at high temperatures. The mRNA is cell-to-cell mobile.	HSP20-like chaperones superfamily protein
6.54389	6.84082	6.59094	6.47652	6.83137	7.19165	7.06728	6.92542	188384744543566	1.05911	0.0828502	A0A067GGG1	ATARD2	AT4G14710	RmlC-like cupins superfamily protein
6.91349	6.67289	6.59469	6.56959	6.98427	7.14881	7.29107	6.89386	17971491887715	1.05859	0.0821454	A0A067E775	AT3G07720	AT3G07720	Galactose oxidase/kelch repeat superfamily protein
6.89106	7.3041	7.1501	7.02035	7.42665	7.43168	7.45438	7.62171	211094241818386	1.05531	0.0776622	A0A067F651	AT3G02530	AT3G02530	TCP-1/cpn60 chaperonin family protein
7.68379	7.88648	7.38712	7.31797	8.00013	7.93462	7.996	7.91566	158049530255076	1.05189	0.0729867	A0A067FKI1	PTAC16	plastid transcriptionally active 16	plastid transcriptionally active 16
6.03229	6.19734	5.94765	6.04925	6.52525	6.30634	6.51687	NaN	222523962566473	1.06486	0.0906685	A0A067GSN6	GLP7	germin-like protein 7	germin-like protein (GLP7)	germin-like protein 7
7.44256	7.86564	7.37217	7.32835	7.86615	7.87812	7.92003	7.91771	171263503889568	1.05243	0.0737211	A0A067EAX1	GLYR1	glyoxylate reductase 1	Encodes gamma-hydroxybutyrate dehydrogenase (AtGHBDH). Contains a NADP-binding domain. GHBDH is proposed to function in oxidative stress tolerance.	glyoxylate reductase 1
7.25027	7.71544	7.46413	7.39033	7.83288	7.92314	7.8205	7.81709	21016688393179	1.05276	0.0741826	A0A067DZ16	NAP1;3	nucleosome assembly protein 1	Encodes a member of a small gene family of proteins with similarity to nucleosome assembly proteins.May function in nucleotide excision repair. Loss of function mutations have no obvious visible phenotypes but do seem to affect transcription of NER related genes. Plants mutated in three ubiquitously expressed NAP1 genes (NAP1;1~NAP1;3) and organ-specifically expressed NAP1;4 gene show hypersensit…
5.78204	5.88772	5.47098	5.44872	5.96263	6.16582	5.96439	6.07051	176258521688778	1.06967	0.0971703	A0A067GSD3	SRF8	STRUBBELIG-receptor family 8	STRUBBELIG-receptor family 8
6.91225	6.84926	6.86567	6.65109	7.18039	7.10672	7.23981	7.32533	274543703224078	1.0577	0.0809321	A0A067E0S8	AT3G56130	AT3G56130	biotin/lipoyl attachment domain-containing protein
6.5832	6.37787	6.41169	6.54323	6.95346	6.83301	6.84015	6.87254	335741166159662	1.06109	0.0855453	A0A067FDF3	CPSF160	cleavage and polyadenylation specificity factor 160	cleavage and polyadenylation specificity factor 160
8.32437	8.57503	8.67602	8.35121	8.9705	8.65773	8.9099	8.97247	188198113342511	1.04669	0.0658315	A0A067FLI1	HCHIB	basic chitinase	encodes a basic chitinase involved in ethylene/jasmonic acid mediated signalling pathway during systemic acquired resistance based on expression analyses.	basic chitinase
6.03037	6.24658	5.69924	5.79501	6.27861	6.37048	6.3236	6.38678	171404565019843	1.06681	0.09331	A0A067F3P6	AT2G27460	AT2G27460	Sec23 homolog , forms a distinct clade with SEC23A.Mutants have defects in pollen exine patterning, tapetal development and pollen intine formation.	sec23/sec24 transport family protein
7.09371	7.42509	6.87577	7.22164	7.43248	7.5751	7.70701	7.49084	165569278600765	1.05554	0.0779753	A0A067E009	MTN1	methylthioadenosine nucleosidase 1	Encodes one of the 5'-methylthioadenosine nucleosidases (AT4G38800/MTN1	0
7.26073	7.4139	7.10132	7.04715	7.52262	7.67279	7.60755	7.61321	238827557527978	1.05527	0.0776129	A0A067EJR5	LTA3	AT3G52200	Encodes a dihydrolipoamide S-acetyltransferase, a subunit of the mitochondrial pyruvate dehydrogenase complex.	Dihydrolipoamide acetyltransferase, long form protein
8.29311	8.42914	8.23036	7.91924	8.52178	8.67114	8.66571	8.60752	190100855315458	1.0485	0.068327	A0A067E5K3	GOX1	glycolate oxidase 1	Encodes a glycolate oxidase that modulates reactive oxygen species-mediated signal transduction during nonhost resistance. The mRNA is cell-to-cell mobile.	Aldolase-type TIM barrel family protein
6.86909	6.71831	6.62215	6.77592	7.13429	7.06397	7.27407	7.11041	294262676487532	1.05919	0.0829617	A0A067GMF4	AT4G32870	AT4G32870	Polyketide cyclase/dehydrase and lipid transport superfamily protein
6.3911	6.50503	6.09519	6.01307	6.62227	6.57518	6.62644	6.77921	172367674918539	1.06394	0.0894128	A0A067ELG5	AT2G30050	AT2G30050	transducin family protein / WD-40 repeat family protein
5.7951	5.86532	5.49504	5.3843	5.90494	6.09295	6.10783	6.03286	173293703810849	1.07093	0.0988677	A0A067FJW6	AT2G43760	AT2G43760	molybdopterin biosynthesis MoaE family protein
6.78093	7.21368	6.89222	6.67801	7.33354	7.17569	7.32854	7.32679	176912996353793	1.05803	0.0813865	A0A067E7B9	AT2G44060	AT2G44060	Late embryogenesis abundant protein, group 2
NaN	6.05167	6.22536	5.63326	6.31472	6.40774	6.32405	6.43565	134111832717265	1.06708	0.0936618	A0A067E8Z5	U2A	AT1G09760	U2 small nuclear ribonucleoprotein A
6.94463	7.00567	6.91527	6.54361	7.14115	7.36731	7.2077	7.30042	187465801346609	1.05864	0.0822182	A0A067H3K1	AT2G42490	AT2G42490	Peroxisome-localized copper amine oxidase involved in lateral root formation.	Copper amine oxidase family protein
8.13416	8.42452	7.81105	7.76329	8.30586	8.4788	8.45255	8.50557	133596580840966	1.0501	0.0705228	A0A067EIF1	ADK2	adenosine kinase 2	Encodes adenosine kinase 2 (ADK2), a typical, constitutively expressed housekeeping enzyme. Shows a high sequence identity with ADK1. Involved in salvage synthesis of adenylates and methyl recycling. Enzyme activity is substantially inhibited in roots, siliques and dry seeds by an unknown compound. May contribute to cytokinin interconversion. The mRNA is cell-to-cell mobile.	adenosine kinase 2
7.51669	7.58092	7.64639	7.51204	7.95143	7.91426	7.99609	8.00469	438263819970123	1.05323	0.0748161	A0A067FTY0	EIF3C	eukaryotic translation initiation factor 3C	member of eIF3c - eukaryotic initiation factor 3c	eukaryotic translation initiation factor 3C
7.33652	7.35057	6.91305	6.70841	7.46783	7.49647	7.4405	7.51515	134046969433992	1.05692	0.0798696	A0A067EGC1	ETFALPHA	electron transfer flavoprotein alpha	Encodes the electron transfer flavoprotein ETF alpha, a putative subunit of the mitochondrial electron transfer flavoprotein complex (ETF beta is At5g43430.1) in Arabidopsis. Mutations of the ETF beta gene results in accelerated senescence and early death compared to wild-type during extended darkness.	electron transfer flavoprotein alpha
6.03142	6.09631	6.14583	5.76156	6.48995	6.42488	6.26312	6.47229	216526383356919	1.0672	0.0938284	A0A067FZ88	REP	Rab escort protein	Encodes a cytoplasmic Rab escort protein that preferentially binds the GDP-bound form of Rab and stimulates geranylgeranylation of various Rab GTPases in Arabidopsis extracts in vitro.	Rab escort protein
7.18439	7.53444	7.05223	6.97912	7.55523	7.49674	7.64609	7.66887	168660346102428	1.05623	0.0789301	A0A067GJ60	PGLP2	2-phosphoglycolate phosphatase 2	serine/threonine protein kinase	2-phosphoglycolate phosphatase 2
7.36879	7.66985	7.22512	7.1448	7.71837	7.80383	7.73154	7.77409	186681483271418	1.05506	0.0773262	A0A067GV04	AT5G26830	AT5G26830	Encodes a dual-targeted threonyl-tRNA synthetase found in both the chloroplast and mitochondrion. The mRNA is cell-to-cell mobile.	Threonyl-tRNA synthetase
6.80058	6.80895	6.49045	6.22426	6.94447	6.98957	7.07245	6.93778	151888630593321	1.06154	0.0861607	A0A067EU55	CPN10	chaperonin 10	Encodes mitochondrial-localized chaperonin 10 that complements the E.coli groES mutant. Its mRNA is upregulated in response to heat shock treatment and is expressed uniformly in various organs.	chaperonin 10
6.09732	6.41846	5.8524	NaN	6.41749	6.59125	6.44283	6.66198	133673415041677	1.06626	0.0925533	A0A067ESG2	AT2G27460	AT2G27460	Sec23 homolog , forms a distinct clade with SEC23A.Mutants have defects in pollen exine patterning, tapetal development and pollen intine formation.	sec23/sec24 transport family protein
5.56325	6.00534	5.3955	5.54853	5.7603	6.16127	6.15224	6.06872	134524665449179	1.0724	0.100843	A0A067DIN9	SKIP16	SKP1/ASK-interacting protein 16	SKP1/ASK-interacting protein 16
7.68741	7.80363	7.57354	7.46555	7.95886	8.07571	8.08858	8.03746	26936827899196	1.05341	0.0750609	A0A067F2E7	AT3G12390	AT3G12390	Nascent polypeptide-associated complex (NAC), alpha subunit family protein
6.73251	6.61599	6.21002	6.85588	7.07851	6.95634	6.94001	7.07098	151622272234316	1.06176	0.0864621	A0A067GYM8	PTB3	polypyrimidine tract-binding protein 3	polypyrimidine tract-binding protein 3
6.86522	7.06696	6.86658	6.56586	7.25959	7.20639	7.20497	7.32514	2051371944191	1.05962	0.0835469	A0A067DZB9	MTO2	METHIONINE OVER-ACCUMULATOR 2	threonine synthase	Pyridoxal-5-phosphate-dependent enzyme family protein
6.15826	6.50481	6.19567	6.00008	6.85234	6.52159	6.45071	6.66601	15962842718074	1.06564	0.0917253	A0A067DGV8	CLH1	chlorophyllase 1	Chlorophyllase is the first enzyme involved in chlorophyll degradation. It catalyzes the hydrolysis of the ester bond to yield chlorophyllide and phytol. AtCLH1 lacks a typical signal sequence for the chloroplast. Its expression is induced rapidly by methyljasmonate, a known promoter of senescence and chlorophyll degradation.	chlorophyllase 1
6.6047	7.15393	6.99974	6.55866	7.24829	7.22205	7.21515	7.26363	149132909162635	1.05975	0.0837193	A0A067GMI1	AT5G53480	AT5G53480	Sensitive to ABA, role in drought stress.	ARM repeat superfamily protein
7.18104	7.28816	6.96958	7.05436	7.53513	7.49479	7.58183	7.51448	287226944719418	1.05731	0.0804051	A0A067HG62	BXL2	beta-xylosidase 2	encodes a protein similar to a beta-xylosidase located in the extracellular matrix. This is a member of glycosyl hydrolase family 3 and has six other closely related members.	beta-xylosidase 2
6.34305	6.6253	6.13104	6.4566	6.78859	6.6892	6.98319	6.73156	180837805761853	1.06404	0.0895496	A0A067G8U7	PHYB	phytochrome B	Red/far-red photoreceptor involved in the regulation of de-etiolation. Exists in two inter-convertible forms: Pr and Pfr (active). Involved in the light-promotion of seed germination and in the shade avoidance response. Promotes seedling etiolation in both the presence and absence of phytochrome A. Overexpression results in etiolation under far-red light. Accumulates in the nucleus after exposure…	phytochrome B
6.15102	6.23463	6.03113	6.33215	6.57381	6.51158	6.78061	6.52441	243009111202446	1.06632	0.0926469	A0A067E1S5	LAC5	laccase 5	putative laccase, a member of laccase family of genes (17 members in Arabidopsis). Together with DP1/DIR12 involved in neolignan biosynthesis via sinapoylcholine/feruloylcholine.	laccase 5
7.26955	7.65983	7.2212	6.8819	7.59033	7.74946	7.72729	7.60692	13300933967722	1.05654	0.079349	A0A067E007	MTN1	methylthioadenosine nucleosidase 1	Encodes one of the 5'-methylthioadenosine nucleosidases (AT4G38800/MTN1	0
8.4934	8.73386	8.17545	8.03646	8.72097	8.76089	8.83376	8.76868	138432736373203	1.0492	0.0692865	A0A067FAU3	GSA2	glutamate-1-semialdehyde 2,1-aminomutase 2	glutamate-1-semialdehyde 2,1-aminomutase 2
6.593	6.92326	6.58197	6.53452	7.14821	6.92362	7.01763	7.19201	205003539023827	1.06191	0.0866559	A0A067G2I8	AT5G15270	AT5G15270	RNA-binding KH domain-containing protein
6.65251	6.51439	6.31782	6.21209	6.8777	6.90469	6.64916	6.91404	190542714280505	1.06416	0.0897189	A0A067ELF8	RPS30A	AT2G19750	Ribosomal protein S30 family protein;(source:Araport11)
7.41193	7.26389	7.33568	7.06533	7.64405	7.70837	7.73644	7.63711	272433867980417	1.05672	0.0795884	A0A067FZH5	FER4	ferritin 4	Encodes FERRITIN 4, AtFER4. Ferritins are a class of 24-mer multi-meric proteins found in all kingdoms of life. Function as the main iron store in mammals. Evidence suggests that Arabidopsis ferritins are essential to protect cells against oxidative damage, but they do not constitute the major iron pool. Localize to mitochondria. Knock out mutants are not sensitive to abiotic stress.	ferritin 4
7.26696	7.54574	7.29091	6.90544	7.66257	7.8205	7.52356	7.65545	153458258017586	1.05698	0.079953	A0A067GBP6	ADF4	actin depolymerizing factor 4	actin depolymerizing factor 4 (ADF4) mRNA, complete cds	actin depolymerizing factor 4
6.69596	7.00106	6.62558	6.25242	6.91053	7.15778	7.03269	7.13236	13510216954956	1.0624	0.0873297	A0A067E2N8	AtCDC48B	cell division cycle 48B	CDC48 is induced upon oilseed rape mosaic tobamovirus infection and appears to be involved in controlling virus movement.	ATPase, AAA-type, CDC48 protein
6.08192	6.13883	5.5078	5.66672	6.1845	6.21951	6.31615	6.33377	139443165071082	1.0709	0.0988203	A0A067GIE0	AT5G66720	AT5G66720	Protein phosphatase 2C family protein
6.54855	6.70873	6.10733	6.49263	6.86208	6.9888	6.97819	6.68687	153450105732592	1.06415	0.0897	A0A067CZJ4	AT1G47480	AT1G47480	alpha/beta-Hydrolases superfamily protein
7.20158	7.49366	7.10873	7.00261	7.51821	7.57022	7.67735	7.70235	196444607472883	1.05768	0.0809024	A0A067EJP7	AT3G18860	AT3G18860	transducin family protein / WD-40 repeat family protein
7.99742	8.12744	8.25431	8.0712	8.58612	8.35138	8.522	8.65675	256967113790953	1.05134	0.0722246	A0A067H285	AT2G35450	AT2G35450	catalytic/ hydrolase;(source:Araport11)
6.92743	7.40386	7.04426	6.8539	7.46282	7.49759	7.45519	7.47992	184132327706489	1.05902	0.0827282	A0A067DQ88	AT1G60690	AT1G60690	NAD(P)-linked oxidoreductase superfamily protein
6.52684	6.79452	6.5334	6.2847	6.81357	6.95332	6.93828	7.10291	188257166672558	1.06384	0.0892752	A0A067G2R2	CSN6A	COP9 signalosome subunit 6A	one of two genes encoding subunit 6 of COP9 signalosome complex. Protein contains a MPR1p and PAD1p N-terminal (MPN) domain at the N-terminal region and belongs to the Mov34 superfamily. Mutant and antisense expression result in a number of developmental defects and in ubiquitin/proteasome-mediated protein degradation.	COP9 signalosome subunit 6A
6.13646	6.45717	6.02889	5.97916	6.53125	6.50072	6.56237	6.67632	197507202063384	1.06784	0.0946952	A0A067FB20	AT1G23180	AT1G23180	armadillo repeat protein (ARM)	0
7.19541	7.44882	7.10559	6.85072	7.57241	7.51389	7.59978	7.58354	180750759761314	1.05836	0.0818282	A0A067DLL0	At1g49670	At1g49670	molecular function has not been defined. Was shown involved in oxidative stress tolerance.	ARP protein (REF)
5.98876	5.89063	6.52144	6.37181	6.62878	6.65438	6.53482	6.62615	146594510224173	1.06747	0.0941989	A0A067F5Y5	CPK9	calmodulin-domain protein kinase 9	calmodulin-domain protein kinase CDPK isoform 9 (CPK9)	calmodulin-domain protein kinase 9
6.98628	7.42281	7.06381	6.92657	7.50598	7.4681	7.60738	7.49055	195594402652544	1.05889	0.0825571	A0A067E634	AT2G36970	AT2G36970	UDP-Glycosyltransferase superfamily protein
7.1326	7.59956	7.29271	7.32656	7.63636	7.80572	7.72448	7.85792	207730551814308	1.057	0.0799761	A0A067DIQ6	CSD1	copper/zinc superoxide dismutase 1	Encodes a cytosolic copper/zinc superoxide dismutase CSD1 that can detoxify superoxide radicals. Its expression is affected by miR398-directed mRNA cleavage. Regulated by biotic and abiotic stress. Activation of CSD1 in the cytoplasm involves both a CCS-dependent and -independent pathway.	copper/zinc superoxide dismutase 1
7.44485	7.41933	7.12844	6.91554	7.84796	7.59766	7.59025	7.55308	158284811193915	1.05814	0.081534	A0A067GJW2	PSBQ-2	photosystem II subunit Q-2	Encodes the PsbQ subunit of the oxygen evolving complex of photosystem II.	photosystem II subunit Q-2
7.70274	7.7528	7.44312	7.19977	7.99648	7.78576	8.04843	7.95115	162480260617213	1.05593	0.0785132	A0A067EXA7	PAB2	poly(A) binding protein 2	Putative poly-A binding protein. Member of a gene family .Expressed in stele and root meristem and post-fertilization ovules.Member of the class II family of PABP proteins. The mRNA is cell-to-cell mobile.	poly(A) binding protein 2
7.45064	7.63748	7.1561	7.27018	7.65028	7.74993	8.01242	7.7871	174909291746278	1.0571	0.0801147	A0A067F0T0	HSP90.1	heat shock protein 90.1	Encodes a cytosolic heat shock protein AtHSP90.1. AtHSP90.1 interacts with disease resistance signaling components SGT1b and RAR1 and is required for RPS2-mediated resistance. The mRNA is cell-to-cell mobile.	heat shock-like protein
7.49365	7.82912	7.34939	7.36282	7.77444	7.97147	7.96792	8.0077	184663744044811	1.05615	0.078818	A0A067GTX2	AT1G01390	AT1G01390	Phosphatidylinositol 4-phosphate 5-kinase (PIP5K) enzyme family member.	UDP-Glycosyltransferase superfamily protein
6.13424	6.27641	6.40867	6.10779	6.66406	6.52247	6.6349	6.79255	249441020920578	1.06767	0.0944684	A0A067DC96	AT3G52500	AT3G52500	Eukaryotic aspartyl protease family protein
6.15354	6.43724	6.12186	6.06641	6.7045	6.47185	6.5729	6.71991	222792492343566	1.06821	0.0951913	A0A067GJT0	AT5G67630	AT5G67630	P-loop containing nucleoside triphosphate hydrolases superfamily protein
7.02659	7.30694	6.68971	6.62975	7.23931	7.31752	7.38121	7.40619	139679490813979	1.06116	0.0856409	A0A067ESV0	BETA-UP	beta-ureidopropionase	PYD3 encodes a beta-ureidopropionase which, when expressed in E. coli, has been shown to convert beta-ureidopropionate into beta-alanine. It localizes to the cytosol and plays an important role in uracil degradation.	beta-ureidopropionase
7.06805	7.11445	6.73556	6.61632	7.23929	7.32418	7.36688	7.29636	182214037244455	1.06146	0.0860529	A0A067EYP8	MAT3	methionine adenosyltransferase 3	methionine adenosyltransferase 3
7.72553	7.95218	7.29672	7.37931	8.04224	8.02805	7.91158	8.06687	145248886774242	1.05584	0.078394	A0A067FJP5	ACT11	actin-11	Encodes an actin that is expressed predominantly during reproductive development.	actin-11
6.12619	6.56482	6.34188	6.20499	6.71222	6.67186	6.79321	6.75712	227238735538485	1.06722	0.09386	A0A067FZT4	OVA2	ovule abortion 2	tRNA synthetase class I (I, L, M and V) family protein
NaN	5.66106	5.4642	5.35077	5.91924	5.85673	5.77442	6.11654	185284955077747	1.07734	0.107467	A0A067GNF7	AT1G68260	AT1G68260	Thioesterase superfamily protein
8.40312	8.46019	8.55206	8.51943	8.97956	8.88036	8.87933	8.90136	436252457131781	1.05027	0.0707571	A0A067H6D4	RCI3	RARE COLD INDUCIBLE GENE 3	Encodes a cold-inducible cationic peroxidase that is involved in the stress response. In response to low temperature, RCI3 transcripts accumulate in the aerial part and in roots of etiolated seedlings but only in roots of light-grown seedlings. The mRNA is cell-to-cell mobile.	Peroxidase superfamily protein
6.71864	6.88432	6.42116	6.9207	7.0294	7.31992	7.20601	7.09781	177119564735284	1.0634	0.0886849	A0A067DY17	AT5G57460	AT5G57460	TPLATE complex subunit involved in clathirin mediated endocytosis.	muniscin carboxy-terminal mu-like domain protein
7.47085	7.36236	7.18968	7.1186	7.57843	7.91351	7.69912	7.66101	213791196111225	1.0587	0.0822922	A0A067E7G0	SBT5.4	AT5G59810	Subtilase family protein
7.14289	7.6193	7.1609	7.25992	7.70986	7.66662	7.73177	7.79002	203091861257727	1.05878	0.082397	A0A067FTW0	UBP12	ubiquitin-specific protease 12	Encodes a ubiquitin-specific protease which together with UBP13 deubiquitinates DA1, DAR1 and DAR2, hence reducing their peptidase activity. Works upstream of DA1, DAR1 and DAR2 to restrict their protease activity and hence fine-tune plant growth and development.	ubiquitin-specific protease 12
6.43344	6.51394	6.25344	6.23862	6.59419	6.89077	6.86219	6.81111	238763044400841	1.06756	0.0943237	A0A067DJX2	AT5G26360	AT5G26360	TCP-1/cpn60 chaperonin family protein
6.95316	7.17936	6.86009	6.85977	7.4635	7.30944	7.39275	7.40723	272002127327798	1.06177	0.0864758	A0A067H4Y5	IMPA-1	importin alpha isoform 1	Encodes importin alpha involved in nuclear import. Protein interacts with Agrobacterium proteins VirD2 and VirE2. Is not individually essential for Agrobacterium-mediated root transformation, but when overexpressed can rescue the impa-4 decreased transformation susceptibility phenotype.	importin alpha isoform 1
5.85236	6.59817	6.1802	6.098	6.55029	6.66431	6.56266	6.67357	145764966068574	1.06964	0.0971249	A0A067ESB2	VEP1	VEIN PATTERNING 1	encodes a progesterone-5beta-reductase-like protein. It has enone reductase activity against a wide range of substrates, including 3-oxo-&#916	0
7.66131	7.91878	7.52624	7.53255	8.04505	8.12354	8.09461	8.09867	24415622101077	1.05624	0.078931	A0A067DI47	AT4G13780	AT4G13780	methionine-tRNA ligase, putative / methionyl-tRNA synthetase, putative / MetRS
7.20856	7.27811	7.25189	7.0163	7.55145	7.58887	7.63616	7.70206	315617095602264	1.05994	0.083988	A0A067ECI6	NUC-L1	nucleolin like 1	Encodes ATNUC-L1 (NUCLEOLIN LIKE 1), the predominant form of the two nucleolin proteins found in Arabidopsis. This protein is involved in rRNA processing, ribosome biosynthesis, and vascular pattern formation. PARL1 localizes to the nucleolus and parl1 mutants accumulate elevated levels of the unspliced 35S pre-rRNA. parl1 mutants also have defects in cotyledon, leaf, sepal, and petal vein patter…	nucleolin like 1
6.22577	6.52624	6.2373	6.09688	6.59058	6.78227	6.70452	6.73607	23131203375766	1.06885	0.0960627	A0A067GD83	VPS54	AT4G19490	Putative homolog of yeast Vps54. Thought to associate with POK and ATVPS53 in a plant GARP-like complex involved in the membrane trafficking system.	VPS54
7.93429	8.14859	7.74589	7.6771	8.21525	8.349	8.35241	8.31739	210265481479019	1.05485	0.0770417	A0A067F387	VLN4	villin 4	Encodes a major actin filament bundling protein that is involved in root hair growth through regulating actin organization in a Ca2+-dependent manner.	villin 4
7.37116	7.6644	7.39333	7.25075	7.76498	7.95113	7.93899	7.76061	227221945920907	1.05849	0.0820126	A0A067EJD9	NPL41	NPL4-like protein 1	NPL4-like protein 1
7.79104	8.00083	7.67327	7.62566	7.92462	8.17842	8.16603	8.55797	150381057941668	1.05584	0.0783971	A0A067H5C3	AT4G02340	AT4G02340	alpha/beta-Hydrolases superfamily protein
8.07379	8.32343	8.16681	8.07435	8.37033	8.99042	8.42884	8.58846	154498522581702	1.0533	0.0749188	A0A067DL13	TPX1	thioredoxin-dependent peroxidase 1	thioredoxin-dependent peroxidase	thioredoxin-dependent peroxidase 1
7.14054	7.34974	6.99537	6.76781	7.34738	7.57521	7.59608	7.47458	174218484969958	1.06158	0.08621	A0A067H4P6	AT2G45540	AT2G45540	WD-40 repeat family protein / beige-like protein
6.23167	6.49287	NaN	6.04839	6.65766	NaN	6.69564	6.72871	154068134535163	1.06973	0.0972506	A0A067DR70	TIF3H1	translation initiation factor 3 subunit H1	Encodes eukaryotic initiation factor 3H1 subunit (TIF3H1).	translation initiation factor 3 subunit H1
6.37765	6.89451	6.79583	6.82964	7.11022	7.09295	7.21344	7.22654	192710205843348	1.0649	0.0907112	A0A067EG34	HCF101	HIGH-CHLOROPHYLL-FLUORESCENCE 101	Encodes chloroplast protein HCF101 (high chlorophyll fluorescence 101). Serves as a chloroplast scaffold protein that specifically assembles [4Fe-4S] clusters and transfers them to the chloroplast membrane and soluble target proteins.	ATP binding protein
7.65023	7.79689	7.73227	7.45212	7.9384	8.23092	8.1002	8.11046	241207433413544	1.05708	0.0800857	A0A067G581	RANGAP2	RAN GTPase activating protein 2	Encodes RAN GTPase activating protein 2. The protein is localized to the nuclear envelope during interphase.	RAN GTPase activating protein 2
7.96584	8.25245	7.83285	7.49591	8.27818	8.37304	8.31966	8.32716	14878365695441	1.0555	0.077932	A0A067FNS1	AT3G09200	AT3G09200	Ribosomal protein L10 family protein
7.45866	7.7191	7.29297	7.25321	7.58529	7.99947	7.97177	7.92238	165779154683992	1.05904	0.0827594	A0A067DZG1	T3P18.20	AT1G62640	3-ketoacyl-acyl carrier protein synthase III;(source:Araport11)
7.04868	7.13297	6.72345	6.60209	7.08828	7.46406	7.41276	7.29733	155471427150437	1.06381	0.0892408	A0A067GFU6	AT5G47720	acetoacetyl-CoA thiolase 1	Encodes a functional acetoacetyl-CoA thiolase that is functionally redundant with AACT2. Loss-of-function mutants show no apparent growth phenotypes.	Thiolase family protein
7.39923	7.59289	7.31639	7.23132	7.77833	7.79772	7.79089	7.93465	267359362617715	1.05964	0.0835741	A0A067GNR1	UPL1	ubiquitin-protein ligase 1	encodes a ubiquitin-protein ligase containing a HECT domain. There are six other HECT-domain UPLs in Arabidopsis.	LOW protein: E3 ubiquitin ligase-like protein
6.67776	6.91911	6.50657	6.4247	7.02669	7.0348	7.11273	7.12295	21196870175592	1.06668	0.0931338	A0A067G327	TEX1	AT5G56130	Encodes a component of the putative Arabidopsis THO/TREX complex: THO1 or HPR1 (At5g09860), THO2 (At1g24706), THO3 or TEX1 (At5g56130), THO5 (At5g42920, At1g45233), THO6 (At2g19430), and THO7 (At5g16790, At3g02950). THO/TREX complexes in animals have been implicated in the transport of mRNA precursors. Mutants of THO3/TEX1, THO1, THO6 accumulate reduced amount of small interfering (si)RNA, sugges…	Transducin/WD40 repeat-like superfamily protein
6.18324	5.86588	6.24438	6.08916	6.52606	6.70238	6.49585	6.4323	233325764556496	1.07275	0.10132	A0A067DDZ5	AT5G03370	AT5G03370	acylphosphatase family
7.26545	7.5079	7.20435	7.28317	8.20926	7.64568	7.53268	7.64762	142939288533632	1.06064	0.0849341	A0A067GBI4	OVA9	ovule abortion 9	glutamine-tRNA ligase, putative / glutaminyl-tRNA synthetase, putative / GlnRS
6.98055	7.12467	6.83908	6.66267	7.257	7.34212	7.38485	7.39741	228221973499854	1.06427	0.0898703	A0A067H6I5	GH3.17	AT1G28130	Encodes an IAA-amido synthase that conjugates Asp and other amino acids to auxin in vitro. Lines carrying insertions in this gene are hypersensitive to auxin.	Auxin-responsive GH3 family protein
6.03546	6.28156	6.10502	NaN	6.62699	6.34127	6.62526	6.74395	18745909636321	1.07225	0.100647	A0A067E077	AT1G48900	AT1G48900	Signal recognition particle, SRP54 subunit protein
7.35622	7.55328	7.20666	7.08242	7.58392	7.72001	7.82532	7.84827	203170339566655	1.06093	0.0853227	A0A067G279	AT1G74910	AT1G74910	KONJAC1 is imilar to sugar pyrophosphorylases but has an insertion of 2 AA in the pyrophosphorylase consensus motif that is highly conserved in GMPPs. It lacks GDP-mannose pyrophosphorylase activity but can simulate the GDP-mannose pyrophosphorylase activity of VTC1.	ADP-glucose pyrophosphorylase family protein
5.89749	5.98741	6.21654	5.94861	6.2547	6.63035	6.41193	6.53509	221827566616188	1.0741	0.103123	A0A067FCM9	CID4	CTC-interacting domain 4	hydroxyproline-rich glycoprotein family protein, similar to Mrs16p (GI:2737884) (Saccharomyces cerevisiae)	0
6.66545	6.73058	6.63904	6.40597	7.09441	7.02921	6.88909	7.21299	241531701628842	1.0675	0.0942301	A0A067EVJ8	RFS5	AT5G40390	Encodes a protein which might be involved in the formation of verbascose. A T-DNA insertion mutant was shown to have a decreased amount of verbascose (as well as mannitol) whereas the levels of raffinose and stachyose remained unchanged. Enhances drought tolerance through raffinose synthesis or galactinol hydrolysis.
6.70535	7.28687	6.81322	6.63629	7.20072	7.38531	7.3539	7.28733	158065545493983	1.06507	0.0909425	A0A067GVI7	PP2A-2	protein phosphatase 2A-2	Encodes one of the isoforms of the catalytic subunit of protein phosphatase 2A: AT1G59830/PP2A-1, AT1G10430/PP2A-2, At2g42500/PP2A-3, At3g58500/PP2A-4 [Plant Molecular Biology (1993) 21:475-485 and (1994) 26:523-528	0
7.53851	7.93149	7.6889	7.50346	8.08281	8.13629	8.07547	8.1566	238738982093155	1.05834	0.0818023	A0A067E090	LOS1	LOW EXPRESSION OF OSMOTICALLY RESPONSIVE GENES 1	encodes a translation elongation factor 2-like protein that is involved in cold-induced translation. Mutations in this gene specifically blocks low temperature-induced transcription of cold-responsive genes but induces the expression of CBF genes and mutants carrying the recessive mutations fail to acclimate to cold and is freezing sensitive.	Ribosomal protein S5/Elongation factor G/III/V family protein
6.28069	6.17449	NaN	6.25578	6.58158	6.65866	6.71121	6.78597	324706660828398	1.07173	0.0999381	A0A067H8C4	RanBPM	Ran-binding protein in the microtubule-organizing centre	Encodes a homologue of human RanBPM that belongs to the uncharacterized family of plant SPRY, LisH, CTLH and CRA domain-containing proteins.	SPla/RYanodine receptor (SPRY) domain-containing protein
6.92463	7.13328	6.87644	6.35811	7.17322	7.33831	7.389	7.18335	137980136159218	1.06564	0.091718	A0A067GNK9	PCK1	phosphoenolpyruvate carboxykinase 1	Encodes a phosphoenolpyruvate carboxykinase that localizes to the cytosol.	phosphoenolpyruvate carboxykinase 1
5.92107	6.19622	6.03289	6.10228	6.6428	6.53389	6.29029	6.5772	245562941383464	1.07388	0.10283	A0A067GQ56	VAMP726	vesicle-associated membrane protein 726	member of Synaptobrevin -like protein family	0
7.12642	7.15674	6.5866	6.56939	7.17593	7.25771	7.37478	7.4246	139242492308482	1.06538	0.0913631	A0A067GI57	AT4G37210	AT4G37210	Encodes a predominantly nuclear histone chaperone that promotes [H3-H4]2 tetrasome formation and does not promote disassembly of in vitro preassembled tetrasomes.	Tetratricopeptide repeat (TPR)-like superfamily protein
7.25834	7.59693	7.17827	7.18795	7.77235	7.60255	7.83774	7.80387	215484549961069	1.06143	0.0860071	A0A067FUQ0	ASN1	glutamine-dependent asparagine synthase 1	encodes a glutamine-dependent asparagine synthetase, the predicted ASN1 peptide contains a purF-type glutamine-binding domain, and is expressed predominantly in shoot tissues, where light has a negative effect on its mRNA accumulation. Expression is induced within 3 hours of dark treatment, in senescing leaves and treatment with exogenous photosynthesis inhibitor. Induction of gene expression was…	glutamine-dependent asparagine synthase 1
8.16234	8.45319	7.81348	7.69528	8.42425	8.48325	8.45125	8.56114	137342736013245	1.0559	0.0784665	A0A067EA96	ChlAKR	Chloroplastic aldo-keto reductase	Encodes an NADPH-dependent aldo-keto reductase that can act on a wide variety of substrates in vitro including saturated and unsaturated aldehydes, steroids, and sugars. GFP-tagged AKR4C9 localizes to the chloroplast where it may play a role in detoxifying reactive carbonyl compounds that threaten to impair the photosynthetic process. Transcript levels for this gene are up-regulated in response t…	NAD(P)-linked oxidoreductase superfamily protein
5.95336	6.15455	5.89341	5.44564	6.5287	6.09348	6.24144	6.38546	13640642523951	1.07686	0.10683	A0A067ECH2	NCLPP7	nuclear-encoded CLP protease P7	One of several nuclear-encoded ClpPs (caseinolytic protease). Contains a highly conserved catalytic triad of Ser-type proteases (Ser-His-Asp). The name reflects nomenclature described in Adam et. al (2001). This mitochondrial CLPP2 assists coordination and homeostasis of respiratory complexes.	nuclear-encoded CLP protease P7
7.72839	7.73291	7.08621	7.34803	7.88897	7.96938	8.00753	7.83769	14987728443071	1.06048	0.0847152	A0A067HDF0	XSP1	xylem serine peptidase 1	xylem serine peptidase 1
6.67556	7.22369	6.5866	6.46245	7.26713	7.25118	7.10432	7.13535	140066765240241	1.06715	0.0937681	A0A067GLX5	ISPF	isoprenoid F	Encodes a protein with 2C-methyl-D-erythritol 2,4-cyclodiphosphate synthase activity. The protein's activity was confirmed by heterologous expression of phenotypic complementation of the E. coli ispF mutant. Plants defective in this gene display an albino lethal phenotype.Homolog of E. coli IspF	isoprenoid F
6.9815	6.96208	6.44005	6.44079	7.166	7.1201	7.23251	7.12572	157669766937711	1.06785	0.0947026	A0A067FY52	AT2G20690	AT2G20690	A synthetic gene encoding the catalytic domain of the Arabidopsis thaliana gene At2g20690 was recombinant expressed in E. coli demonstrating the molecular function of riboflavin synthase. The mRNA is cell-to-cell mobile.	lumazine-binding family protein
7.71732	7.5474	7.65154	7.47404	8.04225	8.05397	8.10086	8.01513	369239105331252	1.05995	0.0839976	A0A067FC44	CCS	copper chaperone for SOD1	Copper-zinc superoxide dismutase copper chaperone (delivers copper to the Cu-Zn superoxide dismutase). Localized to the chloroplast. Expressed in roots and shoots. Up-regulated in response to copper and senescence. The AtACC activates all three CuZnSOD activities located in three different subcellular compartments. Contains three domains, central, ATX-1 like and C-terminal. ATX-1 like domain esse…	copper chaperone for SOD1
9.01579	9.22883	8.73855	8.40151	9.25382	9.35056	9.31382	9.29136	135136396961862	1.05157	0.0725487	A0A067FDS3	PGK	phosphoglycerate kinase	Encodes cytosolic phosphoglycerate kinase (PGK3). Expression studies in PGK mutants showed that PGK1 and PGK3 were down-regulated in pgk3.2 and pgk1.1, respectively. These results indicate that the down-regulation of photosynthetic activity could be a plant strategy when glycolysis is impaired to achieve metabolic adjustment and optimize growth.	phosphoglycerate kinase
7.28611	7.70099	7.3191	7.14154	7.7719	7.81365	7.835	7.85356	203864094596636	1.06202	0.0868116	A0A067FQW4	RPT2a	regulatory particle AAA-ATPase 2A	RPT2a encodes the 26S proteasome subunit. It is required for root meristem maintenance, and regulates gametogenesis. RPT2a is also shown to regulate gene silencing via DNA methylation.	regulatory particle AAA-ATPase 2A
6.30535	5.98251	6.14417	5.77309	6.54138	6.66102	6.56246	6.26683	174280494338731	1.07546	0.104957	A0A067E8U8	VEP1	VEIN PATTERNING 1	encodes a progesterone-5beta-reductase-like protein. It has enone reductase activity against a wide range of substrates, including 3-oxo-&#916	0
6.11485	6.49758	6.32286	6.0784	6.71016	6.78328	6.56482	6.78251	221689639220541	1.07304	0.101708	A0A067GNK4	FYPP1	flower- specific, phytochrome-associated protein phosphatase 1	Calcineurin-like metallo-phosphoesterase superfamily protein
6.50164	6.55999	6.18562	6.30788	6.73925	6.84833	6.91899	6.87659	253506589708442	1.07153	0.0996762	A0A067GUV8	AT3G50210	AT3G50210	2-oxoglutarate (2OG) and Fe(II)-dependent oxygenase superfamily protein
7.28933	7.64191	7.33583	7.23734	7.7954	7.80349	7.85041	7.88926	256981762049926	1.06217	0.0870084	A0A067GYR5	HEMB1	AT1G69740	Encodes a putative 5-aminolevulinate dehydratase involved in chlorophyll biosynthesis.	Aldolase superfamily protein
6.18435	6.40642	6.24738	6.19014	6.75814	6.65953	6.68583	6.76218	367302683828439	1.07341	0.102204	A0A067GJZ8	FMN/FHY	riboflavin kinase/FMN hydrolase	Bifunctional enzyme that catalyzes hydrolysis of FMN to riboflavin, and phosphorylation of riboflavin to FMN. The mRNA is cell-to-cell mobile.	riboflavin kinase/FMN hydrolase
6.5867	6.49487	6.71527	6.42245	6.9219	6.97932	7.1328	7.02289	299319938996128	1.07009	0.0977277	A0A067E8R4	AT1G56050	AT1G56050	GTP-binding protein-like protein
7.30281	7.57586	7.21982	7.30018	7.78955	7.74851	7.82498	7.87627	285351731394462	1.06261	0.0876117	A0A067GLJ2	AT4G23460	AT4G23460	Adaptin family protein
6.45394	6.8205	6.81757	6.60117	7.12145	7.0942	7.00011	7.31885	22076925255412	1.06899	0.0962421	A0A067DFB0	TPS21	terpene synthase 21	Encodes a sesquiterpene synthase involved in generating all of the group A sesquiterpenes found in the Arabidopsis floral volatile blend. Strongly expressed in the stigma.	terpene synthase 21
6.2817	6.54446	6.11833	6.09909	6.61679	6.73109	6.69233	6.84691	217492620812205	1.07361	0.102475	A0A067F5V0	RGLG4	RING DOMAIN LIGASE 4	Encodes a ubiquitin ligase that is an essential upstream modulator of JA signaling in response to various stimuli.	Ca(2)-dependent phospholipid-binding protein (Copine) family
6.25202	6.65899	6.2116	6.00868	6.74507	6.67171	6.7704	6.78947	179979493688271	1.07343	0.102227	A0A067FHU0	AAE18	acyl-activating enzyme 18	Encodes a protein with similarity to acyl activating enzymes. AAE18 is localized to the peroxisome where it may be involved in metabolism of auxin precursors to active auxins.	acyl-activating enzyme 18
6.74045	6.81091	6.68634	6.48674	7.07602	7.1336	7.03831	7.32818	255794869827577	1.06929	0.0966495	A0A067FH54	AT3G15290	AT3G15290	3-hydroxyacyl-CoA dehydrogenase family protein
6.15801	6.55031	6.42109	5.8297	6.68779	6.70515	6.71205	6.7071	156790062231041	1.07424	0.103317	A0A067FRP5	#N/A	#N/A	#N/A
7.37407	7.73002	6.91696	7.13596	7.73431	7.6278	7.92403	7.7318	134350762962788	1.06382	0.0892597	A0A067GPA5	AT1G30910	AT1G30910	Molybdenum cofactor sulfurase family protein
5.94279	6.48551	6.19286	6.18962	6.87376	6.69491	6.40187	6.70151	16998483016864	1.07502	0.104362	A0A067FDE7	Y14	AT1G51510	This gene is predicted to encode a protein involved in the exon junction complex. Though there is a predicted RNA binding motif, in the Drosophila ortholog (33% identity), this motif mediates interactions with Mago and is not available for RNA binding. The Arabidopsis Y14 protein appears to be predominantly nucleolar, but there is also some evidence for its presence in the cytoplasm.	RNA-binding (RRM/RBD/RNP motifs) family protein
6.333	6.36687	6.64784	6.67872	7.03638	6.94573	6.8707	7.03784	247205514615639	1.07163	0.0998041	A0A067DRF8	AT2G43770	AT2G43770	Transducin/WD40 repeat-like superfamily protein
6.51666	6.94381	6.591	6.60804	7.07209	7.14387	7.0757	7.23963	240969454301007	1.07021	0.0978948	A0A067G9A6	AT1G63660	AT1G63660	GMP synthase (glutamine-hydrolyzing), putative / glutamine amidotransferase
6.11377	6.17554	5.97644	5.68294	6.3513	6.47089	6.55137	6.44846	214748129504726	1.07822	0.108655	A0A067GBL5	BCCP2	biotin carboxyl carrier protein 2	biotin carboxyl carrier protein isoform 2 (BCCP2) mRNA,	biotin carboxyl carrier protein 2
6.35027	6.62434	6.45358	6.37835	6.98737	6.79555	6.95642	6.94175	311199104055386	1.07264	0.101163	A0A067F701	UKL3	uridine kinase-like 3	One of the homologous genes predicted to encode proteins with UPRT domains (Uracil phosphoribosyltransferase). Five of these genes (At5g40870, At3g27190, At1g55810, At4g26510 and At3g27440) show a high level of identity, and are annotated as also containing a N-terminal uracil kinase (UK) domain. These genes are referred to as UKL1 (UK-like 1), UKL2, UKL3, UKL4 and UKL5, respectively.	uridine kinase-like 3
6.4182	6.6612	6.60395	6.40427	6.88258	6.92435	7.05186	7.10409	286902824873853	1.07188	0.100148	A0A067DVE0	TRS120	AT5G11040	Encodes a tethering factor required for cell plate biogenesis.	TRS120
5.47826	5.81164	5.85544	5.69218	6.1963	6.20803	6.06017	6.24919	260952703657695	1.08215	0.113905	A0A067GSC3	AT1G30070	AT1G30070	SGS domain-containing protein
8.33229	8.60242	7.98392	7.78973	8.54077	8.69138	8.6719	8.68455	136182384971519	1.05748	0.0806372	A0A067EHA8	Cpn60beta3	chaperonin-60beta3	Encodes a subunit of chloroplasts chaperonins that are involved in mediating the folding of newly synthesized, translocated, or stress-denatured proteins. Cpn60 subunits are: Cpn60alpha1 (At2g28000), AtCpn60alpha2 (At5g18820), AtCpn60beta1 (At1g55490), AtCpn60beta2 (At3g13470), AtCpn60beta3 (At5g56500), AtCpn60beta4 (At1g26230).	TCP-1/cpn60 chaperonin family protein
6.11716	6.40951	6.04776	6.02301	6.51004	6.57227	6.75052	6.65057	242224769089221	1.07667	0.10658	A0A067GE28	PEX7	peroxin 7	Encodes the peroxisomal targeting signal type 2 receptor that facilitates peroxisomal protein translocation. It recognizes proteins with the PTS2 consensus sequence (RLX5HL or a variant) within the first 30 or so amino acids. RNAi experiments suggest that PEX7 is necessary for the maintenance of glyoxysomal but not leaf peroxisomal function. The mRNA is cell-to-cell mobile.	peroxin 7
6.94494	6.95781	6.60892	6.58866	7.01305	7.32146	7.34712	7.30527	198017391785187	1.06961	0.0970908	A0A067DMI4	AT5G36930	AT5G36930	Disease resistance protein (TIR-NBS-LRR class) family
5.7285	6.09811	5.86689	5.89832	6.16483	6.49059	6.46004	6.36958	237333182143803	1.08025	0.111363	A0A067DDW0	GalAK	galacturonic acid kinase	Encodes a GHMP kinase family protein that acts as a galacturonic acid-1-phosphate kinase that catalyzes the production of galacturonic acid-1-phosphate. This is a precursor of the important cell wall building block UDP-galacturonic acid. Based on gene trap line GT8007, the gene appears to be expressed in a petal and stamen-specific manner, between flower stages 8 to 11, however, later RT-qPCR ana…	galacturonic acid kinase
6.99894	6.98939	6.85698	6.67766	7.23931	7.35095	7.42345	7.40362	283150277879591	1.06883	0.0960301	A0A067FE64	MC4	metacaspase 4	Encodes MCP2d, the predominant and constitutively expressed member of type II metacaspases (MCPs). MCP2d plays a positive regulatory role in biotic and abiotic stress-induced programmed cell death (PCD). Arabidopsis contains three type I MCP genes (MCP1a-c) and six type II MCP genes (MCP2aâ€“f): AtMCP1a/At5g64240, AtMCP1b/At1g02170, AtMCP1c/At4g25110, AtMCP2a/At1g79310, AtMCP2b/At1g79330, AtMCP2c…	metacaspase 4
5.79074	6.49159	6.31198	6.07663	6.72974	6.71429	6.5847	6.53879	16106701815483	1.07688	0.106851	A0A067GND1	RGTA1	RAB geranylgeranyl transferase alpha subunit 1	RAB geranylgeranyl transferase alpha subunit 1
6.2855	5.96934	5.94487	5.93787	6.30185	6.61899	6.7008	6.41352	20550600671295	1.07862	0.109181	A0A067DQH0	GPX2	glutathione peroxidase 2	glutathione peroxidase GPx	glutathione peroxidase 2
6.09833	6.16756	6.05161	6.02549	6.67062	6.41098	6.46477	6.69446	304341094203763	1.07796	0.108307	A0A067ETD7	AT5G09880	AT5G09880	Splicing factor, CC1-like protein
7.16877	7.2083	7.09467	6.963	7.45977	7.64095	7.64516	7.588	332760872509149	1.06679	0.0932758	A0A067E181	AT4G25890	AT4G25890	60S acidic ribosomal protein family
6.93391	7.06119	6.97283	6.90905	7.32351	7.45529	7.52135	7.47742	391923623325096	1.06818	0.095151	A0A067DS81	AGO1	AT1G48410	Encodes an RNA Slicer that selectively recruits microRNAs and siRNAs. There is currently no evidence that AGO1 Slicer is in a high molecular weight RNA-induced silencing complex (RISC). Mutants are defective in post-transcriptional gene silencing and have pleiotropic developmental and morphological defects. Through its action on the regulation of ARF17 expression, the protein regulates genes invo…
8.32557	8.51408	8.29498	8.03746	8.64251	8.77727	8.76611	8.89004	230039537238429	1.05739	0.0805108	A0A067E3Q8	VLN2	villin 2	Encodes a protein with high homology to animal villin.	villin 2
6.04971	5.91436	5.99768	5.71455	6.26019	6.46271	6.61219	6.24625	222674153669253	1.08046	0.111648	A0A067EJD7	CAC1	chloroplastic acetylcoenzyme A carboxylase 1	Encodes for the biotin carboxyl-carrier subunit of the multi-enzyme plastidial acetyl-coenzyme A carboxylase complex.	chloroplastic acetylcoenzyme A carboxylase 1
5.71808	5.73077	5.30383	NaN	5.87061	6.11289	6.29196	5.96978	151508420383577	1.08543	0.118272	A0A067DPM5	AT4G31530	AT4G31530	Atypical short-chain dehydrogenase-reductase that functions as a qH-relaxation factor,	NAD(P)-binding Rossmann-fold superfamily protein
6.96967	7.17259	6.8797	6.93223	7.37247	7.53416	7.49845	7.45745	321570759231637	1.06827	0.0952719	A0A067EG31	AT5G36230	AT5G36230	ARM repeat superfamily protein
8.40179	8.77121	8.36073	8.2527	8.71272	8.97601	8.93451	9.0721	189757375013413	1.0565	0.0792921	A0A067HG06	SAM-2	S-adenosylmethionine synthetase 2	Encodes an S-adenosylmethionine synthase that catalyzes the formation of S-adenosylmethionine from methionine and ATP. Functions in ethylene biosynthetic pathway.	S-adenosylmethionine synthetase 2
5.95797	6.86022	6.25411	6.25048	6.80417	6.81742	6.80889	6.80209	134230520378446	1.07542	0.104897	A0A067DZ64	OMT1	O-methyltransferase 1	A caffeic acid/5-hydroxyferulic acid O-methyltransferase. Interacts with 14-4-3 proteins in yeast 2 hybrid assay. AtOMT1 (At5g54160) encodes a flavonol 3?-O-methyltransferase that is highly active towards quercetin and myricetin. The substrate specificity identifies the enzyme as flavonol 3?-methyltransferase which replaces the former annotation of the gene to encode a caffeic acid/5-hydroxyferul…	O-methyltransferase 1
6.18161	6.53256	6.00606	NaN	6.66607	6.6702	6.75384	6.78019	179191308493119	1.07652	0.106377	A0A067E5H7	PSAN	AT5G64040	Encodes the only subunit of photosystem I located entirely in the thylakoid lumen. May be involved in the interaction between plastocyanin and the photosystem I complex. Phosphorylation of this protein is dependent on calcium.	photosystem I reaction center subunit PSI-N, chloroplast, putative / PSI-N, putative (PSAN)
6.70377	6.89781	6.09946	6.31003	6.96556	6.946	6.98105	7.0327	14023673625941	1.07359	0.102447	A0A067DZ06	AT3G47590	AT3G47590	alpha/beta-Hydrolases superfamily protein
6.7357	6.94925	6.58987	6.60207	7.09259	7.2163	7.39374	7.08998	23194710925293	1.07128	0.0993323	A0A067D6Z3	AT1G71170	AT1G71170	6-phosphogluconate dehydrogenase family protein
6.47459	6.83843	6.29412	6.35118	6.79251	6.94822	6.88832	7.24934	165123727647763	1.07397	0.10295	A0A067DNW6	AGD8	ARF-GAP domain 8	A member of ARF GAP domain (AGD), A thaliana has 15 members, grouped into four classes.	ARF-GAP domain 8
6.09359	6.38893	6.63233	6.07052	6.72767	6.87007	6.80554	6.7022	187033437117859	1.07624	0.105998	A0A067H0V3	MAGO	MAGO NASHI	Encodes a homologue of the exon junction complex (EJC) component MAGO that participates in intron-mediated enhancement of gene expression.	mago nashi family protein
7.85265	8.18726	7.65821	7.55944	8.22852	8.31611	8.32491	8.3123	185520150892013	1.06156	0.0861887	A0A067DVI5	VHA-A	vacuolar ATP synthase subunit A	Encodes catalytic subunit A of the vacuolar ATP synthase. Mutants are devoid of vacuolar ATPase activity as subunit A is encoded only by this gene and show strong defects in male gametophyte development and in Golgi stack morphology. The mRNA is cell-to-cell mobile.	vacuolar ATP synthase subunit A
5.53757	6.04145	5.78026	5.27775	6.06627	6.15806	6.30162	6.04395	149577003477931	1.08539	0.118207	A0A067FMR8	QPT	quinolinate phoshoribosyltransferase	At2g01350 encodes quinolinate phosphoribosyl transferase involved in NAD biosynthesis as shown by heterologous expression in E. coli.	quinolinate phoshoribosyltransferase
6.54456	6.78085	6.46938	6.3407	7.00687	6.91014	7.03313	7.11844	249667888401518	1.07396	0.102946	A0A067EP13	AT5G54750	AT5G54750	Part of multi-protein complex, acting as guanine nucleotide exchange factors (GEFs) and possibly as tethers, regulating intracellular trafficking.	Transport protein particle (TRAPP) component
7.92056	8.13352	7.88255	7.7944	8.34063	8.45208	8.39332	8.48253	307832662368467	1.06106	0.0855076	A0A067EEX9	AT1G62020	AT1G62020	Member of the Coat Protein I (COPI) complex is a seven-subunit coatomer complex consisting of the &#945	0
6.3826	6.75034	6.56851	6.43244	7.01857	6.97038	6.98668	7.09932	284770457759147	1.07427	0.103362	A0A067GWU3	AT5G13200	AT5G13200	Encodes a protein with unknown function that is involved in hormone mediated regulation of seed germination/dormancy.	GRAM domain family protein
7.12974	7.35428	6.92395	6.93526	7.51114	7.56922	7.58487	7.61958	246967505666324	1.0685	0.0955899	A0A067FGY4	EIF3G1	eukaryotic translation initiation factor 3G1	One of the 2 genes that code for the G subunit of eukaryotic initiation factor 3 (EIF3). The mRNA is cell-to-cell mobile.	eukaryotic translation initiation factor 3G1
7.27203	7.10706	6.85833	6.8464	7.3518	7.43564	7.70013	7.54159	205477398656367	1.06927	0.0966252	A0A067EF30	PRP40A	pre-mRNA-processing protein 40A	Binds the carboxyl-terminal domain (CTD) of the largest subunit of RNA polymerase II and functions as a scaffold for RNA processing machineries.	pre-mRNA-processing protein 40A
7.15802	7.45357	7.31842	7.16644	7.80612	7.72933	7.76121	7.74567	328431254841397	1.06688	0.0933934	A0A067GC93	AT2G35040	AT2G35040	AICARFT/IMPCHase bienzyme family protein
5.46285	5.93555	5.66539	5.60274	6.19697	6.04255	6.17218	6.20101	242896547984724	1.08586	0.11884	A0A067EHG3	LNO1	AT1G55540	Nuclear pore complex protein
6.29025	6.57662	5.91588	5.83144	6.6289	6.6987	6.56381	6.67196	149574847274221	1.07919	0.109948	A0A067F5K4	AT3G60510	AT3G60510	ATP-dependent caseinolytic (Clp) protease/crotonase family protein
7.35373	7.22202	7.26942	7.31137	7.78324	7.69309	7.76723	7.86612	442097340869313	1.06699	0.0935439	A0A067F4E2	ERMO2	ENDOPLASMIC RETICULUM MORPHOLOGY 2	Encodes SEC24a/ERMO2. Required for endoplasmic reticulum (ER) morphology. Has epistatic interactions with AT1G55350, AT3G59420, and AT3G10525.	Sec23/Sec24 protein transport family protein
5.41604	5.69531	5.14343	4.97487	5.65773	5.71238	5.96937	5.844	152185944577783	1.09203	0.127017	A0A067G6N3	AT2G17930	AT2G17930	Component of the SPT module of the SAGA complex.	Phosphatidylinositol 3- and 4-kinase family protein with FAT domain-containing protein
7.00379	7.31242	6.88983	6.66072	7.31317	7.70766	7.46668	7.33579	162035794340949	1.07021	0.0978943	A0A067FQV8	RPT2a	regulatory particle AAA-ATPase 2A	RPT2a encodes the 26S proteasome subunit. It is required for root meristem maintenance, and regulates gametogenesis. RPT2a is also shown to regulate gene silencing via DNA methylation.	regulatory particle AAA-ATPase 2A
8.08613	8.23712	7.82605	7.6494	8.39419	8.44749	8.5113	8.40308	197209603044088	1.06155	0.0861789	A0A067FIB1	PKT3	peroxisomal 3-ketoacyl-CoA thiolase 3	Encodes an organellar (peroxisome, glyoxysome) 3-ketoacyl-CoA thiolase, involved in fatty acid b-oxidation during germination and subsequent seedling growth. Mutants have defects in glyoxysomal fatty acid beta-oxidation. EC2.3.1.16 thiolase.	peroxisomal 3-ketoacyl-CoA thiolase 3
6.68931	6.52536	6.43682	6.17775	6.74618	7.12289	6.76058	7.16147	170864669427547	1.07596	0.105618	A0A067GGI7	AT5G45950	AT5G45950	GDSL-motif esterase/acyltransferase/lipase. Enzyme group with broad substrate specificity that may catalyze acyltransfer or hydrolase reactions with lipid and non-lipid substrates.	GDSL-like Lipase/Acylhydrolase superfamily protein
5.57034	5.5962	5.68833	5.57848	5.85123	6.38613	6.21651	5.94277	209333051255155	1.08752	0.121036	A0A067EUL9	AT3G02100	AT3G02100	UDP-Glycosyltransferase superfamily protein
6.70573	7.30828	6.73243	6.81727	7.36337	7.31696	7.339	7.50945	17993540978939	1.07129	0.0993519	A0A067EIU1	TCP-1	T-complex protein 1 alpha subunit	Encodes a putative cytoplasmic chaperonin that is similar to mouse Tcp-1 (t complex polypeptide 1).	T-complex protein 1 alpha subunit
8.21132	8.48547	7.9985	7.99049	8.58077	8.71044	8.66782	8.69327	21951506456115	1.06016	0.0842877	A0A067GSR5	AT1G12000	AT1G12000	Phosphofructokinase family protein
6.01636	6.07937	5.71907	NaN	6.14654	6.68727	6.56566	6.32225	14602376819865	1.08288	0.114873	A0A067FZ97	AT5G66005	AT5G66005	Expressed protein
6.8893	7.31591	7.10564	6.70762	7.39945	7.52428	7.49596	7.56759	194630106482355	1.07027	0.0979726	A0A067EY25	KAB1	potassium channel beta subunit 1	potassium channel beta subunit 1
6.41767	6.6255	6.10264	6.10391	6.64342	6.83855	6.98907	6.7603	18215079377148	1.07848	0.109001	A0A067GFA7	DDI1	DNA-damage inducible 1	ubiquitin family protein
6.87945	7.28325	6.89992	6.79483	7.41355	7.48779	7.46817	7.47195	239290461004894	1.07122	0.0992542	A0A067G2Y3	PA200	proteasome activating protein 200	Encodes a protein that interacts with the 26S proteasome. Mutants are phenotypically indistinguishable from wild type plants under a variety of growth conditions. Protein levels increase upon exposure of seedlings to MG132, a specific, potent, reversible, and cell-permeable proteasome inhibitor.	proteasome activating protein 200
6.95668	7.37636	7.01497	6.90048	7.34698	7.60961	7.61223	7.66718	207073210850794	1.07036	0.0980932	A0A067HEW5	GT72B1	AT4G01070	the glycosyltransferase (UGT72B1) is involved in metabolizing xenobiotica (chloroaniline and chlorophenole). Comparison between wild type and knock-out mutant demonstrates the central role of this gene for metabolizing chloroaniline but significantly less for chlorophenole. The glucosyltransferase preferred UDP-xylose over UDP-glucose indicating its (additional) functioning as a xylosyltransferas…	UDP-Glycosyltransferase superfamily protein
7.06698	7.1407	6.81557	6.84668	7.24953	7.60183	7.35511	7.65136	212499158108545	1.07133	0.0994004	A0A067F892	HMGS	HYDROXYMETHYLGLUTARYL-COA SYNTHASE	Encodes a protein with hydroxymethylglutaryl-CoA synthase activity which was characterized by phenotypical complementation of the S. cerevisiae mutant. Involved in glucosinolate biosynthesis.	hydroxymethylglutaryl-CoA synthase / HMG-CoA synthase / 3-hydroxy-3-methylglutaryl coenzyme A synthase
6.1913	5.69971	5.49677	5.96621	6.30451	6.31292	6.33783	6.38737	17572396196467	1.08515	0.117897	A0A067E675	MEE66	maternal effect embryo arrest 66	F-box family protein
6.74588	6.86058	6.60309	6.65685	7.14406	7.12011	7.25422	7.34044	321835734089496	1.07416	0.103209	A0A067GDC3	AT2G07360	AT2G07360	TPLATE-associated SH3 domain containing protein.	SH3 domain-containing protein
5.72114	6.13954	5.87595	NaN	6.25869	6.42761	6.42778	6.52767	202694480255074	1.08427	0.116725	A0A067G3K8	GEK1	GEKO1	encodes a D-aminoacyl-tRNA deacylase. Involved in detoxification of D-aminoacyl-tRNA. Mutants also show ethanol-hypersensitive phenotype.	D-aminoacyl-tRNA deacylase
6.03899	6.61278	6.28699	5.96466	6.59149	6.73501	6.8459	6.72533	173705014805953	1.08008	0.11114	A0A067H6B5	DEG2	degradation of periplasmic proteins 2	Encodes DegP2 protease (DEGP2)	0
6.1018	6.26138	6.37158	5.8668	6.58088	6.727	6.39769	6.89035	177770863549905	1.08107	0.112455	A0A067FD55	#N/A	#N/A	#N/A
6.82968	6.71521	7.18536	6.76234	7.16237	7.58295	7.31969	7.42378	194498760384017	1.07261	0.101124	A0A067DLD5	TBL41	TRICHOME BIREFRINGENCE-LIKE 41	Encodes a member of the TBL (TRICHOME BIREFRINGENCE-LIKE) gene family containing a plant-specific DUF231 (domain of unknown function) domain. TBL gene family has 46 members, two of which (TBR/AT5G06700 and TBL3/AT5G01360) have been shown to be involved in the synthesis and deposition of secondary wall cellulose, presumably by influencing the esterification state of pectic polymers. A nomenclature…	TRICHOME BIREFRINGENCE-LIKE 41
6.65431	6.97015	6.13321	6.52455	7.12583	6.956	7.06104	7.13788	150887673978049	1.07604	0.105733	A0A067DU22	AT1G60680	AT1G60680	NAD(P)-linked oxidoreductase superfamily protein
6.47769	6.69115	6.2043	5.85198	6.92196	6.70738	6.70359	6.89099	140479764187302	1.07924	0.110014	A0A067DB37	HAOX1	AT3G14130	Aldolase-type TIM barrel family protein
7.81908	8.06989	7.64467	7.37262	8.18066	8.22898	8.25505	8.24218	183210365115059	1.06473	0.0904894	A0A067CZL7	AT5G12110	AT5G12110	Glutathione S-transferase, C-terminal-like;Translation elongation factor EF1B/ribosomal protein S6
5.54511	5.8761	5.66479	5.49275	6.12044	5.87788	6.33654	6.24705	205847846284669	1.08872	0.122631	A0A067GW66	AT1G34220	AT1G34220	ISTL1 acts with LIP5 in endosomal trafficking within the tapetum during pollen development. Mutants have reduced transmission through both male and female gametophytes.	Regulator of Vps4 activity in the MVB pathway protein
6.5293	6.7566	6.38042	6.22017	6.96146	6.92019	6.99361	7.02119	230635836772761	1.07764	0.107882	A0A067DQW9	VIP3	vernalization independence 3	VIP3 protein is composed of repeats of WD motif which is involved in protein complex formation. The gene is involved in flower timing and flower development. This gene is predicted to encode a protein with a DWD motif. It can bind to DDB1a in Y2H assays, and DDB1b in co-IP assays, and may be involved in the formation of a CUL4-based E3 ubiquitin ligase. Loss of gene function leads to a redistribu…	Transducin/WD40 repeat-like superfamily protein
6.44803	6.67589	6.03639	6.06691	6.60099	6.90044	6.8374	6.90138	159491129888961	1.07979	0.110757	A0A067FJW3	UBC7	ubiquitin carrier protein 7	ubiquitin conjugating enzyme E2	0
5.58102	5.72008	5.56169	5.24217	6.21841	5.67232	6.05047	6.18283	169854504963341	1.09134	0.126101	A0A067GCL2	MPK3	mitogen-activated protein kinase 3	Encodes a mitogen-activated kinase whose mRNA levels increase in response to touch, cold, salinity stress and chitin oligomers.Also functions in ovule development. Heterozygous MPK3 mutants in a homozygous MPK6 background are female sterile due to defects in integument development. MPK3 can be dephosphorylated by MKP2 in vitro. The mRNA is cell-to-cell mobile.	mitogen-activated protein kinase 3
7.87272	8.05679	7.58653	7.5002	8.18873	8.3153	8.28566	8.24569	206818486803503	1.0651	0.0909876	A0A067GEK0	KASI	3-ketoacyl-acyl carrier protein synthase I	Encodes beta-ketoacyl-[acyl carrier protein] synthase I (KASI). Crucial for fatty acid synthesis. Plays a role in chloroplast division and embryo development.	3-ketoacyl-acyl carrier protein synthase I
6.47397	6.6363	6.3968	6.24208	6.80829	6.98223	7.0016	6.97843	277909720464655	1.0785	0.109031	A0A067GN78	PDXH	AT5G49970	encodes the bifunctional pyridoxine (pyridoxamine) 5?-phosphate oxidase (PPOX)(EC 1.4.3.5) that is involved in the formation of pyridoxal 5'-phosphate (member of the vitamin B6 group). NAD(P)HX epimerase (AT5G49970) interconverts the two epimers of NAD(P)HX.
6.96935	7.35288	6.86247	6.71807	7.30655	7.56864	7.50344	7.54568	184163535370769	1.07245	0.10091	A0A067E0G2	DET3	DE-ETIOLATED 3	Encodes subunit C of the vacuolar H(+)-ATPase (V-ATPase). Bound and phosphorylated by AtWNK8. The mRNA is cell-to-cell mobile.	vacuolar ATP synthase subunit C (VATC) / V-ATPase C subunit / vacuolar proton pump C subunit (DET3)
6.33477	6.23298	5.47593	6.06496	6.5343	6.69253	6.44472	6.46029	134807069546952	1.08392	0.116259	A0A067GD32	AT5G58110	AT5G58110	chaperone binding / ATPase activator;(source:Araport11)
6.20904	6.624	6.2964	6.43707	6.92876	7.09576	6.8718	6.69432	220832919984111	1.07917	0.109924	A0A067G727	APS1	ATP sulfurylase 1	encodes ATP sulfurylase, the first enzyme in the sulfate assimilation pathway of Arabidopsis. It may also participate in selenium metabolism. The mRNA is cell-to-cell mobile.	ATP sulfurylase 1
7.19742	7.20061	7.41078	7.26826	7.75724	7.78818	7.81629	7.73985	413711280587022	1.06963	0.0971055	A0A067ER67	#N/A	#N/A	#N/A
7.24497	7.47227	6.93688	6.90134	7.56256	7.64786	7.73676	7.63453	195484219831483	1.07096	0.0989023	A0A067FLB6	AT2G30060	AT2G30060	Pleckstrin homology (PH) domain superfamily protein
8.1146	8.40747	7.85396	7.56274	8.44978	8.5049	8.53068	8.48043	150377591540616	1.06347	0.0887734	A0A067DL37	PKT3	peroxisomal 3-ketoacyl-CoA thiolase 3	Encodes an organellar (peroxisome, glyoxysome) 3-ketoacyl-CoA thiolase, involved in fatty acid b-oxidation during germination and subsequent seedling growth. Mutants have defects in glyoxysomal fatty acid beta-oxidation. EC2.3.1.16 thiolase.	peroxisomal 3-ketoacyl-CoA thiolase 3
7.33982	7.5848	7.05158	6.74544	7.6965	7.58629	7.69425	7.77394	146966270387048	1.07066	0.0984943	A0A067GUK4	AT3G63460	AT3G63460	Together with SEC31A a component of the coat protein complex II (COPII) which promotes the formation of transport vesicles from the endoplasmic reticulum (ER).	transducin family protein / WD-40 repeat family protein
7.37068	7.73426	7.26859	7.22682	7.8446	7.96476	7.91601	7.91029	229837234071905	1.06876	0.0959376	A0A067GZJ7	AT5G42250	AT5G42250	Zinc-binding alcohol dehydrogenase family protein
7.56659	7.84761	7.39761	7.26488	7.93827	8.03183	8.07285	8.07035	211271760937118	1.06771	0.0945252	A0A067F3T4	CAC2	acetyl Co-enzyme a carboxylase biotin carboxylase subunit	Encodes biotin carboxylase subunit (CAC2).	acetyl Co-enzyme a carboxylase biotin carboxylase subunit
6.21853	6.25702	5.78635	5.69895	6.44053	6.56362	6.4599	6.53359	187027339155925	1.08501	0.117702	A0A067FG02	MGE1	mitochondrial GrpE 1	Co-chaperone GrpE family protein
6.41927	6.96673	6.30636	6.38981	6.97982	7.06382	7.11379	6.96491	178316899570102	1.07822	0.108652	A0A067EMD7	RPT5A	regulatory particle triple-A ATPase 5A	Encodes RPT5a (Regulatory Particle 5a), one of the six AAA-ATPases of the proteasome regulatory particle. Essential for gametophyte development. In Arabidopsis, the RPT5 subunit is encoded by two highly homologous genes, RPT5a and RPT5b. RPT5a and RPT5b show accession-dependent functional redundancy. In Wassilewskija (Ws) accession: mutant alleles of RPT5a displayed 50% pollen lethality, indicati…	regulatory particle triple-A ATPase 5A
5.77672	6.22261	5.72436	5.6003	6.4198	6.1343	NaN	6.4691	141577430684511	1.08748	0.120982	A0A067DXI8	NUDX26	nudix hydrolase homolog 26	Encodes a ppGpp pyrophosphohydrolase.	nudix hydrolase homolog 26
6.72154	6.61646	6.70649	5.90624	6.83592	7.00002	7.08537	7.07669	13405766948145	1.07889	0.109548	A0A067GYI0	AT1G43690	AT1G43690	ubiquitin interaction motif-containing protein
6.98395	7.53914	6.82753	6.81878	7.59141	7.36422	7.57999	7.68155	150724428720084	1.07269	0.10124	A0A067HB29	TUB1	tubulin beta-1 chain	beta tubulin gene downregulated by phytochrome A (phyA)-mediated far-red light high-irradiance and the phytochrome B (phyB)-mediated red light high-irradiance responses	tubulin beta-1 chain
6.50218	6.47592	6.00911	NaN	6.82389	6.96355	6.87937	6.69934	173210136013509	1.08097	0.112327	A0A067E4G5	RAD23B	RADIATION SENSITIVE23B	Encodes a member of the RADIATION SENSITIVE23 (RAD23) family: AT1G16190(RAD23A), AT1G79650(RAD23B), AT3G02540(RAD23C), AT5G38470(RAD23D). RAD23 proteins play an essential role in the cell cycle, morphology, and fertility of plants through their delivery of UPS (ubiquitin/26S proteasome system) substrates to the 26S proteasome.	Rad23 UV excision repair protein family
5.83822	6.00596	5.86173	6.01654	6.31209	6.49114	6.51816	6.45174	363798105441683	1.08644	0.119614	A0A067E4M9	AT4G38710	AT4G38710	glycine-rich protein
7.32902	7.73508	7.25625	7.08003	7.94775	7.80601	7.85682	7.842	195372928669835	1.0698	0.0973429	A0A067DW69	CBSX3	CBS domain containing protein 3	Encodes a single cystathionine beta-Synthase domain-containing protein. Modulates development by regulating the thioredoxin system.	Cystathionine beta-synthase (CBS) family protein
6.85557	6.93152	6.38464	6.20771	7.12409	7.00608	7.13974	7.16445	153423331695908	1.0779	0.108221	A0A067FMP8	AT4G31860	AT4G31860	Protein phosphatase 2C family protein
6.89867	7.22931	7.20839	6.81385	7.48528	7.60145	7.51773	7.60277	246144728890573	1.07307	0.101747	A0A067F413	ABCF4	ATP-binding cassette F4	ABCF4 is one of five members of the ABCF gene family in Arabidopsis, which are homologs of the yeast ABCF protein GCN20. AT3G54540 is not a homolog of the yeast bZIP transcription factor GCN4.	general control non-repressible 4
6.1974	6.04476	6.17015	5.84471	6.55029	6.55438	6.61226	6.60261	312426911255592	1.08503	0.117732	A0A067G417	CPSRP54	chloroplast signal recognition particle 54 kDa subunit	mutant has Yellow first leaves	0
6.66872	6.23569	6.03555	6.55578	6.93328	6.77888	6.92045	6.92983	186142388033821	1.08106	0.112448	A0A067EM69	T21F11.18	AT1G15750	Encodes a protein with several WD40 repeats at the C-terminus and predicted protein-protein interaction domains at the N-terminus. Together with the TOPLESS-RELATED PROTEINS (TPRs), it is thought to be involved in transcriptional repression of root-promoting genes in the top half of the embryo during the transition stage of embryogenesis. It can also interact with IAA12 through the EAR domain of …
7.06159	7.11073	6.74603	6.4409	7.25877	7.47141	7.41459	7.28527	170951113636412	1.07569	0.10526	A0A067FJD9	AT2G40660	AT2G40660	Nucleic acid-binding, OB-fold-like protein
6.15743	6.57268	6.42271	5.83217	6.5909	6.80337	6.82629	6.83572	161948990050112	1.0829	0.114901	A0A067F3I0	GCH	GTP cyclohydrolase II	encodes GTP cyclohydrolase II that can functionally complement E. coli mutant deficient in this gene. It also has 3,4-dihydroxy-2-butanone-4-phosphate synthase activity which makes it a bifunctional enzyme involved in the formation of the pyrimidine and of the carbohydrate from GTP and ribulose-5-phosphate, respectively The mRNA is cell-to-cell mobile.	GTP cyclohydrolase II
7.02659	7.20321	6.81576	6.7072	7.31881	7.58124	7.33109	7.59487	208029252529013	1.0747	0.10394	A0A067HC96	PYR6	AT5G26667	encodes a uridine 5'-monophosphate (UMP)/cytidine 5'-monophosphate (CMP) kinase. The mRNA is cell-to-cell mobile.	P-loop containing nucleoside triphosphate hydrolases superfamily protein
6.02122	6.15132	5.8419	5.73282	6.49882	6.42901	6.44547	6.44816	282151333498851	1.08734	0.12081	A0A067EJP3	LSP1	LOSS OF SUSCEPTIBILITY TO POTYVIRUS 1	Cap-binding protein, binds to the 5' cap structure of nuclear-encoded mRNAs. Mutant is resistant to potyvirus infection.	Eukaryotic initiation factor 4E protein
6.57372	6.71928	6.47881	6.22932	7.08013	6.92062	7.03569	7.04398	251666309316668	1.07997	0.11099	A0A067EPC6	scpl35	serine carboxypeptidase-like 35	serine carboxypeptidase-like 35
7.06168	7.27874	6.7218	6.82831	7.72499	7.32819	7.35141	7.56648	180413646956117	1.0746	0.103795	A0A067DF93	PGDH	3-phosphoglycerate dehydrogenase	encodes a 3-Phosphoglycerate dehydrogenase The mRNA is cell-to-cell mobile.	D-3-phosphoglycerate dehydrogenase
7.72918	8.19491	7.7824	8.03211	8.45508	8.48017	8.43364	8.45888	251048234160911	1.06582	0.0919695	A0A067F9Z8	CSD2	copper/zinc superoxide dismutase 2	Encodes a chloroplastic copper/zinc superoxide dismutase CSD2 that can detoxify superoxide radicals. Its expression is affected by miR398-directed mRNA cleavage. Activation depends totally on CCS. Overexpression of a miR398-resistant form of CSD2 leads to more dramatic improvements in stress (hight light, Cu2+ and methyl viologen) tolerance than overexpression of wild-type CSD2. The mRNA is cell-…	copper/zinc superoxide dismutase 2
6.55783	6.68709	6.64502	6.28599	7.01814	7.12152	7.07451	7.05458	28786199375748	1.07995	0.110968	A0A067FPI1	KAK	AT4G38600	encodes a member of HECT ubiquitin protein ligase family that is involved in trichome cell morphogenesis. Mutants in this gene exhibit supernumerary trichome branches and increased DNA content.
6.70402	7.02382	6.66453	6.54349	7.18517	7.29001	7.27277	7.28202	259755012936853	1.07774	0.108015	A0A067E6J5	AT3G02760	AT3G02760	Class II aaRS and biotin synthetases superfamily protein
7.93973	8.23864	7.72452	7.45338	8.29889	8.30665	8.38771	8.4692	166404654169441	1.06717	0.0937895	A0A067F9E7	EDA9	embryo sac development arrest 9	Encodes a 3-phosphoglycerate dehydrogenase that is essential for embryo and pollen development.	D-3-phosphoglycerate dehydrogenase
6.79163	7.195	6.76706	6.66326	7.13221	7.40205	7.49633	7.49352	196113105654938	1.07686	0.106826	A0A067H204	AT2G45540	AT2G45540	WD-40 repeat family protein / beige-like protein
7.239	7.48454	7.0172	7.08433	7.81349	7.76609	7.68163	7.67434	253921583169252	1.07322	0.101942	A0A067EDB3	CRT3	calreticulin 3	Encodes one of three Arabidopsis calreticulins. In CRT-deficient mouse fibroblasts, this protein restores ER Ca2+ levels. Non-receptor component required for EFR-mediated immunity. Mutants show de-repressed anthocyanin accumulation in the presence of elf18, and EFR accumulation and signalling.	calreticulin 3
7.77436	7.89632	7.29204	7.1416	8.07491	8.08769	8.07227	7.9803	154036829786682	1.07012	0.0977696	A0A067GC02	GPX6	glutathione peroxidase 6	Encodes glutathione peroxidase. Exhibits moderate binding affinity with dinotefuran.	glutathione peroxidase 6
5.67142	6.39982	5.64839	5.86672	6.4623	6.22657	6.43342	6.57596	150003771427216	1.08954	0.123719	A0A067DKP2	AK3	aspartate kinase 3	encodes a monofunctional aspartate kinase	aspartate kinase 3
7.24642	7.44615	7.072	6.84536	7.62885	7.742	7.70729	7.64573	217268762344378	1.07389	0.102844	A0A067F3X5	AT-HF	HIS HF	encodes a glutamine amidotransferase and cyclase, catalyzes the fifth and sixth steps of the histidine biosynthetic pathway	HIS HF
7.32835	7.2529	7.36821	7.39398	7.89067	7.90086	7.84828	7.81815	518445168442463	1.07206	0.100387	A0A067DA13	#N/A	#N/A	#N/A
6.8605	7.26764	7.17971	7.00885	7.79666	7.40609	7.68882	7.54273	227280902218769	1.07478	0.104045	A0A067FFK4	LOX2	lipoxygenase 2	Chloroplast lipoxygenase required for wound-induced jasmonic acid accumulation in Arabidopsis.Mutants are resistant to Staphylococcus aureus and accumulate salicylic acid upon infection. The mRNA is cell-to-cell mobile.	lipoxygenase 2
6.51143	7.0892	6.47833	6.71697	7.19573	7.23108	7.23078	7.25598	202532792890009	1.07903	0.109733	A0A067ERR6	ASN3	asparagine synthetase 3	Encodes asparagine synthetase (ASN3).	asparagine synthetase 3
6.04115	6.10953	6.0461	5.82838	6.69935	6.26083	6.46981	6.71737	228137046011009	1.08833	0.122119	A0A067G432	SNRNP-G	probable small nuclear ribonucleoprotein G	Putative small nuclear ribonucleoprotein G
6.70568	7.06428	7.13602	6.812	7.39385	7.43374	7.5259	7.48935	261411236568481	1.07666	0.106562	A0A067G089	AT2G40290	AT2G40290	Encodes an eIF2alpha homolog that can be phosphorylated by GCN2 in vitro.	Eukaryotic translation initiation factor 2 subunit 1
7.16751	7.07432	6.68792	6.68646	7.41041	7.44745	7.50566	7.37812	219725313072763	1.07696	0.106969	A0A067FDJ7	ALDH5F1	aldehyde dehydrogenase 5F1	Encodes a mitochondrial succinic semialdehyde dehydrogenase (SSADH). Nomenclature according to Kirch, et al (2004).	aldehyde dehydrogenase 5F1
6.90348	6.95342	6.4322	6.54271	7.38126	7.19217	7.28638	7.10566	201605819961557	1.07952	0.110389	A0A067E0B2	CSR1	chlorsulfuron/imidazolinone resistant 1	Catalyzes the formation of acetolactate from pyruvate, the first step in valine and isoleucine biosynthesis. Requires FAD, thiamine pyrophosphate and Mg. Inhibited by the sulphonylurea herbicide, chlorsulphuron, and the imidazolinone herbicide, imazapyr. The obtained crystal structure of acetohydroxyacid synthase AHAS, EC 2.2.1.6)in complex with herbicides of the sulphonylurea and imidazolinone f…	chlorsulfuron/imidazolinone resistant 1
6.36412	7.00011	6.63531	6.89187	7.21904	7.26972	7.23329	7.30487	200998810328846	1.07941	0.110245	A0A067EYZ0	LOS4	LOW EXPRESSION OF OSMOTICALLY RESPONSIVE GENES 4	Encodes a putative DEAD-Box RNA Helicase and has RNA-dependent ATPase activity. Mutant is Sensitive to chilling stress and heat stress. Germination of the mutant is inhibited by ABA. LOS4 may be involved in temperature sensing. Is enriched in the nuclear envelope and also located in the cytoplasm. LOS4 is involved in export of poly A RNA. The mRNA is cell-to-cell mobile.	P-loop containing nucleoside triphosphate hydrolases superfamily protein
NaN	5.80718	5.63876	5.76012	5.93387	6.45735	6.3479	6.33938	187595851928856	1.09315	0.128497	A0A067F9V7	ABCF1	ATP-binding cassette F1	Member of GCN subfamily. Is one of 5 Arabidopsis homologs for the yeast protein GCN20, which is a F-type ATP binding cassette protein that functions together with yeast GCN1 and GCN2 in translational control. None of these five Arabidopsis homologs are individually required for GCN2 kinase activity.	ABC transporter family protein
6.26831	6.63761	6.31181	6.13198	6.86323	6.73566	6.8987	6.99144	237524654118288	1.08439	0.116887	A0A067F4I5	ERMO2	ENDOPLASMIC RETICULUM MORPHOLOGY 2	Encodes SEC24a/ERMO2. Required for endoplasmic reticulum (ER) morphology. Has epistatic interactions with AT1G55350, AT3G59420, and AT3G10525.	Sec23/Sec24 protein transport family protein
6.2678	6.77798	6.16727	5.94012	6.84327	6.86673	6.77492	6.81035	16229778073576	1.08516	0.117911	A0A067DX29	AT1G18270	AT1G18270	ketose-bisphosphate aldolase class-II family protein
6.11481	6.7953	6.15666	6.40592	6.86661	6.80274	6.99449	6.95451	179030671343348	1.08423	0.116676	A0A067E147	AT3G05190	AT3G05190	D-aminoacid aminotransferase-like PLP-dependent enzymes superfamily protein
7.68887	7.74625	7.311	7.02376	7.91803	7.93031	8.13973	7.93061	16304719992059	1.07218	0.100548	A0A067F0C7	AT1G14810	AT1G14810	encodes an aspartate semialdehyde dehydrogenase, which produces the branch point intermediate for lysine and threonine/methionine biosynthesis	semialdehyde dehydrogenase family protein
7.07907	6.51463	6.90954	6.77687	7.42176	7.3902	7.50527	7.11765	199454781074659	1.07899	0.109678	A0A067FEW4	AT4G20760	AT4G20760	NAD(P)-binding Rossmann-fold superfamily protein
6.27563	6.53988	6.21346	6.1678	6.73893	6.87763	6.93308	6.80284	292626004824402	1.08556	0.118433	A0A067FQA4	PBS2	PPHB SUSCEPTIBLE 2	Encodes a resistance signalling protein with two zinc binding (CHORD) domains that are highly conserved across eukaryotic phyla. Mutant has reduced RPS5 and RPM1 mediated resistance. Potentially involved in transduction of R gene mediated disease resistance. Required for R protein accumulation.
8.2347	8.1096	8.59289	7.6153	8.56471	8.74948	8.62988	8.76904	138947455637869	1.06637	0.0927129	A0A067FN46	AT3G20820	AT3G20820	Leucine-rich repeat (LRR) family protein
8.01507	8.25619	7.84496	7.73171	8.38516	8.56867	8.48876	8.56744	235427048523204	1.06789	0.0947603	A0A067FT46	2004-08-01	Argonaute family protein	AGO4 is a member of a class of PAZ/PIWI domain containing proteins involved in siRNA mediated gene silencing.Loss of function mutations have reduced site specific CpNpG and CpHpH methylation, abnormal ovule/megagametophyte develoment and increased susceptibility to bacterial pathogens including Tobacco rattle virus.
7.10593	7.15378	6.83862	7.00535	7.46378	7.57168	7.59332	7.63738	332488342198463	1.07695	0.106947	A0A067FYW9	HSK	homoserine kinase	Encodes a homoserine kinase (HSK) which produces O-phospho-L-homoserine (HserP), a compound at the branching point of methionine and threonine biosynthesis. HSK is found in the stromal fraction of chloroplasts. Mutation of this gene results in higher level of the amino acid homoserine and resistance to downy mildew pathogen Hyaloperonospora arabidopsidis.	homoserine kinase
7.57804	7.70371	7.2262	7.04169	7.97905	7.65364	8.11669	7.96555	160668136999431	1.07328	0.102021	A0A067GJX2	AT2G25970	AT2G25970	KH domain-containing protein
6.52566	6.74461	6.14017	5.92137	6.70406	6.87955	7.20573	6.71798	1321416300455	1.08588	0.118865	A0A067DX34	AT1G18270	AT1G18270	ketose-bisphosphate aldolase class-II family protein
6.08481	6.28932	6.22133	6.03788	6.63098	6.85719	6.65128	6.66952	335145031923694	1.08832	0.122103	A0A067F7H1	AT3G58600	AT3G58600	Adaptin ear-binding coat-associated protein 1 NECAP-1
7.13274	7.44585	7.29877	7.24062	7.83243	7.76885	7.8558	7.83716	369397146944432	1.07474	0.103987	A0A067F531	CSY2	citrate synthase 2	Encodes a peroxisomal citrate synthase that is expressed throughout seedling and shoot development.	citrate synthase 2
7.00538	7.47288	6.98652	6.95357	7.62265	7.6119	7.66577	7.69475	23229250296327	1.0766	0.106476	A0A067F7R6	AT2G42690	AT2G42690	alpha/beta-Hydrolases superfamily protein
6.30439	6.55271	6.17027	5.99129	6.71903	6.815	6.8626	6.8039	237396527967763	1.08721	0.120631	A0A067DTK5	AT1G04850	AT1G04850	ubiquitin-associated (UBA)/TS-N domain-containing protein
7.84875	8.23584	7.67528	7.42254	8.2267	8.40504	8.39745	8.33709	167898844508795	1.07004	0.0976587	A0A067GNP3	AT5G08570	AT5G08570	Pyruvate kinase family protein
6.2088	6.6843	6.29595	6.18108	6.89639	6.80691	6.8388	7.0135	23252638892012	1.08614	0.119215	A0A067F2U4	SDR5	short-chain dehydrogenase reductase 5	NAD(P)-binding Rossmann-fold superfamily protein
5.42455	5.58825	NaN	5.53861	6.01378	6.0825	6.09899	NaN	324284084401677	1.09932	0.13661	A0A067GEH3	AT4G33150	AT4G33150	This is a splice variant of the LKR/SDH locus. It encodes a bifunctional polypeptide lysine-ketoglutarate reductase and saccharopine dehydrogenase involved in lysine degradation. There is another splice variant that encodes a mono saccharopine dehydrogenase protein. Gene expression is induced by abscisic acid, jasmonate, and under sucrose starvation.	lysine-ketoglutarate reductase/saccharopine dehydrogenase bifunctional enzyme
6.32428	5.67833	6.36614	6.48389	6.58336	6.84831	6.88575	6.73127	152512399181751	1.08836	0.122159	A0A067FDK2	AT5G19350	AT5G19350	RBP45d is a component of the U1 small nuclear ribonucleoprotein and regulates alternative splicing.	RNA-binding (RRM/RBD/RNP motifs) family protein
6.96384	7.2686	6.96083	6.71452	7.44684	7.37512	7.56647	7.71591	217006578742885	1.07871	0.109304	A0A067E3D7	AT5G28900	AT5G28900	Calcium-binding EF-hand family protein
6.89265	7.42707	6.72105	6.50444	7.27577	7.43805	7.41066	7.61845	140609132964295	1.07979	0.110745	A0A067FTH3	TUB3	tubulin beta chain 3	encodes tubulin beta-2/beta-3 chain The mRNA is cell-to-cell mobile.	tubulin beta chain 3
6.86393	7.22083	6.91893	6.90993	7.41346	7.58924	7.5409	7.57029	303778334164637	1.07882	0.10946	A0A067H7P7	AT1G76810	AT1G76810	eukaryotic translation initiation factor 2 (eIF-2) family protein
8.05275	8.35693	7.956	7.62204	8.4538	8.57342	8.5777	8.58933	192698180318876	1.06898	0.0962351	A0A067EBT2	eEF-1Bb1	eukaryotic elongation factor 1B beta 1	Encodes a guanine nucleotide exchange factor that plays an important role in translation elongation. It is localized in the plasma membrane and cytosol. Mutants display ectopic lignin deposition as well as cell expansion defects
5.80019	6.37749	5.8339	5.99092	6.56236	6.48988	6.5274	6.63041	218130100002947	1.09197	0.126936	A0A067EV71	HEN2	hua enhancer 2	Encodes a putative DExH-box RNA helicase that acts redundantly with HEN1, HUA1, and HUA2 in the specification of floral organ identity in the third whorl.	RNA helicase, ATP-dependent, SK12/DOB1 protein
6.47277	6.42793	6.00114	NaN	6.9309	6.73481	6.87563	6.87632	202766033734262	1.0879	0.121541	A0A067DVB5	AT5G24165	AT5G24165	hypothetical protein
5.7135	6.28083	5.79731	5.59114	6.30322	6.39024	6.42855	6.47758	192527658712855	1.09481	0.130674	A0A067GMY7	AT4G08960	AT4G08960	phosphotyrosyl phosphatase activator (PTPA) family protein
7.19196	7.60913	7.2905	7.08514	7.76449	7.93999	7.92346	7.76607	2391892672985	1.07599	0.105671	A0A067FV88	AOC3	allene oxide cyclase 3	Encodes allene oxide cyclase, one of the enzymes involved in jasmonic acid biosynthesis. One of four genes in Arabidopsis that encode this enzyme. mRNA expression is upregulated in senescing leaves. Note: Nomenclature for Arabidopsis allene oxide cyclase 3 (AOC3, AT3G25780) gene is based on Stenzel et al. 2003 Plant Molecular Biology 51:895-911. AOC3 (AT3G25780) is also referred to as AOC2 in He …	allene oxide cyclase 3
6.91481	7.12752	6.76197	6.35943	7.17614	7.4098	7.43624	7.35963	173887884155082	1.08166	0.113242	A0A067GJW3	AT1G11360	AT1G11360	Adenine nucleotide alpha hydrolases-like superfamily protein
7.4385	7.74887	7.24847	7.08962	7.82159	7.99104	7.99788	7.94228	20347008512465	1.07544	0.104924	A0A067DDG9	EMB2024	EMBRYO DEFECTIVE 2024	Encodes a protein with 6-phosphoglucunolactonase activity that localizes to the chloroplasts and the peroxisome. However, mutant phenotypes observed in pgl3 mutant plants can be complemented with a chloroplast-targeted version of the protein. PGL3 likely functions in the oxidative branch of the pentose phosphate pathway. pgl3 mutant phenotypes suggest that it is important in pathogen defense and …	NagB/RpiA/CoA transferase-like superfamily protein
6.98506	7.27098	6.94389	6.69998	7.42055	7.60411	7.50221	7.60384	23663579468028	1.07996	0.110974	A0A067E2D7	AT3G02930	AT3G02930	Encodes a microtubule-associated protein.	weak chloroplast movement under blue light protein (DUF827)
5.4584	5.77704	6.0477	5.68006	6.42545	6.19174	6.2023	6.37452	219918539494297	1.09715	0.133757	A0A067FI91	NMD3	Nonsense-Mediated mRNA Decay 3	Encodes a protein involved in the nuclear export of the 60S ribosomal subunit and formation of the secondary cell wall.	nonsense-mediated mRNA decay NMD3 family protein
6.11851	6.08609	5.82317	6.0902	6.34619	6.78059	6.75937	6.46385	23153353797024	1.09255	0.127694	A0A067H8H2	AT2G47790	AT2G47790	Encodes GIGANTUS1 (GTS1), a member of Transducin/WD40 protein superfamily. Controls seed germination, growth and biomass accumulation.	Transducin/WD40 repeat-like superfamily protein
8.72843	9.02622	8.57533	8.11328	9.04752	9.22432	9.25309	9.15541	153812697179575	1.06495	0.090786	A0A067F2H8	AT1G56190	AT1G56190	One of a pair of plastid localized phosphoglycerate kinases involved in galactolipid biosynthesis. Functions redundantly with AT3g12780 (PGK1) in the chloroplast in the biosynthesis of thylakoid membrane galactolipids. Double mutants are photosynthetically incompetent, plants are albino and seedling lethal.	Phosphoglycerate kinase family protein
6.42829	6.91314	6.60182	6.16703	7.15739	6.94465	7.08009	7.16551	183683983939758	1.08569	0.118611	A0A067G9Z2	TUF	vacuolar ATP synthase subunit E1	Encodes a vacuolar H+-ATPase subunit E isoform 1 which is required for Golgi organization and vacuole function in embryogenesis. The mRNA is cell-to-cell mobile.	vacuolar ATP synthase subunit E1
6.68437	7.16027	6.80297	6.37583	7.07927	7.44038	7.41603	7.33031	166553155913233	1.08299	0.115014	A0A067F5R0	AT4G17260	AT4G17260	Lactate/malate dehydrogenase family protein
6.3386	6.15565	6.00072	6.28836	6.51407	6.86471	6.78194	6.86927	260298057200919	1.09065	0.125191	A0A067G1C6	WLIM2a	WLIM2a	Encodes a member of the Arabidopsis LIM proteins: a family of actin bundlers with distinct expression patterns. WLIM1, WLIM2a, and WLIM2b are widely expressed, whereas PLIM2a, PLIM2b, and PLIM2c are predominantly expressed in pollen. Regulates actin cytoskeleton organization.	GATA type zinc finger transcription factor family protein
7.56248	7.71144	7.16001	6.84291	7.81511	7.8645	7.91892	7.92539	152280225679258	1.07675	0.106687	A0A067E3L4	AT5G22620	AT5G22620	encodes a putative 2-carboxy-D-arabinitol 1-phosphate phosphatase	phosphoglycerate/bisphosphoglycerate mutase family protein
7.39466	7.73101	7.53401	7.61224	8.2368	8.17859	7.93607	8.17901	294118845345707	1.07461	0.103812	A0A067GVA6	ARPN	plantacyanin	Encodes plantacyanin one of blue copper proteins. Involved in anther development and pollination. Expressed in the transmitting tract of the pistil.	plantacyanin
6.20556	6.43568	6.11825	5.52296	6.55366	6.66165	6.73406	6.59171	153206458851576	1.09302	0.128314	A0A067F3H2	AT3G57890	AT3G57890	Tubulin binding cofactor C domain-containing protein
6.18006	6.03385	5.99132	5.95431	6.6869	6.39358	6.80344	6.5372	283789833772595	1.09361	0.129099	A0A067EVW0	AT3G13224	AT3G13224	Belongs to a member of the RNA-binding glycine-rich (RBG) gene superfamily.	RNA-binding (RRM/RBD/RNP motifs) family protein
6.89987	6.96333	6.72105	6.10948	7.15994	7.26968	7.29573	7.23349	154820110103436	1.08486	0.117503	A0A067GVH5	AT1G43690	AT1G43690	ubiquitin interaction motif-containing protein
6.69302	7.00702	6.61976	6.26565	7.14227	7.23864	7.30696	7.17061	195967499556303	1.0855	0.118359	A0A067H3E5	FKGP	L-fucokinase/GDP-L-fucose pyrophosphorylase	Encodes a bifunctional enzyme that has both L-fucokinase and GDP-L-fucose pyrophosphorylase activities. It catalyzes the two steps of the L-fucose salvage pathway for the generation of activated GDP-L-fucose. This pathway seems to be of minor importance for cell wall polysaccharide biosynthesis compared to the de novo GDP-L-fucose biosynthesis pathway in Arabidopsis.	L-fucokinase/GDP-L-fucose pyrophosphorylase
5.67493	6.20722	5.89785	5.77277	6.64334	6.37115	6.41437	6.40284	230841693107266	1.09676	0.133245	A0A067GRY5	AT1G60970	AT1G60970	SNARE-like superfamily protein
6.47609	6.97594	6.25709	6.46999	7.18467	6.95292	7.1381	7.18338	190048674740236	1.08709	0.120472	A0A067DWM7	AT1G18270	AT1G18270	ketose-bisphosphate aldolase class-II family protein
6.75347	6.97764	6.61367	6.22816	7.03525	7.38326	7.25631	7.18489	178439087216185	1.08606	0.119099	A0A067FN49	MLP28	MLP-like protein 28	MLP-like protein 28
7.00075	7.16306	6.55521	6.54565	7.22165	7.27478	7.24804	7.80784	145815518941108	1.08391	0.116238	A0A067HHD4	AT3G62940	AT3G62940	Induces cross-talks among epigenomes that altogether impact the regulation of approximately 7060 genes of which 186 genes associated with root development.	Cysteine proteinases superfamily protein
7.43248	7.50774	6.91116	7.18121	7.67134	7.93244	7.81981	7.89782	209379360022592	1.07884	0.109476	A0A067G042	AT4G02930	AT4G02930	GTP binding Elongation factor Tu family protein
7.24256	7.33043	7.23544	7.15764	7.81055	7.80722	7.80521	7.83314	54123007261493	1.07906	0.109775	A0A067G0T6	LIF2	LHP1-Interacting Factor 2	Encodes a heterogeneous nuclear ribonucleoprotein (hnRNP-Q) that is involved in the plant innate immune response and may function as a suppressor of cell-autonomous immunity.	RNA-binding (RRM/RBD/RNP motifs) family protein
7.76988	8.02022	7.52002	7.012	8.02665	8.20415	8.30641	8.07747	136446016931909	1.07561	0.105151	A0A067FC21	AT3G52960	AT3G52960	Plastid localized peroxiredoxin.	Thioredoxin superfamily protein
6.62163	6.77358	6.18935	5.97919	6.7108	6.7664	7.2113	7.16945	135035316317843	1.08974	0.12399	A0A067HBI5	CAT	catalase 2	Encodes a peroxisomal catalase, highly expressed in bolts and leaves. mRNA expression patterns show circadian regulation with mRNA levels being high in the subjective early morning. Loss of function mutations have increased H2O2 levels and increased H2O2 sensitivity. Mutants accumulate more toxic ions yet show decreased sensitivity to Li+. This decreased sensitivity is most likely due to an insen…
5.32183	5.27424	5.41822	5.78285	5.96978	5.94542	5.98754	6.194	237309636268243	1.1055	0.144699	A0A067GTD4	TCP15	TEOSINTE BRANCHED1/CYCLOIDEA/PCF 15	AtTCP15 is involved in the regulation of endoreduplication. Modulates GA-dependent stamen filament elongation by direct activation of SAUR63 subfamily genes through conserved target sites in their promoters. Promotes together with TCP8, 14 and 7 endoreduplication-dependent cell expansion in leaf.	TCP family transcription factor
7.83187	8.15429	7.39015	7.18615	8.08303	8.37201	8.12654	8.28084	134498828406551	1.07525	0.104678	A0A067E4P9	AT1G52360	AT1G52360	Coatomer, beta subunit
7.25273	7.39167	7.22513	7.10896	7.85683	7.68478	7.82876	7.91609	356410974722831	1.07964	0.110556	A0A067DEB3	MAML-4	methylthioalkylmalate synthase-like 4	Encodes an active Arabidopsis isopropylmalate synthase IPMS1. Involved in leucine biosynthesis. Do not participate in the chain elongation of glucosinolates. Expressed constitutively throughout the plant. Loss of IPMS1 can be compensated by a second isopropylmalate synthase gene IPMS2 (At1g74040). The mRNA is cell-to-cell mobile.	methylthioalkylmalate synthase-like 4
NaN	6.30682	5.96154	5.91125	6.66182	6.54165	6.57482	6.77089	230976070474611	1.09529	0.131308	A0A067EBA7	ILA	ILITYHIA	ILITHYIA (ILA) is a HEAT repeat protein involved in plant immunity. The gene is also involved in systemic acquired resistance induced by P. syringae expressing avrRps4. Loss-of-function mutants of ILA caused pleiotropic defects in the mutant plants. The mutant plants are smaller in size and the leaves are serrated and yellow to light green in color. Required for bacterium-triggered stomatal closu…	ILITYHIA
7.70835	8.07444	7.5366	7.19333	8.11383	8.2616	8.24666	8.20037	167543321161907	1.0757	0.105272	A0A067FXK2	VAB2	V-ATPase B subunit 2	One of three genes encoding the vacuolar ATP synthase subunit B1. The protein binds to and co-localizes with F-actin, bundles F-actin to form higher-order structure, and stabilizes actin filaments in vitro.	ATPase, V1 complex, subunit B protein
7.26806	7.30919	6.81929	6.43164	7.40882	7.6174	7.6782	7.43966	142628759695348	1.08322	0.115328	A0A067GWM2	AT2G03440.1	AT2G03440	Induced at the transcriptional level by Pseudomonas syringae pv. tomato infection.
5.96392	6.0622	6.16204	NaN	6.55131	6.61907	6.70962	6.68717	356318399511769	1.09551	0.131607	A0A067GFV9	AGD5	ARF-GAP domain 5	A member of ARF GAP domain (AGD), A thaliana has 15 members, grouped into four classes. Regulates membrane trafficking and organ separation.	ARF-GAP domain 5
6.25788	6.3518	6.37215	6.01487	6.81794	6.58933	6.75139	7.15655	214943359177575	1.09275	0.127967	A0A067EQ80	UBA2A	UBP1-associated protein 2A	encodes a nuclear protein that binds to RNA with a specificity for oligouridylates in vitro. Along with UBP1 and UBA1a, it may act as a component of a complex recognizing U-rich sequences in plant 3'-UTRs and contributing to the stabilization of mRNAs in the nucleus.	UBP1-associated protein 2A
7.51892	7.71112	7.18066	7.05018	7.91046	7.89702	8.0584	7.91372	199820240172856	1.0787	0.1093	A0A067GWF5	EDA9	embryo sac development arrest 9	Encodes a 3-phosphoglycerate dehydrogenase that is essential for embryo and pollen development.	D-3-phosphoglycerate dehydrogenase
6.69264	7.01212	6.02019	6.21729	7.12525	6.95117	7.12294	7.0646	135337408720323	1.0895	0.12366	A0A067GDP3	DIN10	DARK INDUCIBLE 10	encodes a member of glycosyl hydrolase family 36. Expression is induced within 3 hours of dark treatment, in senescing leaves and treatment with exogenous photosynthesis inhibitor. Induction of gene expression was suppressed in excised leaves supplied with sugar. The authors suggest that the gene's expression pattern is responding to the level of sugar in the cell. The mRNA is cell-to-cell mobile.	Raffinose synthase family protein
8.20988	8.63732	8.03831	8.01075	8.66107	8.86581	8.79097	8.90154	203162589580015	1.07062	0.0984471	A0A067DZ70	MTHFR2	methylenetetrahydrofolate reductase 2	methylenetetrahydrofolate reductase MTHFR2 mRNA, complete The mRNA is cell-to-cell mobile.	methylenetetrahydrofolate reductase 2
5.99888	6.20039	5.73785	5.57588	6.35584	6.40498	6.54384	6.53195	213804296526086	1.09882	0.135958	A0A067EEM6	AT1G14570	AT1G14570	Encodes a nuclear UBX-containing protein that can bridge ubiquitin to AtCDC48A.	UBX domain-containing protein
7.3696	7.72092	6.86514	6.76226	7.74359	7.70418	7.80404	7.80194	138596904562997	1.08134	0.112817	A0A067G6U6	RPN10	regulatory particle non-ATPase 10	Regulatory particle non-ATPase subunit of the 26S proteasome with multiubiquitin-chain-binding capabilities	regulatory particle non-ATPase 10
6.87094	7.43181	6.78489	6.44324	7.31429	7.54238	7.53525	7.48253	148708860586757	1.08512	0.117861	A0A067E2F2	AT1G60680	AT1G60680	NAD(P)-linked oxidoreductase superfamily protein
5.38871	5.84269	6.03829	5.31799	6.10487	6.25403	6.32113	6.25135	175488444275776	1.10376	0.142427	A0A067G142	RRP41L	AT4G27490	3-5-exoribonuclease family protein
7.93189	8.03507	7.75669	7.75768	8.34485	8.64359	8.47	8.37194	305231277820028	1.07462	0.103823	A0A067DVM6	AT3G54250	AT3G54250	Encodes mevalonate diphosphate decarboxylase, the enzyme that catalyzes the synthesis of isopentenyl diphosphate, used in sterol and isoprenoid biosynthesis.	GHMP kinase family protein
6.08154	6.68732	5.86	5.62061	6.7064	6.58637	6.79785	6.50936	131817080910317	1.09693	0.133472	A0A067DW88	AT4G17720	AT4G17720	RNA-binding (RRM/RBD/RNP motifs) family protein
6.31923	6.58597	6.28647	6.42758	6.97081	6.92006	7.05656	7.02387	36797002017993	1.09181	0.126719	A0A067EJS0	AT5G16340	AT5G16340	AMP-dependent synthetase and ligase family protein
6.33703	6.38566	6.13922	5.94096	6.71306	6.7733	6.80308	6.88138	282191783188312	1.09547	0.131551	A0A067GPL2	EIF2B	AT5G20920	eukaryotic translation initiation factor 2 beta subunit;(source:Araport11)
6.43356	7.02962	6.44189	6.32836	7.09873	7.07318	7.16311	7.26804	193916488308334	1.09033	0.124763	A0A067EZ13	AT2G20330	AT2G20330	DDB1-CUL4 ASSOCIATED FACTOR (DCAF) protein.	Transducin/WD40 repeat-like superfamily protein
6.58447	6.9074	6.62094	6.61226	7.58113	7.13511	7.29408	7.08972	234794351188777	1.08887	0.122827	A0A067EDS6	EXLB1	expansin-like B1	Encodes EXLB1 (expansin-like B1), a member of the expansin family.	expansin-like B1
8.32738	8.52253	8.70727	8.24999	9.02687	9.03089	9.03004	9.09703	290451542274529	1.07033	0.0980561	A0A067E492	AT4G34880	AT4G34880	Amidase family protein
7.38959	7.75044	7.16553	6.9915	7.77096	7.98837	8.0359	7.88016	184687322157929	1.08118	0.112606	A0A067H8K0	AT3G12290	AT3G12290	MTHFD1 encodes a cytoplasmic bifunctional methylenetetrahydrofolate dehydrogenase/methenyltetrahydrofolate cyclohydrolase that is involved in one carbon metabolism and control of DNA methylation.	Amino acid dehydrogenase family protein
6.79726	7.03076	6.63922	6.3331	7.26931	7.33918	7.29393	7.28001	217013310242015	1.08888	0.122849	A0A067DGY9	AT4G28400	AT4G28400	Protein phosphatase 2C family protein
6.76253	6.86559	6.93793	6.35542	7.4009	7.23831	7.28801	7.37884	233909094346266	1.08858	0.122441	A0A067HET1	AT1G01300	AT1G01300	Eukaryotic aspartyl protease family protein
6.22003	5.81994	6.24737	5.96069	6.65208	6.81712	6.58545	6.58303	265493093201752	1.09855	0.1356	A0A067GH39	#N/A	#N/A	#N/A
7.49792	7.9176	7.37534	7.34347	8.04739	8.12335	8.15126	8.20236	233473616803125	1.07931	0.110113	A0A067GIJ4	TUB8	tubulin beta 8	beta-tubulin, preferentially expressed in endodermal and phloem cells of primary roots and in the vascular tissues of leaves, stems, and flowers. The mRNA is cell-to-cell mobile.	tubulin beta 8
5.89468	6.10073	5.76275	5.72966	6.53432	6.39403	6.42642	6.52591	321913722342169	1.10188	0.139963	A0A067ERY3	RIN1	RESISTANCE TO PSEUDOMONAS SYRINGAE PV MACULICOLA INTERACTOR 1	Encodes a plant orthologue of Pontin that associates with the catalytic subunit of telomerase (AtTERT) in the nucleolus and is involved in telomerase assembly.	P-loop containing nucleoside triphosphate hydrolases superfamily protein
6.71766	7.21708	6.65244	6.59556	7.27682	7.44589	7.41678	7.44103	217035676484497	1.08821	0.121957	A0A067EZR0	LOS4	LOW EXPRESSION OF OSMOTICALLY RESPONSIVE GENES 4	Encodes a putative DEAD-Box RNA Helicase and has RNA-dependent ATPase activity. Mutant is Sensitive to chilling stress and heat stress. Germination of the mutant is inhibited by ABA. LOS4 may be involved in temperature sensing. Is enriched in the nuclear envelope and also located in the cytoplasm. LOS4 is involved in export of poly A RNA. The mRNA is cell-to-cell mobile.	P-loop containing nucleoside triphosphate hydrolases superfamily protein
6.16866	6.4916	5.84264	5.91872	6.66211	6.72166	6.66323	6.7781	216434625923269	1.09842	0.135425	A0A067G8A6	BCE2	AT3G06850	dihydrolipoamide branched chain acyltransferase	2-oxoacid dehydrogenases acyltransferase family protein
7.86581	8.20687	7.67276	7.21683	8.43458	8.30189	8.32628	8.3032	154957093707346	1.07763	0.107865	A0A067H290	#N/A	#N/A	#N/A
6.30541	6.4036	6.40828	6.07739	6.92558	6.92192	6.79165	6.95934	337332548260895	1.09541	0.13147	A0A067EBZ0	J2	DNAJ homologue 2	Co-chaperonin similar to E. coli DnaJ	DNAJ homologue 2
6.05413	6.25398	5.46297	5.75765	6.51885	6.48204	6.5645	6.37322	183338155686605	1.10242	0.140678	A0A067F7U2	VAR2	VARIEGATED 2	Metalloprotease that functions in thylakoid membrane biogenesis. Involved in the repair of PSII following damaged incurred during photoinhibition. Forms a complex with VAR1. Mutants show a variegated phenotype, which decreases during development. Transcript and protein levels increase with light intensity. In plsp1-1 mutant plastids, the nonmature form of the protein localizes in the membrane.	FtsH extracellular protease family
7.53129	7.42266	7.1374	6.85378	7.84256	7.93127	7.84202	7.73977	206528806052481	1.08328	0.115403	A0A067EX46	BTF3	basic transcription factor 3	basic transcription factor 3
6.95423	7.27883	6.89732	6.94134	7.59754	7.59357	7.69808	7.59344	32299291165107	1.08588	0.11887	A0A067E0J9	AT1G18270	AT1G18270	ketose-bisphosphate aldolase class-II family protein
6.91971	7.16574	6.68956	6.73606	7.50876	7.33999	7.51153	7.56486	264844782807838	1.08775	0.121345	A0A067GKL0	AT4G20980	AT4G20980	Eukaryotic translation initiation factor 3 subunit 7 (eIF-3)
5.64475	6.21404	5.56278	5.61608	6.49787	6.21542	6.35672	6.38331	19968581336189	1.10486	0.143859	A0A067EBT1	AT3G44620	AT3G44620	protein-tyrosine phosphatase;(source:Araport11)
5.74008	6.27473	5.47162	5.88275	6.39259	6.39281	6.52931	6.47423	191437569996538	1.10355	0.142146	A0A067DUG8	BTR1L	binding to TOMV RNA 1L (long form)	Gene model AT5G04430.1 produces active protein. (BTS1S). Binds to ToMV genomic RNA and prevents viral multiplication.	binding to TOMV RNA 1L (long form)
5.63681	5.99485	5.72201	5.42409	6.30275	6.28262	6.09007	6.53409	218642343021011	1.10676	0.146344	A0A067GWL2	AT2G25800	AT2G25800	elongation factor Ts (DUF810)
5.86426	6.4684	6.54161	6.28862	6.97506	6.85975	6.84846	6.91717	211939899097686	1.09687	0.133394	A0A067GTF9	LSMT-L	lysine methyltransferase (LSMT)-like	Encodes a lysine methyltransferase whose main soluble physiological substrates are chloroplastic fructose 1,6-bisphosphate aldolases, FBA1, FBA2, and FBA3. Lysines near the C-terminal end of the target proteins are trimethylated.	Rubisco methyltransferase family protein
6.3118	6.91194	6.48906	6.43685	7.04356	7.39914	7.05184	7.09358	210921070666027	1.09325	0.128624	A0A067DDW9	ATKRS-1	AT3G11710	lysyl-tRNA synthetase 1
6.6768	7.32798	6.59232	6.73036	7.19104	7.54854	7.50357	7.52569	175828412421548	1.08934	0.123452	A0A067GDM4	CHLI2	magnesium chelatase i2	encodes a second Chl I gene (CHLI2), a subunit of magnesium chelatase which is required for chlorophyll biosynthesis. Has ATPase activity, regulated by TRX-f. Involved in the assembly of the Mg chelatase complex.	magnesium chelatase i2
7.13168	7.34059	6.72906	6.46731	7.43194	7.51519	7.64835	7.5184	163890118681843	1.08838	0.122177	A0A067EJ94	#N/A	#N/A	#N/A
6.56314	6.4166	6.1621	5.74121	6.84722	6.79525	6.92458	6.76747	1808221723024	1.09852	0.135561	A0A067FJB8	DEG1	degradation of periplasmic proteins 1	Encodes a DegP protease	0
5.63723	6.37653	5.74735	5.58709	6.40601	6.2133	6.64427	6.54766	161772431706137	1.10549	0.144688	A0A067EXA9	AT4G34412	AT4G34412	EKC/KEOPS complex subunit tprkb-like protein
7.70076	7.98604	7.68102	7.26938	8.21034	8.27955	8.24336	8.37346	218292029865676	1.0806	0.111839	A0A067FMF6	AT4G31480	AT4G31480	Required for plant growth, salt tolerance, and maintenance of the structure of the Golgi apparatus.	Coatomer, beta subunit
6.89672	7.20878	6.61651	NaN	7.29597	7.59148	7.70292	7.5087	176966984290835	1.08939	0.123518	A0A067D231	AT5G28500	AT5G28500	rubisco accumulation factor-like protein
6.43716	6.50148	NaN	5.71191	6.81443	6.70577	6.822	6.99768	140247230125426	1.09943	0.136752	A0A067HCY2	PVA12	plant VAP homolog 12	Encodes a Plant VAMP-Associated protein that localizes to the ER and binds to the sitosterol-binding protein ORP3a. The WFDE motif in ORP3a appears to be important for this direct interaction. Mutation of this motif causes ORP3a to relocalize to the Golgi and cytosol. The interaction between PVA12 and ORP3a does not appear to be sterol-dependent. The mRNA is cell-to-cell mobile.	plant VAP homolog 12
6.5534	6.69505	6.22913	5.77845	7.05483	6.79425	6.8599	7.02001	156608161024108	1.09792	0.134768	A0A067FUV0	LSH6	LIGHT SENSITIVE HYPOCOTYLS 6	LIGHT-DEPENDENT SHORT HYPOCOTYLS-like protein (DUF640)
6.9343	7.41353	6.86692	6.91862	7.65171	7.65171	7.6971	7.60728	252312737118694	1.08795	0.121616	A0A067G606	AT5G66420	AT5G66420	TIM-barrel signal transduction protein
6.82024	7.00385	6.89052	6.40673	7.16325	7.43076	7.34494	7.66172	201037636056361	1.09142	0.126202	A0A067E557	TPS21	terpene synthase 21	Encodes a sesquiterpene synthase involved in generating all of the group A sesquiterpenes found in the Arabidopsis floral volatile blend. Strongly expressed in the stigma.	terpene synthase 21
6.43281	7.38859	6.9221	6.36505	7.30487	7.32395	7.43834	7.52081	135629721573905	1.09146	0.126262	A0A067G332	PA200	proteasome activating protein 200	Encodes a protein that interacts with the 26S proteasome. Mutants are phenotypically indistinguishable from wild type plants under a variety of growth conditions. Protein levels increase upon exposure of seedlings to MG132, a specific, potent, reversible, and cell-permeable proteasome inhibitor.	proteasome activating protein 200
6.07482	6.30203	5.75052	5.76194	6.46276	6.62559	6.60656	6.67707	234383793931192	1.10392	0.142641	A0A067E1C0	B73	AT5G20990	Involved in molybdenum cofactor (Moco) biosynthesis, inserting Mo into Molybdopterin. sir loss-of-function mutants are resistant to sirtinol, a modulator of auxin signaling.	molybdopterin biosynthesis CNX1 protein / molybdenum cofactor biosynthesis enzyme CNX1 (CNX1)
NaN	5.49526	5.30549	5.53256	6.289	6.1374	5.63036	6.20733	169421634549994	1.11417	0.155969	A0A067F980	ATHM3	AT2G15570	chloroplast protein similar to prokaryotic thioredoxin.	Thioredoxin superfamily protein
7.5921	7.84649	7.43053	6.86799	7.82699	8.05487	8.20343	8.14726	150326185138673	1.08392	0.116254	A0A067GTT5	ELF5A-1	eukaryotic elongation factor 5A-1	Encodes eukaryotic translation initiation factor 5A (EIF-5A).In mammalian cells it functions as a shuttle protein that translocates mRNA from the nucleus to cytoplasmic ribosomes. Overexpression results in an increase in both primary and secondary xylem formation. In RNAi suppressed lines, xylem formation is reduced.	eukaryotic elongation factor 5A-1
7.25335	7.29819	6.76444	6.70804	7.58942	7.55526	7.74754	7.63343	207851245899323	1.08927	0.123358	A0A067EMY2	GRXC2	glutaredoxin C2	Glutaredoxin family protein
6.09117	6.335	6.04092	5.92507	6.6238	6.75268	6.87044	6.64801	304257128910083	1.10261	0.140917	A0A067F449	FTSZ1-1	homolog of bacterial cytokinesis Z-ring protein FTSZ 1-1	Encodes one of two FtsZ proteins, tubulin-like proteins, in Arabidopsis. It is involved in chloroplast division.	homolog of bacterial cytokinesis Z-ring protein FTSZ 1-1
5.7131	6.23278	5.92257	5.24222	6.48623	6.25321	6.54337	6.33133	154266093056524	1.10833	0.148382	A0A067EP22	KING1	SNF1-related protein kinase regulatory subunit gamma 1	SNF1-related protein kinase regulatory subunit gamma 1
6.52125	6.77102	5.92004	6.95988	6.95292	7.47328	7.15846	7.09145	132513699215776	1.09567	0.131815	A0A067F5L2	G2484-1	G2484-1 protein	gene of unknown function expressed in seedlings, flower buds and stems	G2484-1 protein
5.87869	6.40323	6.13286	6.07735	6.47868	6.82976	6.78076	6.91534	232305103383072	1.10258	0.140884	A0A067E2Q1	EULS3	Euonymus lectin S3	Encodes a nucleocytoplasmic lectin that is capable of binding carbohydrates. It is involved in ABA mediated stomatal movement and increased expression is correlated with increased resistance to Pseudomonas syringae.	hydroxyproline-rich glycoprotein family protein
5.18223	5.91656	NaN	5.44096	6.06361	6.19677	6.05835	6.24861	168354883598186	1.11401	0.155766	A0A067FBN3	AT4G11790	AT4G11790	Pleckstrin homology (PH) domain superfamily protein
6.36158	6.31335	5.98561	5.74478	6.30999	6.78526	7.13625	6.69008	151487966318873	1.1031	0.141568	A0A067EB58	AT5G46630	AT5G46630	clathrin adaptor complexes medium subunit family protein, contains Pfam profile: PF00928 adaptor complexes medium subunit family	0
5.50605	6.00744	5.31521	NaN	6.11668	6.09582	6.48898	6.26041	157306190673141	1.11247	0.153766	A0A067H9Y5	AT1G75230	AT1G75230	DNA glycosylase superfamily protein
6.98775	7.33539	6.89426	6.61639	7.50081	7.56978	7.6128	7.67434	221146831322665	1.09068	0.125226	A0A067H2G5	IMPA-1	importin alpha isoform 1	Encodes importin alpha involved in nuclear import. Protein interacts with Agrobacterium proteins VirD2 and VirE2. Is not individually essential for Agrobacterium-mediated root transformation, but when overexpressed can rescue the impa-4 decreased transformation susceptibility phenotype.	importin alpha isoform 1
6.00412	6.64468	6.91362	6.11273	6.73763	7.17883	7.06574	7.21703	13940499907795	1.09831	0.135283	A0A067FJK4	CTEXP	cytoplasmic tRNA export protein	kinase family with ARM repeat domain-containing protein
5.48907	5.69223	5.47562	NaN	6.05657	5.98203	6.34685	6.35705	235084999167016	1.11406	0.155832	A0A067FY15	CDC2	cell division control 2	A-type cyclin-dependent kinase. Together with its specific inhibitor, the Kip-related protein, KRP2 they regulate the mitosis-to-endocycle transition during leaf development. Dominant negative mutations abolish cell division. Loss of function phenotype has reduced fertility with failure to transmit via pollen. Pollen development is arrested at the second mitotic division. Expression is regulated …
5.91212	6.28072	5.49729	5.71366	6.56632	6.45106	6.4405	6.48134	202382163262672	1.10833	0.148392	A0A067EH73	CKL2	casein kinase 1-like protein 2	Encodes a member of the casein kinase 1 protein family that is localized to the cytoplasm and nucleus. The mRNA is cell-to-cell mobile.	casein kinase 1-like protein 2
5.45733	6.26624	5.63852	NaN	6.37557	6.39332	6.44911	6.47987	155972496754035	1.11009	0.15067	A0A067EMG3	AT5G18230	AT5G18230	transcription regulator NOT2/NOT3/NOT5 family protein
6.3438	6.5342	6.22387	6.1332	6.84362	7.16628	6.97181	6.80261	275811123824317	1.10102	0.138841	A0A067GJX3	E12A11	AT1G18100	Encodes a member of the FT and TFL1 family of phosphatidylethanolamine-binding proteins. It is expressed in seeds and up-regulated in response to ABA. Loss of function mutants show decreased rate of germination in the presence of ABA. ABA dependent regulation is mediated by both ABI3 and ABI5. ABI5 promotes MFT expression, primarily in the radicle-hypocotyl transition zone and ABI3 suppresses it …	PEBP (phosphatidylethanolamine-binding protein) family protein
6.64048	6.90705	6.18706	6.16096	7.0867	7.0911	7.08257	7.18633	188138499589716	1.09852	0.135558	A0A067GWQ1	AT5G11490	AT5G11490	Encodes a component of the AP4 complex and is involved in vacuolar sorting of storage proteins.	adaptin family protein
6.06458	6.15703	5.83464	5.16118	6.40829	6.47571	6.38214	6.50587	151627165264315	1.11003	0.150597	A0A067GM80	AT1G77840	AT1G77840	Translation initiation factor IF2/IF5
7.20147	7.57363	7.24751	6.96862	7.88365	7.83662	7.84598	7.98106	259224731587946	1.08817	0.121901	A0A067FWF8	F20D22.6	AT1G04170	eukaryotic translation initiation factor 2 gamma subunit;(source:Araport11)
6.0144	6.95048	6.51799	6.23662	6.87617	7.25431	7.07593	7.06942	159578558488279	1.09939	0.136708	A0A067FMD4	CSN5A	COP9 signalosome 5A	AJH1 encodes a protein similar to JAB1, a specific mammalian coactivator of AP-1 transcription. Encodes a subunit of the COP9 complex that is involved in protein deneddylation. Plants with mutations in CSN5A and CSN5B have a de-etiolated phenotype. Required for the recovery of AUX/IAA repressor levels following recurrent heat stress to regulate auxin homeostasis.	COP9 signalosome 5A
7.25212	7.62839	6.92653	7.03166	7.74047	7.86357	7.84941	7.94636	21380509061317	1.08881	0.122751	A0A067GQD6	ACC1	acetyl-CoA carboxylase 1	Encodes acetyl-CoA carboxylase. Mutant displays uncoordinated cell divisions which are enhanced by cytokinins. Mutant also has aberrant organization of the apical region in the embryo and abnormal root and shoot development and is deficient in freezing tolerance after cold acclimation. Essential for very long chain fatty acid elongation. The mRNA is cell-to-cell mobile.	acetyl-CoA carboxylase 1
7.15872	7.62212	7.2355	7.07173	7.63252	7.91893	8.0652	8.03458	219539502750692	1.08812	0.121834	A0A067D8G1	SAM1	S-adenosylmethionine synthetase 1	encodes a S-adenosylmethionine synthetase. SAM1 is regulated by protein S-nitrosylation. The covalent binding of nitric oxide (NO) to the Cys114 residue inhibits the enzyme activity.	S-adenosylmethionine synthetase 1
7.26467	7.39521	7.11428	7.071	7.82075	7.79094	7.75707	8.04311	320920526801995	1.08898	0.12298	A0A067ESX7	AT3G51680	short-chain dehydrogenase/reductase 2	NAD(P)-binding Rossmann-fold superfamily protein
5.90624	5.93329	5.10119	NaN	6.30594	6.25072	6.32693	6.27222	142050159664551	1.1137	0.15536	A0A067H0G5	AT2G44760	AT2G44760	dihydroorotate dehydrogenase (DUF3598)
5.67169	5.71782	5.02889	NaN	6.13793	5.9179	6.03085	6.37915	148772620804191	1.11761	0.160417	A0A067F3Q9	ATGWD3	AT5G26570	chloroplastidic phosphoglucan, water dikinase (PWD) which is required for normal degradation of leaf starch in Arabidopsis. NMR analysis of the mutants, suggests that the gene is specifically involved in the phosphorylation of the glucosyl residues of starch at the C3 position.
6.6059	7.00663	6.63574	6.28016	7.24467	7.20117	7.34228	7.31881	22634410387342	1.0972	0.133824	A0A067E1E4	AT5G63120	AT5G63120	P-loop containing nucleoside triphosphate hydrolases superfamily protein
7.69731	7.70535	7.12676	6.74664	8.04567	7.95736	7.8688	7.99355	146747239046551	1.08845	0.122269	A0A067EL75	AT2G19730	AT2G19730	Ribosomal L28e protein family
5.18933	5.63525	5.36752	NaN	6.25408	5.64831	6.13496	6.15962	16957504479157	1.12078	0.1645	A0A067FFJ4	ISA1	isoamylase 1	Encodes an isoamylase-type debranching enzyme. Mutations in this gene cause the loss of detectable isoamylase activity and the disruption of normal starch structure. Mutants have reduced starch content and abnormally structured amylopectins and phytoglycogens. It has been postulated that AtISA1 interacts with AtISA2 to form the Iso1 complex.	isoamylase 1
6.27404	7.03346	6.46154	6.56717	7.26055	6.98479	7.33844	7.36525	192284567857504	1.09921	0.136468	A0A067FQI8	PANK2	pantothenate kinase 2	Encodes a protein with pantothenate kinase activity.	pantothenate kinase 2
5.15439	5.42103	5.27071	5.62683	6.10478	5.9655	5.99938	6.01629	307126486957023	1.12169	0.165671	A0A067FYL8	AT3G28715	AT3G28715	Vacuolar-type H + -ATPase (V-ATPase) is a multisubunit proton pump located on the endomembranes, which plays an important role in plant growth. VHA-d2 is one of the two subunit isoforms. Plays a role in response to oxidative stress by affecting H+ flux and AHA gene expression.	ATPase, V0/A0 complex, subunit C/D
9.23695	9.59536	9.00999	9.02651	9.83138	9.83112	9.96723	9.85253	246197417640824	1.07089	0.0988038	A0A067H2F2	CAT	catalase 2	Encodes a peroxisomal catalase, highly expressed in bolts and leaves. mRNA expression patterns show circadian regulation with mRNA levels being high in the subjective early morning. Loss of function mutations have increased H2O2 levels and increased H2O2 sensitivity. Mutants accumulate more toxic ions yet show decreased sensitivity to Li+. This decreased sensitivity is most likely due to an insen…
5.95167	6.16444	5.90548	5.2299	6.43055	NaN	6.32904	6.64113	131702153625623	1.11252	0.153825	A0A067DQT0	GGT2	gamma-glutamyl transpeptidase 2	The gene encodes a gamma-glutamyltransferase (AKA gamma-glutamyl transpeptidase, EC 2.3.2.2) that is located in the apoplast of young siliques (within the ovules of the carpel) and is involved in the degradation of glutathione. The encoded enzyme also acts as part of a GSH pumping gamma-glutamyl cycle in this tissue and may also be involved in gamma-glutamyl amino acid formation.	gamma-glutamyl transpeptidase 2
6.5888	7.0906	6.62306	6.61717	7.35538	7.32761	7.39577	7.46032	273221236470604	1.09731	0.133966	A0A067ENP8	AT3G23660	AT3G23660	Sec23/Sec24 protein transport family protein	Sec23/Sec24 protein transport family protein
7.18602	6.59761	6.75907	7.20829	7.16601	7.84072	7.85439	7.50977	15778502064803	1.09441	0.13015	A0A067G7I2	AT1G21630	AT1G21630	TPLATE Adaptor complex subunit.	Calcium-binding EF hand family protein
6.90491	7.27656	6.44833	6.29976	7.18582	7.51775	7.43836	7.41483	151315203793343	1.09756	0.134298	A0A067GME3	KASI	3-ketoacyl-acyl carrier protein synthase I	Encodes beta-ketoacyl-[acyl carrier protein] synthase I (KASI). Crucial for fatty acid synthesis. Plays a role in chloroplast division and embryo development.	3-ketoacyl-acyl carrier protein synthase I
6.6877	6.19376	6.75625	6.59249	7.23003	6.97315	7.33241	7.32366	231547433493599	1.10023	0.137805	A0A067G497	AT2G24280	AT2G24280	alpha/beta-Hydrolases superfamily protein
6.66476	6.96169	6.02529	6.35398	7.22558	7.03489	7.29376	7.08098	168913903332266	1.10111	0.138961	A0A067FZY3	CLC2	clathrin light chain 2	Encodes a clathrin that is localized to the cortical division zone and the cell plate and colocalizes with TPLATE during cell plate anchoring. The mRNA is cell-to-cell mobile.	Clathrin light chain protein
6.86492	7.23642	6.6451	6.54235	7.38021	7.51442	7.52842	7.49913	223807004215815	1.0965	0.132908	A0A067H1W4	XTH24	xyloglucan endotransglucosylase/hydrolase 24	encodes a protein similar to endo xyloglucan transferase in sequence. It is also very similar to BRU1 in soybean, which is involved in brassinosteroid response.	xyloglucan endotransglucosylase/hydrolase 24
5.82138	6.14729	6.49197	5.26836	6.42752	6.65349	6.62754	6.6553	13187281802533	1.11104	0.15191	A0A067GDL1	AT5G41950	AT5G41950	Tetratricopeptide repeat (TPR)-like superfamily protein
5.14252	5.35501	4.82267	4.77111	5.65793	5.57903	5.81245	5.67901	23919149503307	1.13126	0.177925	A0A067GNY1	SYN4	sister chromatid cohesion 1 protein 4	Encodes a SCC1/REC8 ortholog that may be involved in mitosis and may represent a mitotic cohesin. Plays a role in somatic DNA double strand break damage repair. The mRNA is cell-to-cell mobile.	sister chromatid cohesion 1 protein 4
6.54588	6.95071	7.15281	6.3845	7.3203	7.39489	7.40279	7.5555	193621886694327	1.09764	0.134405	A0A067F1B8	AT4G17100	AT4G17100	poly(U)-specific endoribonuclease-B protein
7.28548	7.38092	6.76497	6.76045	7.61787	7.67079	7.80726	7.73847	208098915739611	1.09374	0.129263	A0A067DYN2	AT3G53580	AT3G53580	diaminopimelate epimerase family protein
6.46721	6.47954	5.76829	NaN	6.68162	7.01336	6.99756	6.91092	155148223666671	1.1062	0.145613	A0A067DA05	AAE13	acyl activating enzyme 13	Encodes a malonyl-CoA synthetase that is localized to the cytosol and mitochondrion. AAE13 produces two transcripts one of which includes an N terminal mitochondrial targeting motif. Loss of function of the mtAAE13 product results in growth arrest and lethality.	AMP-dependent synthetase and ligase family protein
8.29814	8.764	8.22212	8.06674	8.88813	9.0209	9.05583	9.05689	22932831430906	1.08008	0.111138	A0A067E2T0	TUA2	tubulin alpha-2 chain	Encodes alpha-2,4 tubulin. TUA2 and TUA4 encode identical proteins. The mRNA is cell-to-cell mobile.	tubulin alpha-2 chain
6.92589	7.25807	6.83281	6.1513	7.46287	7.26967	7.58456	7.52726	148522540979731	1.09851	0.135546	A0A067EPZ4	AT4G32640	AT4G32640	Sec23/Sec24 protein transport family protein
NaN	5.8508	5.44238	5.48886	6.20526	6.25086	6.34899	6.25841	270374280938642	1.1201	0.163633	A0A067F4Z1	AT5G57580	AT5G57580	Required for the expression of a guardee/decoy or a negative regulator of immunity mediated by receptors carrying an N-terminal Toll-interleukin-1 receptor-like domain.	Calmodulin-binding protein
8.34054	8.5168	8.18266	8.05758	8.93383	8.85372	9.07172	8.92967	307484904661374	1.08132	0.112788	A0A067E6J7	XTR6	xyloglucan endotransglycosylase 6	xyloglucan endotransglycosylase-related protein (XTR6)	xyloglucan endotransglycosylase 6
6.34993	6.60132	NaN	5.99446	7.06029	6.70686	6.97566	7.22164	174904924775952	1.10702	0.146686	A0A067H7F3	AT1G21380	AT1G21380	Encodes a member of the Arabidopsis TOL (TOM1-LIKE) family of ubiquitin binding proteins that acts redundantly in the recognition and further endocytic sorting of a PIN-FORMED (PIN)-type auxin carrier protein at the plasma membrane, modulating dynamic auxin distribution and associated growth responses.	Target of Myb protein 1
6.46868	6.4829	5.89955	5.78623	6.92613	6.61451	6.82694	6.9762	182215409868198	1.10985	0.150366	A0A067FW48	AT2G33620	AT2G33620	AT hook motif DNA-binding family protein
5.62747	5.95755	5.6685	4.94366	6.56192	6.05343	6.15623	6.13771	150022285753414	1.12218	0.166308	A0A067DWM0	AT4G22350	AT4G22350	Ubiquitin C-terminal hydrolases superfamily protein
6.03668	6.59801	6.05424	5.91884	6.95167	6.74043	6.79076	6.84362	229005023537721	1.11048	0.151185	A0A067EIX3	PKp3	plastidial pyruvate kinase 3	encodes a chloroplast pyruvate kinase beta subunit. The enzyme is less active than the other chloroplast pyruvate kinase beta subunit encoded by AT5G52920. Involved in seed oil biosynthesis. Can partially complement the AT5G52920 mutant.	plastidial pyruvate kinase 3
5.95705	6.10666	6.23691	5.58125	6.59792	6.60553	6.57211	6.8307	235079631165258	1.11408	0.15585	A0A067FJF8	CTEXP	cytoplasmic tRNA export protein	kinase family with ARM repeat domain-containing protein
7.81243	7.94012	7.17037	7.23163	8.11331	8.27295	8.23692	8.25672	183885094981413	1.09038	0.12483	A0A067E1W9	CAP1	cyclase associated protein 1	CYCLASE ASSOCIATED PROTEIN	cyclase associated protein 1
5.57762	5.7663	NaN	5.23227	6.14	6.04681	6.2684	6.37586	214080468494273	1.1235	0.167996	A0A067GBP3	AT5G60980	AT5G60980	Nuclear transport factor 2 (NTF2) family protein with RNA binding (RRM-RBD-RNP motifs) domain-containing protein
5.42067	5.2318	NaN	5.5468	6.25165	6.0929	6.10856	5.87802	264713902183318	1.12649	0.171838	A0A067DD30	AT4G33060	AT4G33060	Cyclophilin-like peptidyl-prolyl cis-trans isomerase family protein
7.18887	7.55944	7.1035	6.84362	7.80209	7.82071	7.91198	7.90512	241112240723453	1.09564	0.131776	A0A067EBP2	CLPC1	CLPC homologue 1	Encodes a protein that is similar to ATP-dependent Clp protease ATP-binding subunit / ClpC. Involved in protein import into the chloroplast. May provide ATP source that drives the TIC (Translocon at the Inner envelope membrane of Chloroplasts) translocation machinery. Association of Hsp93 with the inner envelope membrane through its N domain is important for the functions of Hsp93 in vivo.	CLPC homologue 1
5.55036	6.14687	5.50526	5.91099	6.60895	6.31193	6.59448	6.35446	215613674898931	1.11925	0.162536	A0A067FUB8	AT5G58450	AT5G58450	Tetratricopeptide repeat (TPR)-like superfamily protein
6.17333	6.38839	6.15271	5.25283	6.6273	6.61338	6.65908	6.82954	144158969567429	1.11524	0.157357	A0A067FZE9	EMB2763	EMBRYO DEFECTIVE 2763	ribonuclease II family protein
6.97086	7.34267	6.94139	6.78187	7.67088	7.64987	7.73409	7.74453	290414514138253	1.09853	0.13558	A0A067G4W5	SPS1F	sucrose phosphate synthase 1F	Encodes a sucrose-phosphate synthase activity. This is the major leaf isoform.	sucrose phosphate synthase 1F
5.57034	5.5962	6.12598	5.57848	6.34839	6.53537	6.28916	6.4613	247782269751967	1.12082	0.16455	A0A067GH96	AT1G03220	AT1G03220	Eukaryotic aspartyl protease family protein
5.63428	6.01719	5.8508	5.48062	6.05505	6.59555	6.20824	6.88884	167770779166051	1.1203	0.163882	A0A067EUN4	UGT85A3	UDP-glucosyl transferase 85A3	Encodes a putative UDP-glucosyl transferase. At1g22380 was initially identified as encoding the protein AAF87154, which has been classified as a bHLH protein (AtbHLH152). Subsequently it has been found that the AAF87154 protein appears to be encoded by the AT1G23970 genomic locus.	UDP-glucosyl transferase 85A3
5.91414	6.2691	5.69872	NaN	6.48375	6.66654	6.80241	6.65984	213361245798684	1.11618	0.158564	A0A067EDC9	AT4G14200	AT4G14200	Pentatricopeptide repeat (PPR) superfamily protein
5.66524	6.14161	5.20978	5.071	6.19249	6.21346	6.17139	6.28122	153128544257871	1.12545	0.170504	A0A067FKV3	ENOC	cytosolic enolase	Encodes a putative phosphoenolpyruvate enolase that is localized both to the nucleus and the cytoplasm. The mRNA is cell-to-cell mobile.	cytosolic enolase
5.49135	6.13096	5.37222	NaN	6.30514	6.02481	6.63465	6.46574	140640736008583	1.12229	0.166442	A0A067F0A4	GC5	golgin candidate 5	This gene is predicted to encode a protein that functions as a Golgi apparatus structural component known as a golgin in mammals and yeast. A fluorescently-tagged version of GC5 co-localizes with Golgi markers, and this localization appears to be replicated using the C-terminal (139 aa) portion of the protein. The C-terminal portion of the protein can also specifically interact with two members o…	golgin Putative 5
6.95598	7.16313	6.52777	6.07483	7.23556	7.32331	7.48867	7.45753	150665714414366	1.10416	0.142951	A0A067G3X7	PHOS34	AT4G27320	Contains a universal stress protein domain. Protein is phosphorylated in response to Phytophthora infestans zoospores and xylanase.	Adenine nucleotide alpha hydrolases-like superfamily protein
8.35655	8.87976	8.28176	8.27256	9.04503	9.14999	9.14969	9.22954	244918092221701	1.08238	0.114205	A0A067ERY9	TUB6	beta-6 tubulin	Encodes a beta-tubulin. Expression of TUB6 has been shown to decrease in response to cold treatment.	beta-6 tubulin
6.71225	7.37126	6.79434	6.66419	7.50237	7.61302	7.66334	7.55011	22210459600796	1.10118	0.139055	A0A067EVM6	AT3G53990	AT3G53990	Encodes universal stress protein (USP). Functions as a molecular chaperone under heat shock and oxidative stress conditions. Chaperone activity and assembly into complexes is redox regulated.	Adenine nucleotide alpha hydrolases-like superfamily protein
6.53013	6.56802	6.57544	6.25972	7.13581	7.11684	7.17124	7.30082	372979346591122	1.10764	0.147486	A0A067GC08	AT5G59950	AT5G59950	RNA-binding (RRM/RBD/RNP motifs) family protein
6.59032	6.88505	6.61621	6.53283	7.34396	7.39072	7.4551	7.23007	357919292795104	1.105	0.144041	A0A067GB47	AT2G01220	AT2G01220	Nucleotidylyl transferase superfamily protein
6.31689	6.65332	6.06162	5.81098	6.89216	6.91077	6.84982	6.98578	206435265909575	1.11254	0.153853	A0A067GMQ7	AT1G22410	AT1G22410	Class-II DAHP synthetase family protein
6.57254	7.05622	6.2213	6.24376	7.1797	7.11538	7.36054	7.25145	188367002997796	1.10781	0.147715	A0A067H7P1	CLPP5	nuclear encoded CLP protease 5	One of several nuclear-encoded ClpPs (caseinolytic protease). Contains a highly conserved catalytic triad of Ser-type proteases (Ser-His-Asp). The name reflects nomenclature described in Adam et. al (2001). The mRNA is cell-to-cell mobile.	nuclear encoded CLP protease 5
6.14366	6.31326	5.55575	5.43286	6.39247	6.63015	6.54501	6.69477	168529047381043	1.12014	0.163685	A0A067DP72	AGD7	ARF-GAP domain 7	A member of ARF GAP domain (AGD), A thaliana has 15 members, grouped into four classes.	ARF-GAP domain 7
6.54624	7.03954	6.84997	6.5366	7.48907	7.29207	7.4286	7.58801	26701720273973	1.10475	0.143722	A0A067ESD6	TUB3	tubulin beta chain 3	encodes tubulin beta-2/beta-3 chain The mRNA is cell-to-cell mobile.	tubulin beta chain 3
6.53598	6.6724	6.23973	6.42001	7.11495	7.19039	7.16174	7.22693	352516302316746	1.10924	0.149574	A0A067DL46	NodGS	nodulin/glutamine synthase-like protein	Encodes a protein that is the product of a fusion gene with a C-terminal GSI like sequence and an N-terminal part sharing homology with nodulins. It self-assembles into oligomers and its expression is increased in response to flagellin treatment. The protein co-localizes with microtubules and binds gamma-tubulin. RNAi lines are affected in root morphogenesis.
6.25543	6.58166	5.63174	NaN	6.8172	6.74658	7.05066	6.83972	146049868979238	1.11488	0.156894	A0A067HBD9	AT5G42220	AT5G42220	Ubiquitin-like superfamily protein
7.19233	7.58766	6.91677	7.0495	7.93655	7.75397	7.99876	7.90128	243960378545298	1.09895	0.13612	A0A067F1J8	AT4G16830	AT4G16830	Encodes a perinuclear and cytoplasmically localized mRNA binding protein. AtRGGA is likely involved in stress responsivness. It is induced by salt and osmotic stress and loss of function mutations are more sensitive to stress. The mRNA is cell-to-cell mobile.	Hyaluronan / mRNA binding family
5.85246	6.14425	5.95133	5.57339	6.40253	6.25084	6.84044	6.87325	195609570425335	1.12098	0.16476	A0A067HD05	MAP1A	methionine aminopeptidase 1A	Encodes a cytoplasmic MAP1 like methionine aminopeptidase which is involved in removing the N-terminal methionine from proteins. Induced mutants using RNAi technology which knocks out both MAP1 and MAP2 like genes show abnormal development.	methionine aminopeptidase 1A
6.31442	7.02754	6.07228	5.99438	7.10403	6.89928	7.17104	7.09049	158952278356154	1.11241	0.15369	A0A067FSC3	EIF2	eukaryotic translation initiation factor 2	translation initiation factor eIF2 p47 subunit homolog	eukaryotic translation initiation factor 2
6.56933	7.09305	6.65568	6.39198	7.38437	7.32971	7.4746	7.38347	248154833699943	1.10715	0.146857	A0A067DHB0	AT5G06570	AT5G06570	alpha/beta-Hydrolases superfamily protein
6.94252	6.97188	6.60984	6.49587	7.44666	7.46085	7.50386	7.4831	301443449733623	1.10638	0.145844	A0A067FF22	AT4G26910	AT4G26910	Encodes the E2 subunit of the 2-oxoglutarate dehydrogenase.	Dihydrolipoamide succinyltransferase
6.59246	6.97318	6.22406	6.23742	7.16956	7.14851	7.34977	7.24213	21163465407161	1.11076	0.151552	A0A067FWV4	IMPA-1	importin alpha isoform 1	Encodes importin alpha involved in nuclear import. Protein interacts with Agrobacterium proteins VirD2 and VirE2. Is not individually essential for Agrobacterium-mediated root transformation, but when overexpressed can rescue the impa-4 decreased transformation susceptibility phenotype.	importin alpha isoform 1
5.39854	6.03009	NaN	5.52159	6.47161	6.0143	6.49283	6.5094	169701443762767	1.12778	0.173484	A0A067GQP4	AT5G46070	AT5G46070	Assembles liquid?liquid phase separation (LLPS)-driven condensates within the nucleus to protect against infection and autoimmunity. Within membraneless organelles termed GBPL defence-activated condensates (GDACs), directly binds defence-gene promoters and recruited specifc transcriptional coactivators of the Mediator complex and RNA polymerase II machinery to massively reprogram host gene expres…	Guanylate-binding family protein
6.72279	7.29697	6.73862	6.61782	7.53571	7.50719	7.64066	7.58128	244501664209788	1.10552	0.14472	A0A067EBQ2	AT4G24830	AT4G24830	arginosuccinate synthase family
6.98134	6.99088	6.05207	6.55678	7.32587	7.33272	7.34431	7.47797	174215823105417	1.10909	0.14938	A0A067F6K5	AT4G32330	AT4G32330	WDL5 is an target of EIN3 that co-localizes with cortical microtubles. It its thought to function to stabilize microtubles during ethylene induced hypocotyl elongation.	TPX2 (targeting protein for Xklp2) protein family
6.34486	6.66167	6.18001	6.02865	7.03728	7.20704	7.03778	6.84604	248551325682782	1.11552	0.157722	A0A067FXS9	ERD7	EARLY-RESPONSIVE TO DEHYDRATION 7	Identified as drought-inducible gene by differential hybridization. Upregulated by high light, drought, cold and salt stress determined by microarray analysis.	Senescence/dehydration-associated protein-like protein
7.26746	7.6467	7.08971	6.97203	7.73588	8.12539	8.06067	7.96807	228363657422282	1.10057	0.138251	A0A067EU40	TUA5	tubulin alpha-5	Encodes an isoform of alpha tubulin. Closely related to adjacent gene TUA3 suggesting recent duplication. The mRNA is cell-to-cell mobile.	tubulin alpha-5
6.94822	7.08599	6.75696	6.62457	7.59506	7.59859	7.47839	7.65987	327113100981243	1.10637	0.145833	A0A067H8F0	CINV2	cytosolic invertase 2	CINV2 appears to function as a neutral invertase based on the phenotype of a cinv1(AT1G35580)/cinv2 double mutant. It is predicted to be a cytosolic enzyme. CINV1, CINV2, and possibly other cytosolic invertases may play an important role in supplying carbon from sucrose to non-photosynthetic tissues.	cytosolic invertase 2
7.13707	7.58179	6.81266	6.40323	7.62022	7.79849	7.68807	7.7443	155631867125536	1.1044	0.14326	A0A067E8H6	ACT3	actin 3	Member of the Actin gene family. Expressed in mature pollen.	actin 3
5.83946	NaN	5.44107	5.31672	5.74593	6.49152	6.32745	6.48988	149974781909323	1.13218	0.179105	A0A067DZV5	AT4G35160	AT4G35160	Encodes a cytosolic N-acetylserotonin O-methyltransferase that can convert N-acetylserotonin to melatonin and serotonin to 5-methoxytryptamine in the process of melatonin synthesis. It does not have caffeic acid O- methyltransferase activity.	O-methyltransferase family protein
7.34866	7.47472	7.25723	6.99808	7.95091	7.96678	7.98198	8.10509	332027985693858	1.10063	0.138324	A0A067GVG2	AT3G50590	AT3G50590	WD40/YVTN repeat protein.	Transducin/WD40 repeat-like superfamily protein
6.58435	6.29396	5.44861	5.82342	6.7526	6.9506	6.67982	6.70157	152661099302397	1.1215	0.165429	A0A067F094	RPS17	ribosomal protein S17	nuclear-encoded 30S chloroplast ribosomal protein S17	ribosomal protein S17
5.65364	6.11205	5.87906	5.6047	6.57179	6.49876	6.52527	6.58815	30930068238473	1.12622	0.171487	A0A067FBB2	#N/A	#N/A	#N/A
5.0962	5.13523	4.98971	NaN	NaN	5.69255	5.78674	5.95538	294971619468691	1.14543	0.195883	A0A067DJN3	AT5G01130	AT5G01130	hypothetical protein (DUF674)
5.46838	6.1687	5.35307	NaN	6.38273	6.26131	6.48126	6.48851	168196366380697	1.13068	0.177186	A0A067H4Q0	AT1G60070	AT1G60070	Gamma subunit 1 of AP-1 adaptor protein complex.	Adaptor protein complex AP-1, gamma subunit
6.18299	6.15879	6.10546	5.6351	6.73199	6.73404	6.76412	6.84301	288400076317496	1.12419	0.168888	A0A067EC30	FIB1	fibrillarin 1	Encodes a fibrillarin, a key nucleolar protein in eukaryotes which associates with box C/D small nucleolar RNAs (snoRNAs) directing 2'-O-ribose methylation of the rRNA. This gene also encodes a novel box C/D snoRNA, U60.1f in its fifth intron that accumulates in seedlings and that their targeted residue on the 25 S rRNA is methylated.	fibrillarin 1
6.92081	7.22851	6.4488	6.49857	7.52419	7.55135	7.48834	7.5388	217511333026428	1.11094	0.151775	A0A067E4T1	SNRK2.4	SNF1-related protein kinase 2.4	Encodes a plant protein kinase similar to the calcium/calmodulin-dependent protein kinase subfamily and the SNF1 kinase subfamily (SnRK2) whose activity is activated by ionic (salt) and non-ionic (mannitol) osmotic stress. Kinase activity of its homolog in tobacco is induced by hyperosmotic condition within 1 minute. Phosphatidylinositol 4-phosphate 5-kinase (PIP5K) enzyme family member.	Protein kinase superfamily protein
6.63611	6.95344	6.54701	6.39068	7.10796	7.48065	7.2196	7.73263	220239088005494	1.1136	0.155236	A0A067DBR7	SAM-2	S-adenosylmethionine synthetase 2	Encodes an S-adenosylmethionine synthase that catalyzes the formation of S-adenosylmethionine from methionine and ATP. Functions in ethylene biosynthetic pathway.	S-adenosylmethionine synthetase 2
6.40038	6.84014	6.13803	6.19866	7.32474	7.17419	7.22254	6.87686	2180846667693	1.11812	0.161072	A0A067EI32	AT4G26910	AT4G26910	Encodes the E2 subunit of the 2-oxoglutarate dehydrogenase.	Dihydrolipoamide succinyltransferase
7.04621	7.39409	6.65776	6.4414	7.5232	7.6683	7.6581	7.71347	190183090328258	1.10979	0.150289	A0A067F588	UBP6	ubiquitin-specific protease 6	Ubiquitin-specific protease 6 (UBP6). Deubiquinating enzyme. Interacts with calmodulin.	ubiquitin-specific protease 6
5.1966	5.89361	5.37222	NaN	6.23128	5.84854	6.55447	6.34126	154910896484312	1.13784	0.186302	A0A067FE17	AT4G16563	AT4G16563	Eukaryotic aspartyl protease family protein
6.69586	7.11178	6.58656	6.27343	7.24762	7.47528	7.4475	7.52854	220833616789066	1.11367	0.155322	A0A067H0R9	AT4G24550	AT4G24550	Encodes a component of the AP4 complex and is involved in vacuolar sorting of storage proteins.	Clathrin adaptor complexes medium subunit family protein
6.76202	7.1001	6.35531	6.40139	7.35149	7.42522	7.44645	7.43744	230947410500832	1.11427	0.156102	A0A067DT23	CAC3	acetyl Co-enzyme a carboxylase carboxyltransferase alpha subunit	encodes the carboxyltransferase alpha subunit of acetyl-CoA carboxylase, involved in de novo fatty acid biosynthesis	acetyl Co-enzyme a carboxylase carboxyltransferase alpha subunit
6.68606	7.22299	6.74656	6.62929	7.63378	7.46698	7.564	7.6632	274796296342134	1.11153	0.152545	A0A067GR69	AT1G24510	AT1G24510	TCP-1/cpn60 chaperonin family protein
6.56291	6.84313	6.39434	6.1496	7.18881	7.33316	7.27851	7.19697	264730333512947	1.11744	0.160193	A0A067FZB6	TSA2	AT3G54640	Catalyzes the conversion of indole-3-glycerolphosphate to indole, the penultimate reaction in the biosynthesis of tryptophan. Functions as a heterocomplex with tryptophan synthase beta subunit (TSA2).
5.58424	5.64495	NaN	5.62057	6.65628	NaN	6.42297	6.0589	192062804709591	1.13581	0.183723	A0A067DX06	LHCA3	photosystem I light harvesting complex gene 3	PSI type III chlorophyll a/b-binding protein (Lhca3*1) The mRNA is cell-to-cell mobile.	PSI type III chlorophyll a/b-binding protein
6.47558	6.68732	6.53118	6.32984	7.12219	7.29112	7.39859	7.2661	374796152163058	1.11736	0.16009	A0A067G9E4	AT4G11380	AT4G11380	Adaptin family protein
6.55245	6.50504	6.76624	7.0132	7.4884	7.51483	7.50249	7.39289	31669691006043	1.11408	0.155858	A0A067E7K7	AT5G24710	AT5G24710	WD40/YVTN repeat protein which cooperates with the AP2 complex in the clathrin-mediated endocytosis of cellulose synthase to regulate cellulose biosynthesis.	Transducin/WD40 repeat-like superfamily protein
5.68557	6.30438	6.09467	5.12874	6.38181	6.67514	6.58181	6.64508	154753356457953	1.13227	0.179221	A0A067E4N0	MES1	methyl esterase 1	Encodes a protein shown to have carboxylesterase activity, methyl salicylate esterase activity, methyl jasmonate esterase activity, and methyl IAA esterase activity in vitro. MES1 appears to be involved in MeSA hydrolysis in planta. Expression of MES1 can restore systemic acquired resistance in SAR-deficient tobacco plants. This protein does not act on MeGA4, or MEGA9 in vitro.	methyl esterase 1
5.94176	5.39426	5.57137	5.84888	6.45338	6.49978	6.20233	6.67538	253382572414162	1.13511	0.182833	A0A067DIX1	DL3	dynamin-like 3	A high molecular weight GTPase whose GTP-binding domain shows a low homology to those of other plant dynamin-like proteins.Contains a pleckstrin homologous domain. DRP2B and DRP1A participate together in clathrin-coated vesicle formation during endocytosis. The mRNA is cell-to-cell mobile.	dynamin-like 3
7.02947	6.9404	6.94807	6.38804	7.49401	7.66828	7.68489	7.53773	259637135225141	1.11276	0.154138	A0A067FIC8	VAMP725	vesicle-associated membrane protein 725	member of Synaptobrevin -like protein family	0
NaN	5.91471	5.01264	5.78436	6.3287	6.54921	6.21632	6.27221	15582822052806	1.13841	0.187025	A0A067EQV8	BIP1	AT5G28540	Encodes the luminal binding protein BiP, an ER-localized member of the HSP70 family. BiP is composed of an N-terminal ATP binding domain and a C-terminal domain that binds to hydrophobic patches on improperly/incompletely folded proteins in an ATP-dependent manner. Involved in polar nuclei fusion during proliferation of endosperm nuclei.	heat shock protein 70 (Hsp 70) family protein
6.55524	6.80833	6.22124	5.88047	7.08025	7.22322	7.23524	7.01821	199815021886616	1.12141	0.165309	A0A067D700	AT5G24490	AT5G24490	30S ribosomal protein
7.13588	7.68463	7.06397	6.91031	7.89178	7.94913	8.03586	8.01095	238783403651383	1.10741	0.147193	A0A067GZI6	AT5G20890	AT5G20890	TCP-1/cpn60 chaperonin family protein
6.24144	6.08135	NaN	5.4107	6.62672	6.55383	6.66657	6.89281	170012941483047	1.13091	0.177481	A0A067EK96	AT1G26550	AT1G26550	FKBP-like peptidyl-prolyl cis-trans isomerase family protein
5.55491	6.47251	NaN	5.90638	6.59948	6.77478	6.7371	6.8999	166482267867754	1.12962	0.175843	A0A067DX89	#N/A	#N/A	#N/A
6.05765	5.86555	5.83033	5.60414	6.57939	6.67145	6.3569	6.85689	284802337646438	1.13302	0.180169	A0A067GAH9	AT3G01410	AT3G01410	Polynucleotidyl transferase, ribonuclease H-like superfamily protein
5.48191	5.9027	5.52472	5.31108	6.38171	6.23601	6.32732	6.38443	301722147237996	1.13992	0.188931	A0A067H2Q9	AT1G01710	AT1G01710	acyl-CoA thioesterase II
5.66086	5.92031	5.49828	NaN	6.54438	6.35168	6.26404	6.72288	234643948743677	1.13658	0.184704	A0A067F932	LEA14	LATE EMBRYOGENESIS ABUNDANT 14	Encodes late-embryogenesis abundant protein whose mRNA levels are induced in response to wounding and light stress. Might be involved in protection against desiccation.	Late embryogenesis abundant protein
7.10021	7.72255	7.05303	6.88714	8.07381	7.93201	7.92328	7.94507	223152778571931	1.10817	0.148177	A0A067F2C0	AT5G26360	AT5G26360	TCP-1/cpn60 chaperonin family protein
8.56776	8.90628	8.15996	8.02526	9.17018	9.18934	9.17181	9.24998	208725580541987	1.09275	0.12797	A0A067E3N7	At1g07940	At1g07940	GTP binding Elongation factor Tu family protein
6.37882	5.20999	6.3949	5.82322	6.40982	6.87516	6.81826	6.83432	139059724415608	1.1315	0.178237	A0A067E4K5	AT3G04590	AT3G04590	AHL proteins contain two conserved structural units, the AT-hook motif and DUF296 domain.	AT hook motif DNA-binding family protein
5.31956	5.92572	5.23237	5.02709	6.0891	6.06888	6.17177	6.30932	209961133055115	1.14575	0.196292	A0A067E2K4	ADT6	arogenate dehydratase 6	Encodes a plastid-localized arogenate dehydratase involved in phenylalanine biosynthesis. Although this enzyme has sequence similarity to prephenate dehydratases, it is 98 times more active with arogenate than prephenate in enzymatic assays.	arogenate dehydratase 6
6.10427	6.76743	7.02602	6.5869	7.49412	7.40372	7.35608	7.37004	214069485724912	1.11853	0.16161	A0A067EMF3	AT5G27700	AT5G27700	Cytosolic ribosomal protein. Similar to EVR1 and redundant with EVR1. Also enhances VAR2 mutant varigation, but to a lesser extent than evr1.	Ribosomal protein S21e
5.39049	5.93392	5.13049	5.2706	6.36948	NaN	6.13324	6.15027	181569963328779	1.14477	0.195054	A0A067DT98	AT1G56720	AT1G56720	Protein kinase superfamily protein
6.96293	7.00978	6.78712	6.45426	7.54828	7.6027	7.61539	7.61191	310371151413214	1.11627	0.158686	A0A067F119	PTEN2A	AT3G19420	Encodes a phosphatase with low in vitro tyrosine phosphatase activity that is capable of dephosphorylating in vitro the 3'phosphate group of PI3P, PI(3,4)P2, and PI(3,5)P2 and may be an effector of lipid signaling. The mRNA is cell-to-cell mobile.
6.00962	5.23104	5.06121	4.84159	6.33605	5.8431	6.0358	6.09656	156006844454898	1.14984	0.201428	A0A067DNA0	MOB1-like	MOB1-like	Encodes a gene product involved in both sporogenesis and gametogenesis and is required for the normal progression of megasporogenesis and microsporogenesis. Additional alleles were isolated in a screen for enhancers of PID and genetic analysis indicates a role for MOB1A in auxin mediated signaling.	Mob1/phocein family protein
6.48994	6.44701	6.71237	6.545	7.36428	7.38873	7.28898	7.32384	484486375004451	1.12108	0.164884	A0A067EWB9	AT5G14590	AT5G14590	Isocitrate/isopropylmalate dehydrogenase family protein
6.14283	6.33003	6.11484	6.16615	7.12297	6.75189	7.02694	7.02533	383552145147204	1.12819	0.174015	A0A067FW40	eIFiso4G1	eukaryotic translation Initiation Factor isoform 4G1	Encodes a putative eukaryotic translation initiation factor The mRNA is cell-to-cell mobile.	MIF4G domain-containing protein / MA3 domain-containing protein
5.60776	6.29109	6.09316	5.67987	6.55151	6.69888	6.84766	6.75591	240344466226438	1.13442	0.181961	A0A067GZD1	AAE1	acyl activating enzyme 1	acyl activating enzyme 1
NaN	5.92205	5.62146	5.65914	6.30259	7.10433	6.41483	6.35399	172798879041135	1.14121	0.190563	A0A067GIZ0	AT1G30470	AT1G30470	SIT4 phosphatase-associated family protein
6.00221	6.35982	5.88071	6.22517	7.02734	6.83647	6.88891	6.9592	337799143450678	1.13258	0.179616	A0A067GVA8	AT1G59950	AT1G59950	NAD(P)-linked oxidoreductase superfamily protein
6.72864	6.95497	6.19296	5.77336	7.09815	7.16037	7.2973	7.33857	160815626784135	1.12649	0.171835	A0A067HAU8	iqd32	IQ-domain 32	Encodes a microtubule-associated protein.Member of IQ67 (CaM binding) domain containing family.	IQ-domain 32
5.74812	6.0187	5.53962	5.24812	6.55031	6.41161	6.47898	6.36266	253804463513867	1.14405	0.194151	A0A067HEN6	SEC10	exocyst complex component sec10	exocyst complex component sec10
5.77087	5.96086	6.03667	5.65552	6.60784	6.69089	6.76035	6.62485	389176459119691	1.13917	0.187989	A0A067DLW6	PFK4	phosphofructokinase 4	Phosphofructokinase Isoform.	phosphofructokinase 4
5.5803	6.40283	5.20832	5.39054	6.49682	6.33584	6.35446	6.66113	160725075721975	1.14464	0.194894	A0A067FLX0	SKB1	SHK1 binding protein 1	Involved in vernalization. Required for epigenetic silencing of FLC, and for vernalization-mediated histone modification.	SHK1 binding protein 1
6.86159	7.32747	6.21884	6.33163	7.51683	7.25849	7.55721	7.67825	163106479671763	1.12234	0.166507	A0A067GKL6	AT2G20760	AT2G20760	Clathrin light chain protein
5.35324	6.01509	5.38919	5.55096	6.21062	6.72538	6.28766	6.35686	229351944815336	1.14667	0.197453	A0A067EDQ6	GC6	golgin candidate 6	This gene is predicted to encode a protein that functions as a Golgi apparatus structural component known as a golgin in mammals and yeast. A fluorescently-tagged version of GC6 co-localizes with Golgi markers, and this localization appears to be replicated using the C-terminal (225 aa) portion of the protein.	golgin Putative 6
6.73956	6.81925	6.81215	6.19422	7.23865	7.51739	7.4674	7.61722	252826080907574	1.1233	0.167743	A0A067FFA6	MAP65-1	microtubule-associated proteins 65-1	Binds and bundles microtubules. Plays a role in stabilizing anti-parallel microtubules in the central spindle at anaphase to early cytokinesis but is not essential at the midline of the phragmoplast at later stages. The timing with which the MAP65-1 was targeted to the spindle appears to be regulated by a phosphorylation sensitive switch. Enhances microtubule polymerization, promotes nucleation a…	microtubule-associated proteins 65-1
5.67523	6.1802	5.30077	5.36306	6.36585	6.47219	6.47328	6.48899	21685844067346	1.1457	0.196229	A0A067EPY3	AT3G09030	AT3G09030	EAP3 is a cytolsolic BTB/POZ-domain protein involved in trafficking of PEN3.	BTB/POZ domain-containing protein
5.53084	5.35363	5.69864	5.64738	6.31311	6.26181	6.25991	6.70912	310635072254647	1.14905	0.200441	A0A067GZD6	AT1G20580	AT1G20580	Core component of spliceosomal snRNP.	Small nuclear ribonucleoprotein family protein
5.27434	5.97687	NaN	5.87021	6.4745	6.46391	6.57978	6.63048	214929995650458	1.14544	0.195898	A0A067FMD0	AT4G31430	AT4G31430	Encodes a plant-specific protein that physically interacts with CRWN1 and its homolog CRWN4 and localizes at the inner nuclear membrane. KAKU4 deforms the nuclear envelope in a dose-dependent manner, in association with nuclear membrane invagination and stack formation.	flocculation protein
6.33681	6.65839	6.65983	6.54187	7.47865	7.343	7.37766	7.33334	425043498896637	1.12733	0.172915	A0A067EBX9	AT5G63380	AT5G63380	Encodes a peroxisomal protein involved in the activation of fatty acids through esterification with CoA. At5g63380 preferentially activates fatty acids with increased chain length (C9:0 to C8:0) and thus shares characteristics with long-chain fatty acyl-CoA synthases. Also able to catalyze the conversion of OPDA to its CoA ester and is therefore thought to be involved in the peroxisomal &#946	0
6.96787	7.77355	7.07472	6.67077	7.86638	7.91876	7.95781	8.08468	189625057054099	1.11727	0.159981	A0A067E9T9	AT3G11830	AT3G11830	TCP-1/cpn60 chaperonin family protein
7.4799	8.12618	7.36875	7.34035	8.31528	8.46329	8.3939	8.48996	235296467152443	1.11041	0.151099	A0A067F9W2	TUB8	tubulin beta 8	beta-tubulin, preferentially expressed in endodermal and phloem cells of primary roots and in the vascular tissues of leaves, stems, and flowers. The mRNA is cell-to-cell mobile.	tubulin beta 8
7.30546	7.32117	7.56036	7.1652	8.07945	8.14033	8.36102	8.126	372773904329206	1.11429	0.156122	A0A067GNP2	AT5G38830	AT5G38830	Cysteinyl-tRNA synthetase, class Ia family protein
5.33918	6.39217	6.18464	5.75853	6.89914	6.63892	6.7642	6.73015	189058551703155	1.14184	0.191355	A0A067GWE7	AT5G25757.1	AT5G25757	RNA polymerase I-associated factor PAF67;(source:Araport11)
5.36995	6.43343	5.72385	5.59477	6.71676	6.31535	6.59125	6.86016	176792143218227	1.14538	0.195829	A0A067FTY7	AT3G58560	AT3G58560	Encodes a protein that is involved in mRNA processing and localized to cytoplasmic p-bodies. Double mutants with CCR4b show decreased sensitivity to high concentrations of sucrose. Involved in starch and sucrose metabolism.	DNAse I-like superfamily protein
5.68196	NaN	6.53964	6.27223	7.02204	6.86419	7.11729	7.02235	190366845826628	1.13656	0.184677	A0A067G4N1	AT2G32090	AT2G32090	Lactoylglutathione lyase / glyoxalase I family protein;(source:Araport11)
6.28956	6.46802	5.97728	5.4303	6.85461	6.92501	6.77899	6.98279	196631516954266	1.13972	0.188673	A0A067FB09	HMGA	high mobility group A	Encodes a protein belonging to the subgroup of HMGA (high mobility group A) proteins that interact with A/T-rich stretches of DNA.	high mobility group A
5.40219	6.42839	6.02052	NaN	6.82641	6.65854	6.8137	6.89043	167026322695357	1.14233	0.191978	A0A067FKI4	AT3G55020	AT3G55020	Ypt/Rab-GAP domain of gyp1p superfamily protein
6.0853	6.36722	5.86692	5.97378	6.89563	6.93464	6.85005	7.00267	354961683114219	1.13954	0.188447	A0A067EWE7	EMB2753	EMBRYO DEFECTIVE 2753	Encodes the catalytic subunit of a N-terminal acetyltransferase.	tetratricopeptide repeat (TPR)-containing protein
6.35667	6.83277	6.43678	6.2389	7.13654	7.46585	7.19685	7.46428	280648954141624	1.13139	0.178096	A0A067G6R6	AIR9	AUXIN-INDUCED IN ROOT CULTURES 9	isolated from differential screening of a cDNA library from auxin-treated root culture. sequence does not show homology to any known proteins and is predicted to be extracellular.	Outer arm dynein light chain 1 protein
6.04208	6.47919	5.91072	NaN	7.03847	6.95788	6.98183	7.01178	269312999287444	1.13892	0.187661	A0A067H645	AtATG18a	autophagy 18a	Required for autophagosome formation during nutrient deprivation and senescence, promotes pexophagy during seedling development.	Transducin/WD40 repeat-like superfamily protein
6.36589	6.72216	6.63377	6.66019	7.13823	7.72866	7.57809	7.36322	289043355262431	1.12987	0.176155	A0A067E8P0	emb1507	embryo defective 1507	Similar to DEAD/DExH box ATP-dependent RNA helicase . Required for proper splicing of FLC. Mutants have reduced FLC levels and are early flowering.	U5 small nuclear ribonucleoprotein helicase
6.09432	6.51516	5.8499	6.04873	6.76181	6.86187	7.24998	7.06065	25413104168636	1.1398	0.18878	A0A067F5N8	UGT85A5	UDP-glucosyl transferase 85A5	UDP-glucosyl transferase 85A5
6.73745	6.59831	6.96638	6.35334	7.23971	7.69976	7.60621	7.54083	273033906582201	1.12872	0.174685	A0A067EPQ3	PRF5	profilin 5	Encodes profilin 5, originally named profilin 4 (PRO4/PFN4). Low-molecular weight, actin monomer-binding protein that regulates the organization of actin cytoskeleton. Pollen-specific plant profilin present predominantly in mature pollen and growing pollen tubes.	profilin 5
7.31917	7.90322	7.17168	7.08885	8.13393	8.23738	8.24711	8.30209	242972471245995	1.1166	0.159108	A0A067GC64	TUB6	beta-6 tubulin	Encodes a beta-tubulin. Expression of TUB6 has been shown to decrease in response to cold treatment.	beta-6 tubulin
4.72814	5.38278	4.87169	4.93625	5.93429	5.70798	5.82592	5.89407	292015490725897	1.17287	0.230045	A0A067EE76	MES10	methyl esterase 10	Encodes a protein shown to have methyl jasmonate esterase activity in vitro. This protein does not act on methyl IAA, MeSA, MeGA4, or MEGA9 in vitro.	methylesterase
6.2487	6.32124	6.52174	5.17363	6.98707	6.91412	6.89365	6.92077	152883005396453	1.14219	0.191803	A0A067EVC2	AT5G55660	AT5G55660	DEK domain-containing chromatin associated protein	DEK domain-containing chromatin associated protein
5.26926	6.46624	5.67621	5.726	6.86057	6.16927	6.64297	6.91639	154093701170932	1.14917	0.200594	A0A067ECR8	BRCC36A	BRCA1/BRCA2-containing complex 36 homolog A	Mov34/MPN/PAD-1 family protein
5.32719	6.28612	6.07378	4.85793	6.30798	6.49265	6.74739	6.45991	134479710104615	1.1536	0.206143	A0A067FSX5	CPSRP54	chloroplast signal recognition particle 54 kDa subunit	mutant has Yellow first leaves	0
5.43433	6.01675	5.34218	5.59474	6.43609	6.51834	6.42302	6.48194	291938695289112	1.15506	0.207963	A0A067G7S3	AT5G65950	AT5G65950	TRAPPIII complex protein which regulates TGN integrity, by altered TGN/EE association of several residents, including SYNTAXIN OF PLANTS 61 (SYP61), and altered vesicle morphology. Involved in regulation of endosomal function and salt stress response.	trafficking protein particle complex subunit-like protein
7.13226	7.59755	7.23746	6.83255	7.96685	7.9605	8.20291	8.14459	266370959001748	1.12066	0.16435	A0A067F9M5	AT3G18190	AT3G18190	TCP-1/cpn60 chaperonin family protein
5.92616	6.44549	6.50788	6.00344	6.95275	7.09595	7.11716	7.19321	282844715045396	1.1397	0.188652	A0A067GVW4	AT1G69800	AT1G69800	Cystathionine beta-synthase (CBS) protein
6.01021	6.39935	5.44593	5.99651	6.77444	6.91362	6.70878	6.95641	228414886637508	1.14679	0.197601	A0A067G257	HMG	high mobility group	encodes a component of the FAcilitates Chromatin Transcription (FACT) complex, SSRP1. Along with STP16 binds to the promoter of FLC.	high mobility group
6.52641	6.86176	6.6228	6.04036	7.37834	7.36452	7.40049	7.4135	264007093504803	1.13456	0.182136	A0A067DV91	AGO5	AT2G27880	AGO5.Required for antiviral RNA silencing.Confers resistance to Potato virus X.
6.15609	6.41062	5.75057	5.47872	6.75487	6.85773	6.82288	6.86805	224272378730527	1.1474	0.198369	A0A067GK66	AT5G11900	AT5G11900	Translation initiation factor SUI1 family protein
6.67572	6.98862	6.24554	6.11193	7.30968	7.42343	7.34098	7.45745	229402898049985	1.13488	0.182536	A0A067H7C7	NOXY38	non responding to oxylipins 38	Involved in regulating mitochondrial quality control. Regulates mitochondrial association time and thereby is involved in mitochondrial fusion. Mutants show unregulated autophagy and display transcriptomic markers of mitochondrial stress. Its activity can be modulated by Lys acetylation.	tetratricopeptide repeat (TPR)-containing protein
6.40385	6.54394	5.3998	5.73031	6.87293	6.73775	7.04079	6.94001	169766662444285	1.14593	0.196513	A0A067F3I5	PEP	PEPPER	Encodes a novel Arabidopsis gene encoding a polypeptide with K-homology (KH) RNA-binding modules, which acts on vegetative growth and pistil development. Genetic studies suggest that PEP interacts with element(s) of the CLAVATA signaling pathway.	RNA-binding KH domain-containing protein
5.64326	6.00394	NaN	5.21752	6.18954	6.63356	6.53171	6.67667	191726174618018	1.15766	0.211211	A0A067D355	WLIM1	WLIM1	Encodes a member of the Arabidopsis LIM proteins: a family of actin bundlers with distinct expression patterns. WLIM1, WLIM2a, and WLIM2b are widely expressed, whereas PLIM2a, PLIM2b, and PLIM2c are predominantly expressed in pollen. Regulates actin cytoskeleton organization.	GATA type zinc finger transcription factor family protein
5.77895	6.35525	5.67096	6.21556	6.83026	7.04491	6.72631	6.9667	257561737779903	1.14768	0.198725	A0A067FLC5	AT2G16940	AT2G16940	Splicing factor which interacts with IRR and SR45 to mediate pre-mRNA splicing to facilitate protein function, however not contributing to target specificity.	Splicing factor, CC1-like protein
6.15288	6.62	5.3581	5.92439	6.76324	6.92227	7.0098	6.92173	180280486336635	1.14806	0.199199	A0A067GZR5	CRY1	cryptochrome 1	Encodes CRY1, a flavin-type blue-light photoreceptor with ATP binding and autophosphorylation activity. Functions in perception of blue / green ratio of light. The photoreceptor may be involved in electron transport. Mutant phenotype displays a blue light-dependent inhibition of hypocotyl elongation. Photoreceptor activity requires light-induced homodimerisation of the N-terminal CNT1 domains of …	cryptochrome 1
6.01362	6.29941	5.27986	5.0099	6.61713	6.33062	6.59921	6.64382	155163007895221	1.15874	0.212558	A0A067FSG9	PGL1	6-phosphogluconolactonase 1	Encodes a cytosolic 6-phosphogluconolactonase (PGL) thought to be involved in the oxidative pentose-phosphate pathway (OPPP).	6-phosphogluconolactonase 1
5.97755	5.69881	5.37627	5.02088	6.42072	6.40775	6.36505	6.483	230939204830149	1.16323	0.218134	A0A067GQ39	AGO2	AT1G31280	Encodes Argonaute gene that binds viral siRNAs and is involved in antiviral defense response. Regulates innate immunity.Mutants have increased susceptibility to Potato virus X and tobacco rattle virus.
7.41593	8.01679	7.36753	7.19783	8.33649	8.39325	8.41803	8.46878	261244753082541	1.12062	0.164302	A0A067FG88	EIF4A-2	eif4a-2	member of eIF4A - eukaryotic initiation factor 4A	eif4a-2
5.99832	6.42917	5.67131	5.58347	6.72282	6.86174	6.79136	6.94007	24359274998337	1.15344	0.205939	A0A067GL32	#N/A	#N/A	#N/A
7.07034	7.30561	6.81577	6.5466	7.85448	7.84378	7.93452	7.7969	284396503080593	1.13308	0.180247	A0A067H294	OPCL1	OPC-8:0 CoA ligase1	OPC-8:0 CoA ligase1
6.52263	7.17356	6.35591	6.12619	7.40137	7.51965	7.52276	7.46018	220100215771689	1.14232	0.191966	A0A067DAW0	TSBtype2	tryptophan synthase beta type 2	TSBtype2 encodes a type 2 tryptophan synthase beta subunit that catalyzes a condensation reaction between serine and indole to generate tryptophan.It appears to form a homodimer. Its biological role has not yet been determined, but it has a very high affinity for indole which may be involved in allowing TSBtype2 to carefully limit free indole build-up. But, to date no overall change in plant morp…	tryptophan synthase beta type 2
6.92815	6.92266	6.60717	6.12775	7.49916	7.68231	7.572	7.56036	254364541181087	1.14023	0.189324	A0A067FJ31	ERF1-3	eukaryotic release factor 1-3	eukaryotic release factor 1-3
5.57739	5.4145	5.83053	5.60954	6.49187	6.58825	6.48063	6.64336	424243452021068	1.16816	0.224237	A0A067FD13	RH20	RNA helicase 20	DEA(D/H)-box RNA helicase family protein
5.91754	6.43904	5.81123	6.01518	6.94275	6.88217	7.18091	6.95832	309316435704984	1.15636	0.209585	A0A067FZM4	AT3G02200	AT3G02200	Proteasome component (PCI) domain protein
4.89563	5.89534	5.45809	4.95595	6.21381	6.11021	6.22554	6.43916	208059615140501	1.17844	0.236873	A0A067F047	AT1G03400	AT1G03400	A single copy gene that encodes a protein with sequence similarity to tomato E8 (ACC oxidase, the last step in ethylene biosynthesis) involved in ethylene synthesis and fruit ripening in tomato. This gene is not induced by ethylene in siliques. The transcript is found in siliques, etiolated seedlings, leaves, stems and flowers.	2-oxoglutarate (2OG) and Fe(II)-dependent oxygenase superfamily protein
5.22392	5.45296	6.42507	5.07341	6.49535	6.66298	6.5141	6.2881	162971216397931	1.17069	0.227363	A0A067DLU6	PAO1	polyamine oxidase 1	Encodes a protein with polyamine oxidase activity. The mRNA of this gene is only expressed in very low amounts in the organs where it was detected (light-grown plants).	polyamine oxidase 1
5.71328	5.99115	5.34687	5.11094	6.47166	6.08583	6.37052	7.08864	181410163254509	1.17392	0.231332	A0A067FFQ8	AT3G58730	AT3G58730	Member of V-ATPase family. Vacuolar-type H + -ATPase (V-ATPase) is a multisubunit proton pump located on the endomembranes.	vacuolar ATP synthase subunit D (VATD) / V-ATPase D subunit / vacuolar proton pump D subunit (VATPD)
6.46274	6.8174	5.62929	5.97707	7.19938	6.99033	7.2267	7.32539	191952622469087	1.15492	0.207788	A0A067GU97	AT3G63460	AT3G63460	Together with SEC31A a component of the coat protein complex II (COPII) which promotes the formation of transport vesicles from the endoplasmic reticulum (ER).	transducin family protein / WD-40 repeat family protein
5.95038	6.49197	NaN	5.59535	6.95195	6.93977	7.04521	6.97395	21492010962829	1.16052	0.214775	A0A067DIZ8	AT2G37690	AT2G37690	phosphoribosylaminoimidazole carboxylase, putative / AIR carboxylase
5.9321	6.35371	5.78107	5.13634	6.65885	6.75794	6.75993	6.88872	202675729644925	1.16645	0.222127	A0A067E023	NRPB2	AT4G21710	Encodes the unique second-largest subunit of DNA-dependent RNA polymerase II	0
5.68871	5.57625	5.54699	NaN	6.42535	6.60581	6.62457	6.6315	44971190322263	1.1727	0.229838	A0A067GDX9	SMU1	SUPPRESSORS OF MEC-8 AND UNC-52 1	Encodes SMU1, a protein involved in RNA splicing.	transducin family protein / WD-40 repeat family protein
6.99108	7.08325	7.38243	6.65443	8.12352	8.03229	7.81711	8.03427	300038512221379	1.13859	0.187251	A0A067GHJ4	AT1G03220	AT1G03220	Eukaryotic aspartyl protease family protein
6.11565	6.80868	6.32649	5.7545	6.95393	7.3315	7.25972	7.3662	218683849686251	1.15621	0.209401	A0A067G2B9	TUA2	tubulin alpha-2 chain	Encodes alpha-2,4 tubulin. TUA2 and TUA4 encode identical proteins. The mRNA is cell-to-cell mobile.	tubulin alpha-2 chain
5.01327	5.80155	NaN	5.49148	6.65371	6.24696	6.23115	6.52599	21078171404152	1.18012	0.23893	A0A067DZY3	AT5G09570	AT5G09570	Twin CX9C domain protein. Induced by low phosphate or iron, drought and heat stress. Loss of both At12cys-1 and At12cys-2 lead to enhanced tolerance to drought and light stress and increased anti-oxidant capacity.	Cox19-like CHCH family protein
5.63439	5.46003	5.74903	5.5171	NaN	6.49663	6.70249	6.51046	385054009748672	1.17526	0.232978	A0A067FXP2	SAM-2	S-adenosylmethionine synthetase 2	Encodes an S-adenosylmethionine synthase that catalyzes the formation of S-adenosylmethionine from methionine and ATP. Functions in ethylene biosynthetic pathway.	S-adenosylmethionine synthetase 2
7.25946	7.8388	6.91291	6.64114	8.1201	8.07864	8.22756	8.15719	203513900600124	1.1372	0.18549	A0A067FTF8	RABE1b	RAB GTPase homolog E1B	Nuclear transcribed, plastid localized EF-Tu translation elongation factor. Referred to as AtRabE1b in DOI:10.1104/pp.013052. However, wider community usage and more publications assign the symbol RabE1b to At5g59840.	RAB GTPase homolog E1B
5.51685	6.25459	5.54767	4.81174	6.21043	6.69047	6.75244	6.49324	170229114002362	1.18145	0.240563	A0A067G1S0	PIMT1	protein-l-isoaspartate methyltransferase 1	Encodes protein-L-isoaspartate methyltransferase. Important for maintaining viability as the seed ages. Involved in germination.	protein-l-isoaspartate methyltransferase 1
5.22839	5.84208	NaN	4.98051	6.30529	6.31973	6.48346	6.3157	222152692997943	1.18797	0.248503	A0A067GM03	TPR8	tetratricopeptide repeat 8	Encodes one of the 36 carboxylate clamp (CC)-tetratricopeptide repeat (TPR) proteins (Prasad 2010, Pubmed ID: 20856808) with potential to interact with Hsp90/Hsp70 as co-chaperones.	Tetratricopeptide repeat (TPR)-like superfamily protein
5.50097	5.9126	6.07873	NaN	6.37376	7.46495	6.8432	6.68715	166517340362197	1.17348	0.230789	A0A067GNB8	AT5G10920	AT5G10920	L-Aspartase-like family protein
6.24008	6.3315	6.52999	5.96283	7.23689	7.40619	7.46342	7.10378	344767422857189	1.16541	0.220837	A0A067F4P6	AT3G44590	AT3G44590	cytosolic ribosomal protein gene, part of bL12 family	60S acidic ribosomal protein family
5.69641	5.63291	5.75602	NaN	6.79928	6.75466	6.76671	6.62318	513314466681266	1.18276	0.242158	A0A067GX86	WEB1	WEAK CHLOROPLAST MOVEMENT UNDER BLUE LIGHT 1	Encodes a coiled-coil protein WEB1 (weak chloroplast movement under blue light 1). WEB1, together with another coiled-coil protein WEB2/PMI2 (At1g66840), maintains the chloroplast photorelocation movement velocity.	WEAK CHLOROPLAST MOVEMENT UNDER BLUE LIGHT-like protein (DUF827)
6.1691	6.69495	5.67332	4.96512	6.98158	6.6838	7.01944	7.01623	149709601269213	1.17864	0.237127	A0A067GWK3	PAB2	poly(A) binding protein 2	Putative poly-A binding protein. Member of a gene family .Expressed in stele and root meristem and post-fertilization ovules.Member of the class II family of PABP proteins. The mRNA is cell-to-cell mobile.	poly(A) binding protein 2
5.28014	6.20341	4.8647	NaN	6.31076	6.59487	6.61423	6.49084	156523865665189	1.19328	0.254932	A0A067EXX9	AT1G03940	AT1G03940	HXXXD-type acyl-transferase family protein
5.26431	5.29431	4.86924	NaN	6.03966	6.16552	6.32169	6.28262	323771114353879	1.20607	0.270316	A0A067G8Y7	QQT2	quatre-quart2	Encodes QQT2. Required for early embryo development. qqt1 mutant lines are embryo-defective. Participates in the organization of microtubules during cell division. Interacts with QQT1 (encoded by AT5G22370).	P-loop containing nucleoside triphosphate hydrolases superfamily protein
5.9364	4.96885	4.89793	4.87795	5.85161	6.43354	6.12846	6.54355	192519446331382	1.20676	0.271139	A0A067FC58	DL1C	DYNAMIN-like 1C	Encodes a dynamin-like protein that is involved in mitochondrial morphogenesis and pollen development. Protein is localized as speckles in the cytoplasm, partially co-localizes with mitochondrial markers, cell plate of dividing cells, and the tip of root hairs, root cap cells, and expanding part of trichoblasts.	DYNAMIN-like 1C
6.40556	6.96822	5.96172	5.96912	7.01987	7.65133	7.68976	7.24963	20177967564363	1.17017	0.226713	A0A067GNP4	TUA6	Tubulin alpha-6	Encodes an alpha-tubulin isoform required for right handed helical growth.	Tubulin/FtsZ family protein
5.72471	6.00496	5.40859	NaN	6.775	6.58592	6.93349	6.93789	282158069542632	1.19173	0.253062	A0A067GKL8	#N/A	#N/A	#N/A
6.37592	6.7489	5.70039	5.79409	7.72242	7.03309	7.0669	7.2067	201564217116908	1.17912	0.237711	A0A067HFL2	AT4G01810	AT4G01810	Sec23 homolog , forms a distinct clade with SEC23D.Mutants have defects in pollen exine patterning, tapetal development and pollen intine formation.	Sec23/Sec24 protein transport family protein
NaN	6.19309	5.26643	5.12684	6.45759	6.55097	6.90406	6.6205	183343252076359	1.19977	0.262761	A0A067G1C7	HAP13	HAPLESS 13	Âµ1 adaptin component of heterotetrameric protein complex that regulates protein sorting at the trans-Golgi network/early endosome. The observed pleiotropic cellular and developmental defects in mutants are primarily due to defects in sorting of targets such as KNOLLE.	Clathrin adaptor complexes medium subunit family protein
6.20345	7.02199	6.16051	6.17266	7.45411	7.47843	7.5154	7.53355	270513136521802	1.17305	0.230263	A0A067GR47	TPS7	trehalose-phosphatase/synthase 7	Encodes an enzyme putatively involved in trehalose biosynthesis. Though the protein has both trehalose-6-phosphate synthase (TPS)-like and trehalose-6-phosphate phosphatase (TPP)-like domains, neither activity has been detected in enzymatic assays nor has the protein been able to complement yeast TPS or TPP mutants.	trehalose-phosphatase/synthase 7
6.93261	7.11308	5.68763	5.52772	7.33867	7.43331	7.56622	7.35524	143253436177852	1.17546	0.233231	A0A067DH13	TOC132	multimeric translocon complex in the outer envelope membrane 132	multimeric translocon complex in the outer envelope membrane 132
6.23805	5.48975	5.39076	NaN	6.32707	7.03831	7.11984	6.83865	183568368626092	1.19712	0.259562	A0A067FVC8	AT4G31240	AT4G31240	protein kinase C-like zinc finger protein
5.5243	6.0185	5.00509	5.41046	6.57661	6.62254	6.66364	6.67121	280146666303336	1.20838	0.273072	A0A067ENI8	AT3G11450	AT3G11450	DnaJ and Myb-like DNA-binding domain-containing protein;(source:Araport11)
5.20788	5.93779	5.72543	5.63316	6.39321	7.32613	7.22257	6.21133	194581897865693	1.20658	0.270926	A0A067F9D9	#N/A	#N/A	#N/A
4.80448	5.10266	NaN	4.72613	6.08978	6.02454	5.94064	6.15485	390043316350393	1.24083	0.311302	A0A067ESF8	PKp3	plastidial pyruvate kinase 3	encodes a chloroplast pyruvate kinase beta subunit. The enzyme is less active than the other chloroplast pyruvate kinase beta subunit encoded by AT5G52920. Involved in seed oil biosynthesis. Can partially complement the AT5G52920 mutant.	plastidial pyruvate kinase 3
6.38011	6.68003	5.63487	5.8495	7.29167	7.23209	7.25876	7.5029	251863841150489	1.19316	0.254783	A0A067GE76	ATMIN7	HOPM interactor 7	AtMIN7 is an immunity associated Arabidopsis protein targeted by HopM1, a conserved Pseudomonas syringae virulence protein. AtMIN7 encodes one of the eight members of the Arabidopsis adenosine diphosphate (ADP) ribosylation factor (ARF) guanine nucleotide exchange factor (GEF) protein family. The AFR GEF proteins are key components of the vesicle trafficking system in eukaryotic cells. HopM1 medi…	HOPM interactor 7
6.78314	7.38777	6.17156	5.64426	7.53894	7.65437	7.76433	7.77768	168236698135963	1.18273	0.242122	A0A067F9P3	AT1G18070	AT1G18070	Translation elongation factor EF1A/initiation factor IF2gamma family protein
5.87642	6.74332	5.48141	5.12776	6.85234	6.92157	7.1465	7.09681	18265934447507	1.20614	0.270392	A0A067DXH0	EMB2804	EMBRYO DEFECTIVE 2804	Encodes a tubulin-binding cofactor. Homozygous mutant plants are embryo lethal. Heterozygous mutant plants showed increased ploidy and higher numbers of spindles and phragmoplasts, suggesting a role in cell division. The mRNA is cell-to-cell mobile.	tubulin folding cofactor B
5.13109	5.29612	4.89642	NaN	6.11813	6.38718	6.33034	6.44922	363904124447401	1.23754	0.307479	A0A067GIR2	AIR9	AUXIN-INDUCED IN ROOT CULTURES 9	isolated from differential screening of a cDNA library from auxin-treated root culture. sequence does not show homology to any known proteins and is predicted to be extracellular.	Outer arm dynein light chain 1 protein
5.79625	6.5989	5.1934	5.64781	7.0222	7.1121	7.15963	7.09216	23288206704049	1.22162	0.2888	A0A067ERE7	AT3G57890	AT3G57890	Tubulin binding cofactor C domain-containing protein
6.89609	6.71664	7.10685	6.76617	8.28466	7.98771	8.33708	8.0705	441569705274101	1.18898	0.249721	A0A067EPJ1	UGLYAH	ureidoglycine aminohydrolase	Encodes a protein with ureidoglycine aminohydrolase activity.	ureidoglycine aminohydrolase
4.75511	4.81404	5.38785	5.53309	NaN	6.48253	6.40895	6.46296	262212666884114	1.25943	0.332776	A0A067GVT6	CPB	capping protein B	Encodes a heterodimeric actin binding protein composed of an alpha and a beta sumunit. Stabilizes actin filament cytoskeleton by capping.	Subunits of heterodimeric actin filament capping protein Capz superfamily
6.53672	6.9796	7.57575	7.00681	8.66733	8.34618	8.55588	8.66051	330163670529952	1.21819	0.284744	A0A067FQ60	HCHIB	basic chitinase	encodes a basic chitinase involved in ethylene/jasmonic acid mediated signalling pathway during systemic acquired resistance based on expression analyses.	basic chitinase
7.13265	7.41689	7.15474	6.89822	8.49593	8.98202	8.91887	8.54906	415898397635905	1.22178	0.288981	A0A067D0J9	HAOX1	AT3G14130	Aldolase-type TIM barrel family protein
NaN	6.96234	6.33176	5.69134	8.02378	7.99145	8.24424	8.09254	260127614658859	1.27803	0.353924	A0A067G0A8	#N/A	#N/A	#N/A
